# Supplementary material for: ScRNA-seq expression of IFI27 and APOC2 identifies four alveolar macrophage superclusters in healthy BALF
Source: Life Sci Alliance. 2022 Jul 12;5(11):e202201458. doi: 10.26508/lsa.202201458 (PMC9275597; doi:10.26508/lsa.202201458)
Supplement: Supplementary file 2 [file LSA-2022-01458_TableS2.xls]

## Sheet: Table S2_DEGs of major cell typ
	p_val	avg_log2FC	pct.1	pct.2	p_val_adj	cluster	gene
FABP4	0	1.17921	0.999	0.988	0	AMs	FABP4
RBP4	0	1.16656	0.693	0.457	0	AMs	RBP4
SERPING1	0	0.975399	0.972	0.903	0	AMs	SERPING1
ITIH5	0	0.913002	0.586	0.202	0	AMs	ITIH5
PCOLCE2	0	0.832348	0.873	0.733	0	AMs	PCOLCE2
SCD	0	0.831971	0.93	0.918	0	AMs	SCD
NUPR1	0	0.778167	0.892	0.877	0	AMs	NUPR1
GPD1	0	0.773528	0.742	0.512	0	AMs	GPD1
CFD	0	0.751567	0.974	0.965	0	AMs	CFD
LINC02154	0	0.727157	0.342	0.137	0	AMs	LINC02154
APOC1	0	0.717642	1	0.998	0	AMs	APOC1
MME	0	0.711772	0.894	0.811	0	AMs	MME
CD52	0	0.683758	0.999	0.992	0	AMs	CD52
CES1	0	0.653367	0.824	0.809	0	AMs	CES1
INHBA	0	0.622951	0.893	0.888	0	AMs	INHBA
AC026369.3	0	0.591996	0.906	0.854	0	AMs	AC026369.3
AF127936.2	0	0.59046	0.511	0.256	0	AMs	AF127936.2
CPE	0	0.571991	0.682	0.457	0	AMs	CPE
PPIC	0	0.56839	0.71	0.439	0	AMs	PPIC
TRHDE	0	0.554253	0.432	0.15	0	AMs	TRHDE
HP	0	0.54514	0.538	0.411	0	AMs	HP
MLPH	0	0.541544	0.584	0.327	0	AMs	MLPH
TREM1	0	0.536789	0.987	0.967	0	AMs	TREM1
C1QB	0	0.518159	1	0.994	0	AMs	C1QB
TGM2	0	0.513822	0.827	0.814	0	AMs	TGM2
FTL	0	0.508813	1	1	0	AMs	FTL
SLC19A3	0	0.507417	0.437	0.169	0	AMs	SLC19A3
ACO1	0	0.500056	0.838	0.73	0	AMs	ACO1
CA2	0	0.493689	0.409	0.249	0	AMs	CA2
LSAMP	0	0.4911	0.517	0.233	0	AMs	LSAMP
MYO6	0	0.479155	0.616	0.329	0	AMs	MYO6
C1QA	0	0.477863	1	0.994	0	AMs	C1QA
RND3	0	0.476673	0.268	0.102	0	AMs	RND3
AOC3	0	0.476068	0.403	0.177	0	AMs	AOC3
C8B	0	0.474496	0.476	0.277	0	AMs	C8B
CARD16	0	0.46166	0.967	0.936	0	AMs	CARD16
RSPO3	0	0.454276	0.257	0.074	0	AMs	RSPO3
GCHFR	0	0.446851	0.99	0.987	0	AMs	GCHFR
TNNI2	0	0.44369	0.693	0.557	0	AMs	TNNI2
KMO	0	0.44107	0.565	0.332	0	AMs	KMO
HPGD	0	0.42982	0.75	0.632	0	AMs	HPGD
TYROBP	0	0.428336	1	0.996	0	AMs	TYROBP
FAM3B	0	0.426549	0.363	0.149	0	AMs	FAM3B
ATP1B1	0	0.425328	0.957	0.929	0	AMs	ATP1B1
FAM89A	0	0.424786	0.903	0.876	0	AMs	FAM89A
CD9	0	0.42326	0.998	0.995	0	AMs	CD9
ACOT7	0	0.41927	0.638	0.473	0	AMs	ACOT7
PHLDA3	0	0.419221	0.845	0.797	0	AMs	PHLDA3
SELENOM	0	0.408937	0.518	0.266	0	AMs	SELENOM
PLAAT3	0	0.405235	0.946	0.928	0	AMs	PLAAT3
ALG9	0	0.399464	0.458	0.274	0	AMs	ALG9
ITGB8	0	0.396682	0.442	0.257	0	AMs	ITGB8
LDHB	0	0.395528	0.95	0.947	0	AMs	LDHB
ADTRP	0	0.389867	0.473	0.239	0	AMs	ADTRP
S100A13	0	0.386531	0.899	0.869	0	AMs	S100A13
IRS2	0	0.385368	0.716	0.581	0	AMs	IRS2
USP30-AS1	0	0.384063	0.463	0.231	0	AMs	USP30-AS1
PLIN2	0	0.382616	0.964	0.966	0	AMs	PLIN2
CYP27A1	0	0.379954	0.934	0.935	0	AMs	CYP27A1
LGALS3BP	0	0.37846	0.934	0.931	0	AMs	LGALS3BP
ALDH2	0	0.376902	0.999	0.996	0	AMs	ALDH2
MACC1	0	0.376523	0.639	0.533	0	AMs	MACC1
GLDN	0	0.367565	0.824	0.76	0	AMs	GLDN
GAPLINC	0	0.367284	0.548	0.355	0	AMs	GAPLINC
BSG	0	0.36706	0.895	0.894	0	AMs	BSG
LINC02185	0	0.36672	0.409	0.188	0	AMs	LINC02185
ADGRE1	0	0.366136	0.338	0.128	0	AMs	ADGRE1
HPGDS	0	0.364789	0.537	0.289	0	AMs	HPGDS
SLC47A1	0	0.362528	0.449	0.216	0	AMs	SLC47A1
VMO1	0	0.35927	0.786	0.692	0	AMs	VMO1
LGALS3	0	0.354783	1	1	0	AMs	LGALS3
SLC7A8	0	0.346904	0.431	0.234	0	AMs	SLC7A8
FHL1	0	0.344322	0.751	0.616	0	AMs	FHL1
TBC1D4	0	0.34196	0.573	0.338	0	AMs	TBC1D4
CD37	0	0.341249	0.963	0.954	0	AMs	CD37
KCNAB1	0	0.340824	0.338	0.14	0	AMs	KCNAB1
LIMA1	0	0.340799	0.825	0.766	0	AMs	LIMA1
CSTA	0	0.339095	0.979	0.968	0	AMs	CSTA
FTH1	0	0.332469	1	1	0	AMs	FTH1
ATP10A	0	0.331445	0.465	0.254	0	AMs	ATP10A
GALNT12	0	0.327386	0.49	0.259	0	AMs	GALNT12
DNAJC5B	0	0.327024	0.343	0.196	0	AMs	DNAJC5B
PTGER3	0	0.320231	0.278	0.124	0	AMs	PTGER3
C9orf16	0	0.318635	0.969	0.97	0	AMs	C9orf16
RETREG1	0	0.318164	0.391	0.211	0	AMs	RETREG1
CTSW	0	0.317496	0.388	0.196	0	AMs	CTSW
MSR1	0	0.316816	0.995	0.983	0	AMs	MSR1
SERPINA1	0	0.314671	0.998	0.99	0	AMs	SERPINA1
GYPC	0	0.314222	0.964	0.952	0	AMs	GYPC
AC092809.2	0	0.311561	0.363	0.169	0	AMs	AC092809.2
RBP7	0	0.30942	0.462	0.282	0	AMs	RBP7
MGAT3	0	0.308923	0.359	0.171	0	AMs	MGAT3
ACKR3	0	0.307862	0.538	0.386	0	AMs	ACKR3
MCEMP1	0	0.305925	0.977	0.974	0	AMs	MCEMP1
PILRA	0	0.305577	0.914	0.895	0	AMs	PILRA
CD81	0	0.304655	1	1	0	AMs	CD81
DTX4	0	0.303745	0.388	0.195	0	AMs	DTX4
HCAR2	0	0.301318	0.55	0.359	0	AMs	HCAR2
PPARG	0	0.298582	0.962	0.952	0	AMs	PPARG
CD101	0	0.293677	0.402	0.216	0	AMs	CD101
ABHD5	0	0.2918	0.904	0.9	0	AMs	ABHD5
SPARC	0	0.291593	0.544	0.391	0	AMs	SPARC
ITSN1	0	0.290491	0.324	0.184	0	AMs	ITSN1
CDC42EP3	0	0.290265	0.839	0.788	0	AMs	CDC42EP3
TCEA3	0	0.288224	0.378	0.2	0	AMs	TCEA3
PDLIM1	0	0.286549	0.93	0.905	0	AMs	PDLIM1
TMEM91	0	0.286485	0.398	0.217	0	AMs	TMEM91
MGST3	0	0.280354	1	0.999	0	AMs	MGST3
AC004889.1	0	0.279234	0.336	0.171	0	AMs	AC004889.1
HOXB6	0	0.274961	0.272	0.117	0	AMs	HOXB6
TXNIP	0	0.273126	1	0.995	0	AMs	TXNIP
ITM2B	0	0.271863	1	1	0	AMs	ITM2B
UBASH3B	0	0.271047	0.616	0.465	0	AMs	UBASH3B
HCST	0	0.270181	0.972	0.944	0	AMs	HCST
ACOT4	0	0.269695	0.462	0.277	0	AMs	ACOT4
AKAP5	0	0.264482	0.4	0.237	0	AMs	AKAP5
TEX14	0	0.263818	0.328	0.178	0	AMs	TEX14
SVIL	0	0.262544	0.924	0.914	0	AMs	SVIL
CYSLTR1	0	0.26222	0.665	0.496	0	AMs	CYSLTR1
GLRX	0	0.260242	0.995	0.991	0	AMs	GLRX
ECSCR	0	0.255713	0.432	0.28	0	AMs	ECSCR
GNG12	0	0.254414	0.343	0.17	0	AMs	GNG12
JPT1	0	0.253509	0.987	0.978	0	AMs	JPT1
IL1B	0	0.251343	0.42	0.246	0	AMs	IL1B
TSPAN3	4.54e-305	0.316918	0.783	0.743	1.16e-300	AMs	TSPAN3
PRSS21	2.25e-299	0.607164	0.404	0.286	5.75e-295	AMs	PRSS21
BCL2A1	1.69e-297	0.260372	0.914	0.89	4.32e-293	AMs	BCL2A1
TLCD2	2.63e-288	0.261223	0.479	0.33	6.72e-284	AMs	TLCD2
LY86	5.83e-285	0.267637	0.886	0.866	1.49e-280	AMs	LY86
ALAS1	8.62e-277	0.3149	0.855	0.852	2.2e-272	AMs	ALAS1
OASL	1.71e-271	0.330772	0.612	0.5	4.36e-267	AMs	OASL
PLBD1	9.89e-268	0.303251	0.944	0.951	2.53e-263	AMs	PLBD1
CAMP	1.03e-264	0.615073	0.356	0.231	2.63e-260	AMs	CAMP
TFRC	1.61e-264	0.267407	0.961	0.958	4.11e-260	AMs	TFRC
AKR1B1	2.99e-260	0.296349	0.757	0.703	7.64e-256	AMs	AKR1B1
DEFB1	2.71e-257	0.365179	0.395	0.262	6.91e-253	AMs	DEFB1
ABCG1	2.36e-252	0.330094	0.837	0.838	6.04e-248	AMs	ABCG1
AKR1C3	6.1e-249	0.424408	0.569	0.477	1.56e-244	AMs	AKR1C3
CSF1	8.62e-236	0.284568	0.264	0.151	2.2e-231	AMs	CSF1
MT2A	6.3e-158	0.713554	0.691	0.681	1.61e-153	AMs	MT2A
IGFBP2	4.94e-130	0.491191	0.422	0.351	1.26e-125	AMs	IGFBP2
NMB	9.09e-98	0.407286	0.601	0.584	2.32e-93	AMs	NMB
AC020656.1	7.39e-97	0.263236	0.888	0.906	1.89e-92	AMs	AC020656.1
IFI27	1.35e-72	1.26731	0.312	0.271	3.46e-68	AMs	IFI27
STXBP2	3.75e-63	0.267617	0.914	0.932	9.57e-59	AMs	STXBP2
APOC2	4.78e-13	0.816159	0.385	0.477	1.22e-08	AMs	APOC2
VCAN	0	2.58677	0.901	0.223	0	Mono	VCAN
FN1	0	1.50844	0.97	0.877	0	Mono	FN1
RNASE1	0	1.40468	0.26	0.04	0	Mono	RNASE1
FCN1	0	1.31257	0.406	0.073	0	Mono	FCN1
EMP1	0	1.25613	0.435	0.084	0	Mono	EMP1
S100A8	0	1.18196	0.991	0.928	0	Mono	S100A8
FPR3	0	1.13679	0.682	0.311	0	Mono	FPR3
CYBB	0	1.10129	0.999	0.966	0	Mono	CYBB
CLEC5A	0	1.06768	0.532	0.149	0	Mono	CLEC5A
PMP22	0	1.00939	0.604	0.251	0	Mono	PMP22
C15orf48	0	1.00624	0.524	0.274	0	Mono	C15orf48
IL7R	0	0.941296	0.907	0.72	0	Mono	IL7R
CD44	0	0.928592	0.998	0.976	0	Mono	CD44
ITGAM	0	0.925324	0.706	0.359	0	Mono	ITGAM
ALCAM	0	0.853233	0.903	0.707	0	Mono	ALCAM
ZFP36L1	0	0.839714	0.821	0.6	0	Mono	ZFP36L1
MS4A6A	0	0.81928	0.943	0.801	0	Mono	MS4A6A
FGL2	0	0.785121	0.484	0.243	0	Mono	FGL2
CD14	0	0.784775	0.924	0.728	0	Mono	CD14
RETN	0	0.775225	0.972	0.942	0	Mono	RETN
FCGR2B	0	0.768621	0.277	0.054	0	Mono	FCGR2B
LMNA	0	0.764524	0.947	0.873	0	Mono	LMNA
RBPJ	0	0.756301	0.988	0.92	0	Mono	RBPJ
TGFBI	0	0.753976	0.912	0.776	0	Mono	TGFBI
CCR1	0	0.753028	0.693	0.457	0	Mono	CCR1
DUSP6	0	0.751205	0.563	0.35	0	Mono	DUSP6
MAFB	0	0.746589	0.647	0.459	0	Mono	MAFB
IFITM3	0	0.744106	0.853	0.683	0	Mono	IFITM3
TIMP1	0	0.739873	0.923	0.82	0	Mono	TIMP1
SPRED1	0	0.729186	0.696	0.509	0	Mono	SPRED1
EMP3	0	0.71477	0.994	0.966	0	Mono	EMP3
CALM1	0	0.709374	1	0.999	0	Mono	CALM1
NEAT1	0	0.700771	0.993	0.947	0	Mono	NEAT1
AHNAK	0	0.700437	0.984	0.92	0	Mono	AHNAK
SLC8A1	0	0.688071	0.866	0.681	0	Mono	SLC8A1
PTAFR	0	0.682374	0.802	0.599	0	Mono	PTAFR
LIMS1	0	0.677921	0.913	0.781	0	Mono	LIMS1
ID3	0	0.668011	0.832	0.627	0	Mono	ID3
DSE	0	0.667608	0.899	0.738	0	Mono	DSE
TYMP	0	0.662811	0.975	0.92	0	Mono	TYMP
PLEKHO1	0	0.65756	0.505	0.25	0	Mono	PLEKHO1
CORO1A	0	0.656636	0.406	0.139	0	Mono	CORO1A
KCTD12	0	0.653258	0.953	0.842	0	Mono	KCTD12
SOCS3	0	0.650397	0.549	0.312	0	Mono	SOCS3
AP1S2	0	0.647466	0.698	0.495	0	Mono	AP1S2
CSF1R	0	0.647215	0.615	0.404	0	Mono	CSF1R
TMEM176B	0	0.646343	0.662	0.381	0	Mono	TMEM176B
MCL1	0	0.634526	0.97	0.892	0	Mono	MCL1
EREG	0	0.633726	0.34	0.151	0	Mono	EREG
DDX21	0	0.633535	0.934	0.832	0	Mono	DDX21
CD99	0	0.625877	0.919	0.769	0	Mono	CD99
AQP9	0	0.624469	0.591	0.356	0	Mono	AQP9
PLXDC2	0	0.622344	0.995	0.961	0	Mono	PLXDC2
MALAT1	0	0.621694	0.999	0.993	0	Mono	MALAT1
RNASE6	0	0.617948	0.527	0.289	0	Mono	RNASE6
CTSB	0	0.616725	0.999	0.994	0	Mono	CTSB
ANPEP	0	0.615137	0.634	0.427	0	Mono	ANPEP
ARL4C	0	0.613261	0.36	0.164	0	Mono	ARL4C
MYADM	0	0.612216	0.936	0.819	0	Mono	MYADM
SAMHD1	0	0.609053	0.997	0.974	0	Mono	SAMHD1
TPM4	0	0.605878	0.976	0.893	0	Mono	TPM4
FOS	0	0.60089	0.979	0.912	0	Mono	FOS
KLF6	0	0.599517	0.903	0.792	0	Mono	KLF6
LHFPL2	0	0.599161	0.556	0.381	0	Mono	LHFPL2
AHR	0	0.583127	0.748	0.599	0	Mono	AHR
S100A10	0	0.582919	1	1	0	Mono	S100A10
VMP1	0	0.580621	0.885	0.759	0	Mono	VMP1
ETS2	0	0.576517	0.652	0.494	0	Mono	ETS2
ENO1	0	0.575212	0.973	0.919	0	Mono	ENO1
ZEB2	0	0.570311	0.984	0.923	0	Mono	ZEB2
MRC1	0	0.566651	0.998	0.99	0	Mono	MRC1
MXD1	0	0.561647	0.487	0.32	0	Mono	MXD1
TMEM176A	0	0.561243	0.499	0.277	0	Mono	TMEM176A
GPCPD1	0	0.560518	0.992	0.963	0	Mono	GPCPD1
ADAM10	0	0.558718	0.894	0.752	0	Mono	ADAM10
METRNL	0	0.556919	0.741	0.595	0	Mono	METRNL
YWHAH	0	0.552934	0.998	0.985	0	Mono	YWHAH
EMB	0	0.552661	0.312	0.046	0	Mono	EMB
ACTB	0	0.545154	1	1	0	Mono	ACTB
IL3RA	0	0.543266	0.564	0.396	0	Mono	IL3RA
ARHGAP18	0	0.539977	0.996	0.975	0	Mono	ARHGAP18
IQGAP1	0	0.5316	0.993	0.958	0	Mono	IQGAP1
PLEC	0	0.531472	0.8	0.647	0	Mono	PLEC
CEP170	0	0.531183	0.895	0.777	0	Mono	CEP170
FCGR2A	0	0.518499	0.975	0.915	0	Mono	FCGR2A
TGFBR1	0	0.517216	0.574	0.436	0	Mono	TGFBR1
VSIG4	0	0.516367	0.985	0.955	0	Mono	VSIG4
GAPDH	0	0.51089	0.994	0.981	0	Mono	GAPDH
QPCT	0	0.510372	0.324	0.099	0	Mono	QPCT
MAP3K2	0	0.509242	0.804	0.682	0	Mono	MAP3K2
BTG1	0	0.507288	0.985	0.946	0	Mono	BTG1
ASGR1	0	0.505888	0.577	0.417	0	Mono	ASGR1
CLEC7A	0	0.505172	0.977	0.907	0	Mono	CLEC7A
TPM3	0	0.500869	1	0.995	0	Mono	TPM3
CEBPB	0	0.496314	0.999	0.995	0	Mono	CEBPB
METTL9	0	0.4961	0.682	0.54	0	Mono	METTL9
TNFSF10	0	0.489077	0.661	0.529	0	Mono	TNFSF10
PRKCB	0	0.488752	0.287	0.049	0	Mono	PRKCB
ACTG1	0	0.488224	0.999	0.995	0	Mono	ACTG1
FLNA	0	0.486175	0.973	0.913	0	Mono	FLNA
ENG	0	0.485378	0.817	0.667	0	Mono	ENG
ZFP36	0	0.481097	0.83	0.71	0	Mono	ZFP36
SKIL	0	0.473117	0.933	0.83	0	Mono	SKIL
FYB1	0	0.47258	0.864	0.737	0	Mono	FYB1
ID2	0	0.470365	0.922	0.811	0	Mono	ID2
SH3BGRL3	0	0.470314	1	1	0	Mono	SH3BGRL3
AP2S1	0	0.468869	0.993	0.975	0	Mono	AP2S1
ARPC5	0	0.468751	1	0.998	0	Mono	ARPC5
RNF213	0	0.460697	0.964	0.889	0	Mono	RNF213
N4BP1	0	0.459925	0.706	0.579	0	Mono	N4BP1
HMGA1	0	0.459883	0.517	0.369	0	Mono	HMGA1
LRRFIP1	0	0.459067	0.999	0.992	0	Mono	LRRFIP1
SORL1	0	0.456637	0.518	0.356	0	Mono	SORL1
EIF4EBP1	0	0.456142	0.896	0.776	0	Mono	EIF4EBP1
RAP2B	0	0.456037	0.718	0.599	0	Mono	RAP2B
STK17B	0	0.454826	0.741	0.617	0	Mono	STK17B
RGS10	0	0.454489	0.903	0.807	0	Mono	RGS10
RGCC	0	0.451943	0.989	0.948	0	Mono	RGCC
ZYX	0	0.448771	0.898	0.776	0	Mono	ZYX
HNRNPU	0	0.447182	0.972	0.908	0	Mono	HNRNPU
TAGLN2	0	0.446879	0.999	0.993	0	Mono	TAGLN2
YWHAZ	0	0.445314	0.997	0.984	0	Mono	YWHAZ
SLC43A3	0	0.443194	0.51	0.361	0	Mono	SLC43A3
AC020916.1	0	0.442802	0.321	0.154	0	Mono	AC020916.1
QKI	0	0.438687	0.968	0.889	0	Mono	QKI
HNRNPA2B1	0	0.438564	0.996	0.983	0	Mono	HNRNPA2B1
PTGES3	0	0.436962	0.985	0.957	0	Mono	PTGES3
SERBP1	0	0.435679	0.981	0.942	0	Mono	SERBP1
S100A9	0	0.434793	0.999	0.996	0	Mono	S100A9
GNB4	0	0.434003	0.817	0.698	0	Mono	GNB4
ADGRE5	0	0.433781	0.893	0.786	0	Mono	ADGRE5
CAPN2	0	0.431733	0.652	0.519	0	Mono	CAPN2
IL13RA1	0	0.431339	0.849	0.711	0	Mono	IL13RA1
ACTR3	0	0.430941	0.993	0.974	0	Mono	ACTR3
IGFBP7	0	0.429943	0.322	0.076	0	Mono	IGFBP7
NCL	0	0.429529	0.985	0.95	0	Mono	NCL
MTRNR2L12	0	0.429169	0.99	0.963	0	Mono	MTRNR2L12
MEF2C	0	0.428632	0.327	0.118	0	Mono	MEF2C
LAPTM5	0	0.428629	0.997	0.992	0	Mono	LAPTM5
PPIB	0	0.427972	0.988	0.955	0	Mono	PPIB
FAM49B	0	0.42773	0.93	0.852	0	Mono	FAM49B
ZFP36L2	0	0.425937	0.97	0.914	0	Mono	ZFP36L2
KRAS	0	0.423528	0.796	0.676	0	Mono	KRAS
ELK3	0	0.417809	0.285	0.093	0	Mono	ELK3
CCT5	0	0.416652	0.947	0.86	0	Mono	CCT5
CCT6A	0	0.416584	0.885	0.785	0	Mono	CCT6A
PDIA6	0	0.415158	0.943	0.867	0	Mono	PDIA6
ITGB2	0	0.413878	0.991	0.963	0	Mono	ITGB2
PAK2	0	0.413858	0.989	0.96	0	Mono	PAK2
CDV3	0	0.413132	0.968	0.909	0	Mono	CDV3
CSNK1A1	0	0.412525	0.952	0.877	0	Mono	CSNK1A1
SYNCRIP	0	0.412516	0.878	0.767	0	Mono	SYNCRIP
YBX3	0	0.412443	0.945	0.859	0	Mono	YBX3
CANX	0	0.411837	0.992	0.97	0	Mono	CANX
PPP1R14B	0	0.410159	0.807	0.711	0	Mono	PPP1R14B
BASP1	0	0.409369	0.279	0.106	0	Mono	BASP1
DICER1	0	0.40863	0.8	0.684	0	Mono	DICER1
MBNL1	0	0.408544	0.98	0.928	0	Mono	MBNL1
MGAT1	0	0.408498	0.86	0.758	0	Mono	MGAT1
RBM47	0	0.406699	0.913	0.821	0	Mono	RBM47
APBB1IP	0	0.40549	0.866	0.751	0	Mono	APBB1IP
DYNC1H1	0	0.404878	0.825	0.699	0	Mono	DYNC1H1
H3F3B	0	0.404013	0.999	0.997	0	Mono	H3F3B
BCAT1	0	0.403047	0.364	0.199	0	Mono	BCAT1
FUS	0	0.402975	0.799	0.684	0	Mono	FUS
DAZAP2	0	0.401605	0.857	0.754	0	Mono	DAZAP2
RAB13	0	0.400605	0.948	0.853	0	Mono	RAB13
TMEM123	0	0.3989	0.895	0.807	0	Mono	TMEM123
TMEM167A	0	0.398562	0.93	0.851	0	Mono	TMEM167A
RPLP0	0	0.39833	1	0.999	0	Mono	RPLP0
PFN1	0	0.397979	1	1	0	Mono	PFN1
EIF4A1	0	0.397669	0.992	0.974	0	Mono	EIF4A1
EIF4G2	0	0.396321	0.985	0.944	0	Mono	EIF4G2
EIF3A	0	0.394493	0.977	0.931	0	Mono	EIF3A
GALNT1	0	0.392132	0.809	0.686	0	Mono	GALNT1
SRSF3	0	0.392015	0.936	0.853	0	Mono	SRSF3
PICALM	0	0.391743	0.837	0.72	0	Mono	PICALM
HSP90AB1	0	0.391566	0.999	0.997	0	Mono	HSP90AB1
GNG5	0	0.389751	1	0.998	0	Mono	GNG5
ANKRD12	0	0.389376	0.928	0.843	0	Mono	ANKRD12
SFPQ	0	0.388566	0.833	0.722	0	Mono	SFPQ
MTDH	0	0.385719	0.995	0.976	0	Mono	MTDH
ACTR2	0	0.385581	1	0.997	0	Mono	ACTR2
TRAPPC5	0	0.384553	0.961	0.892	0	Mono	TRAPPC5
VDAC1	0	0.384027	0.983	0.948	0	Mono	VDAC1
SET	0	0.382472	0.985	0.952	0	Mono	SET
HNRNPA3	0	0.380727	0.961	0.908	0	Mono	HNRNPA3
LAP3	0	0.380372	0.966	0.89	0	Mono	LAP3
SPCS3	0	0.379556	0.97	0.914	0	Mono	SPCS3
TXNDC17	0	0.378986	0.971	0.92	0	Mono	TXNDC17
CREB5	0	0.378739	0.331	0.172	0	Mono	CREB5
DDX5	0	0.376995	0.994	0.975	0	Mono	DDX5
PBRM1	0	0.376477	0.801	0.688	0	Mono	PBRM1
MT-ATP6	0	0.375014	1	0.997	0	Mono	MT-ATP6
HNRNPM	0	0.374614	0.848	0.735	0	Mono	HNRNPM
TM9SF3	0	0.373552	0.865	0.761	0	Mono	TM9SF3
RPS29	0	0.373502	1	1	0	Mono	RPS29
CORO1C	0	0.373223	0.961	0.892	0	Mono	CORO1C
CDC37	0	0.373038	0.937	0.846	0	Mono	CDC37
TLN1	0	0.372491	0.982	0.93	0	Mono	TLN1
IFNGR2	0	0.371899	0.838	0.732	0	Mono	IFNGR2
PTMA	0	0.370398	1	1	0	Mono	PTMA
RAB31	0	0.370088	0.973	0.913	0	Mono	RAB31
P4HB	0	0.36931	0.895	0.786	0	Mono	P4HB
ARF6	0	0.368454	0.902	0.82	0	Mono	ARF6
GRB2	0	0.368299	0.996	0.982	0	Mono	GRB2
GNAQ	0	0.367851	0.868	0.772	0	Mono	GNAQ
SNCA	0	0.36722	0.26	0.073	0	Mono	SNCA
ATP1B3	0	0.367218	0.963	0.903	0	Mono	ATP1B3
RAB32	0	0.366889	0.812	0.678	0	Mono	RAB32
GNAI3	0	0.366861	0.769	0.655	0	Mono	GNAI3
CLTC	0	0.365178	0.95	0.871	0	Mono	CLTC
AP2M1	0	0.36489	0.94	0.853	0	Mono	AP2M1
H2AFY	0	0.364872	0.991	0.967	0	Mono	H2AFY
PTTG1IP	0	0.363577	0.961	0.895	0	Mono	PTTG1IP
IFI16	0	0.362851	0.952	0.87	0	Mono	IFI16
PCBP1	0	0.362718	0.984	0.954	0	Mono	PCBP1
SEPTIN7	0	0.362429	0.982	0.942	0	Mono	SEPTIN7
TLR2	0	0.361701	0.332	0.181	0	Mono	TLR2
GLIPR1	0	0.361393	0.923	0.82	0	Mono	GLIPR1
HNRNPK	0	0.361151	0.983	0.943	0	Mono	HNRNPK
AKAP13	0	0.36016	0.953	0.872	0	Mono	AKAP13
DNAJC7	0	0.36005	0.853	0.745	0	Mono	DNAJC7
DAB2	0	0.359952	0.991	0.96	0	Mono	DAB2
NPC2	0	0.357727	1	0.999	0	Mono	NPC2
APEX1	0	0.356757	0.871	0.769	0	Mono	APEX1
RBM3	0	0.356541	0.985	0.959	0	Mono	RBM3
IFI30	0	0.356161	1	1	0	Mono	IFI30
SRSF7	0	0.354975	0.898	0.807	0	Mono	SRSF7
NCF2	0	0.354334	0.996	0.978	0	Mono	NCF2
TFEC	0	0.354315	0.885	0.789	0	Mono	TFEC
PRRC2C	0	0.353814	0.98	0.941	0	Mono	PRRC2C
LAMP1	0	0.352595	0.981	0.94	0	Mono	LAMP1
VIM	0	0.352012	1	1	0	Mono	VIM
OS9	0	0.35065	0.832	0.718	0	Mono	OS9
APRT	0	0.350543	0.96	0.91	0	Mono	APRT
HNRNPD	0	0.349739	0.89	0.796	0	Mono	HNRNPD
HSPE1	0	0.349539	0.982	0.951	0	Mono	HSPE1
CBX3	0	0.349165	0.953	0.897	0	Mono	CBX3
CTNNB1	0	0.347256	0.944	0.862	0	Mono	CTNNB1
MFSD1	0	0.345789	0.896	0.804	0	Mono	MFSD1
HNRNPAB	0	0.343683	0.945	0.864	0	Mono	HNRNPAB
SCAF11	0	0.343247	0.983	0.933	0	Mono	SCAF11
LACTB	0	0.342789	0.948	0.868	0	Mono	LACTB
GNB1	0	0.339256	0.97	0.916	0	Mono	GNB1
VASP	0	0.339248	0.977	0.937	0	Mono	VASP
LCP1	0	0.337553	0.999	0.991	0	Mono	LCP1
MOB1A	0	0.335721	0.98	0.938	0	Mono	MOB1A
PAPOLA	0	0.335264	0.936	0.864	0	Mono	PAPOLA
RPS17	0	0.334477	1	0.999	0	Mono	RPS17
SLC25A24	0	0.33377	0.915	0.819	0	Mono	SLC25A24
CD164	0	0.332468	0.998	0.988	0	Mono	CD164
TMOD3	0	0.331722	0.948	0.874	0	Mono	TMOD3
M6PR	0	0.331518	0.972	0.928	0	Mono	M6PR
LDHA	0	0.329201	0.974	0.932	0	Mono	LDHA
NIBAN2	0	0.327822	0.264	0.106	0	Mono	NIBAN2
SNRPF	0	0.326135	0.928	0.85	0	Mono	SNRPF
RBM39	0	0.324018	0.953	0.881	0	Mono	RBM39
TPP1	0	0.316318	0.963	0.896	0	Mono	TPP1
AIF1	0	0.31569	0.999	0.998	0	Mono	AIF1
GNAI2	0	0.314782	0.997	0.987	0	Mono	GNAI2
SUB1	0	0.313255	0.981	0.948	0	Mono	SUB1
SON	0	0.311146	0.979	0.939	0	Mono	SON
ATP6V1F	0	0.303068	0.999	0.995	0	Mono	ATP6V1F
ICAM1	0	0.301858	0.335	0.18	0	Mono	ICAM1
CAPZA2	0	0.296525	0.99	0.966	0	Mono	CAPZA2
ARHGDIB	0	0.296034	0.993	0.976	0	Mono	ARHGDIB
ITGB1	0	0.285784	0.994	0.973	0	Mono	ITGB1
RPS7	0	0.284644	1	1	0	Mono	RPS7
CFL1	0	0.281749	1	1	0	Mono	CFL1
CAP1	0	0.281275	0.997	0.988	0	Mono	CAP1
S100A6	0	0.277354	1	1	0	Mono	S100A6
PTPRC	0	0.270807	0.999	0.994	0	Mono	PTPRC
ARPC2	0	0.266688	1	1	0	Mono	ARPC2
RPLP2	0	0.261474	1	1	0	Mono	RPLP2
RPL35	0	0.257175	1	1	0	Mono	RPL35
SLC31A2	1.25e-307	0.351443	0.902	0.805	3.19e-303	Mono	SLC31A2
TNFSF13B	1.28e-307	0.369061	0.9	0.791	3.27e-303	Mono	TNFSF13B
STMP1	4.9e-307	0.319542	0.891	0.798	1.25e-302	Mono	STMP1
APP	1.06e-306	0.385905	0.624	0.474	2.71e-302	Mono	APP
NUFIP2	7.05e-304	0.33621	0.865	0.761	1.8e-299	Mono	NUFIP2
MSN	7.29e-304	0.295523	0.987	0.955	1.86e-299	Mono	MSN
PRPF40A	1.12e-303	0.318352	0.952	0.889	2.85e-299	Mono	PRPF40A
ARRB2	3.71e-303	0.311507	0.934	0.855	9.47e-299	Mono	ARRB2
CCT3	6.04e-302	0.3657	0.783	0.681	1.54e-297	Mono	CCT3
TIMM8B	4.17e-301	0.324186	0.923	0.837	1.07e-296	Mono	TIMM8B
CD55	6.69e-301	0.380717	0.882	0.785	1.71e-296	Mono	CD55
DPYSL2	7.41e-301	0.358172	0.92	0.848	1.89e-296	Mono	DPYSL2
DBI	3.57e-298	0.292141	0.998	0.991	9.11e-294	Mono	DBI
HNRNPF	1.36e-297	0.319021	0.924	0.843	3.47e-293	Mono	HNRNPF
SYK	1.07e-295	0.326479	0.866	0.761	2.73e-291	Mono	SYK
EIF2S2	4.06e-295	0.326418	0.963	0.922	1.04e-290	Mono	EIF2S2
ARF1	7.7e-295	0.301266	0.969	0.925	1.97e-290	Mono	ARF1
IFNGR1	1.16e-294	0.325049	0.963	0.91	2.96e-290	Mono	IFNGR1
WNK1	1.37e-294	0.331009	0.907	0.808	3.5e-290	Mono	WNK1
MGAT4A	2.84e-294	0.420032	0.729	0.632	7.26e-290	Mono	MGAT4A
ARHGDIA	2.71e-293	0.321429	0.889	0.785	6.91e-289	Mono	ARHGDIA
KIF5B	1.54e-292	0.305901	0.956	0.899	3.93e-288	Mono	KIF5B
PDXK	1.66e-292	0.335891	0.924	0.839	4.25e-288	Mono	PDXK
LYN	2.39e-292	0.327719	0.932	0.848	6.1e-288	Mono	LYN
HEXB	4.93e-292	0.314168	0.97	0.911	1.26e-287	Mono	HEXB
CALR	1.94e-290	0.391565	0.987	0.955	4.95e-286	Mono	CALR
HM13	5.67e-290	0.438266	0.551	0.423	1.45e-285	Mono	HM13
DNMT1	1.06e-289	0.427305	0.643	0.521	2.72e-285	Mono	DNMT1
FKBP1A	1.7e-289	0.287455	0.982	0.941	4.33e-285	Mono	FKBP1A
SSR1	2.1e-287	0.332897	0.869	0.782	5.37e-283	Mono	SSR1
TRAM1	2.49e-287	0.316547	0.944	0.876	6.37e-283	Mono	TRAM1
NARS	2.79e-287	0.342387	0.871	0.783	7.11e-283	Mono	NARS
TCF4	3.32e-287	0.269879	0.257	0.127	8.48e-283	Mono	TCF4
NDUFS6	1.25e-286	0.309235	0.948	0.895	3.19e-282	Mono	NDUFS6
HSPA5	1.3e-286	0.41758	0.956	0.889	3.31e-282	Mono	HSPA5
FNDC3B	1.52e-286	0.345453	0.929	0.843	3.88e-282	Mono	FNDC3B
RHOA	1e-283	0.26109	0.999	0.995	2.56e-279	Mono	RHOA
MAPK1	2.46e-281	0.343477	0.786	0.694	6.28e-277	Mono	MAPK1
LILRB3	3.64e-281	0.40923	0.643	0.533	9.3e-277	Mono	LILRB3
SLFN11	5.45e-281	0.32586	0.888	0.774	1.39e-276	Mono	SLFN11
MT-ND1	7.05e-281	0.315338	1	0.996	1.8e-276	Mono	MT-ND1
EML4	9.49e-281	0.314822	0.982	0.942	2.42e-276	Mono	EML4
XPO1	1.17e-280	0.347715	0.752	0.644	3e-276	Mono	XPO1
TPI1	1.51e-277	0.302715	0.967	0.925	3.86e-273	Mono	TPI1
CTSH	4.49e-277	0.357538	0.986	0.964	1.15e-272	Mono	CTSH
ARL8B	2.06e-276	0.330086	0.836	0.75	5.27e-272	Mono	ARL8B
EMILIN2	3.26e-276	0.337014	0.792	0.661	8.33e-272	Mono	EMILIN2
MPEG1	2.25e-275	0.419916	0.511	0.371	5.74e-271	Mono	MPEG1
PPP1CB	3.93e-275	0.306983	0.911	0.843	1e-270	Mono	PPP1CB
UBE2D3	4.37e-275	0.275493	0.989	0.961	1.12e-270	Mono	UBE2D3
ARPC4	5.03e-274	0.307452	0.917	0.838	1.28e-269	Mono	ARPC4
MEF2A	1.03e-273	0.381122	0.771	0.676	2.62e-269	Mono	MEF2A
SLC39A10	3.75e-273	0.344366	0.83	0.708	9.58e-269	Mono	SLC39A10
CMTM6	6.17e-273	0.272445	0.978	0.936	1.58e-268	Mono	CMTM6
HSPA9	1.71e-271	0.344044	0.815	0.719	4.37e-267	Mono	HSPA9
RPS6	7.44e-270	0.265139	1	1	1.9e-265	Mono	RPS6
DIAPH1	4.1e-268	0.324041	0.901	0.805	1.05e-263	Mono	DIAPH1
IER3	5.4e-268	0.589171	0.44	0.305	1.38e-263	Mono	IER3
ARL5A	4.83e-267	0.3557	0.742	0.646	1.23e-262	Mono	ARL5A
APLP2	6.56e-267	0.267839	0.999	0.995	1.68e-262	Mono	APLP2
TRPS1	1.58e-266	0.378183	0.444	0.303	4.04e-262	Mono	TRPS1
PLSCR1	1.04e-265	0.355136	0.921	0.839	2.67e-261	Mono	PLSCR1
HSPA8	3.18e-265	0.314527	0.994	0.976	8.13e-261	Mono	HSPA8
BZW1	1.46e-264	0.293937	0.949	0.88	3.72e-260	Mono	BZW1
VPS13C	7.14e-264	0.314532	0.919	0.836	1.82e-259	Mono	VPS13C
IFITM2	2.19e-263	0.3908	0.632	0.516	5.59e-259	Mono	IFITM2
YWHAE	4.18e-262	0.277199	0.977	0.942	1.07e-257	Mono	YWHAE
ADAM9	4.78e-262	0.398579	0.58	0.462	1.22e-257	Mono	ADAM9
MTHFD2	6.28e-262	0.468183	0.577	0.459	1.61e-257	Mono	MTHFD2
DNAJC8	1.77e-261	0.298671	0.929	0.859	4.52e-257	Mono	DNAJC8
OTULINL	3.96e-261	0.379638	0.612	0.501	1.01e-256	Mono	OTULINL
SLC16A3	4.64e-261	0.321539	0.816	0.709	1.18e-256	Mono	SLC16A3
PSMD7	2.71e-260	0.318315	0.896	0.806	6.93e-256	Mono	PSMD7
ARHGAP30	5.8e-260	0.317605	0.795	0.692	1.48e-255	Mono	ARHGAP30
HNRNPC	1.89e-259	0.27925	0.978	0.94	4.84e-255	Mono	HNRNPC
SRSF2	2.17e-259	0.317371	0.892	0.808	5.55e-255	Mono	SRSF2
ITGA4	3.33e-259	0.386121	0.596	0.463	8.51e-255	Mono	ITGA4
MOB3B	6.96e-258	0.352662	0.756	0.64	1.78e-253	Mono	MOB3B
ACSL4	4.32e-257	0.357396	0.689	0.582	1.1e-252	Mono	ACSL4
RSRP1	7.42e-257	0.334563	0.756	0.644	1.9e-252	Mono	RSRP1
EIF5B	3.01e-256	0.321308	0.895	0.816	7.68e-252	Mono	EIF5B
OSBPL8	6.85e-255	0.335927	0.891	0.804	1.75e-250	Mono	OSBPL8
HNRNPR	5.16e-254	0.300619	0.911	0.829	1.32e-249	Mono	HNRNPR
RAB5C	5.19e-254	0.290127	0.931	0.86	1.32e-249	Mono	RAB5C
GSPT1	2.54e-252	0.300904	0.901	0.814	6.48e-248	Mono	GSPT1
EIF5A	1.71e-251	0.3301	0.816	0.733	4.38e-247	Mono	EIF5A
HNRNPA1	2.34e-251	0.299436	0.942	0.884	5.98e-247	Mono	HNRNPA1
COX5A	5.31e-251	0.288379	0.961	0.925	1.36e-246	Mono	COX5A
TMEM165	3.22e-249	0.298734	0.91	0.824	8.23e-245	Mono	TMEM165
RBM25	6.48e-249	0.31145	0.898	0.804	1.66e-244	Mono	RBM25
SP100	8.96e-249	0.307146	0.923	0.844	2.29e-244	Mono	SP100
MARCKS	2.69e-248	0.358523	0.279	0.147	6.87e-244	Mono	MARCKS
LARS	4.49e-248	0.330028	0.788	0.704	1.15e-243	Mono	LARS
DOCK8	5.11e-247	0.286891	0.961	0.9	1.3e-242	Mono	DOCK8
HIF1A	7.65e-247	0.479194	0.555	0.437	1.96e-242	Mono	HIF1A
VPS35	8.1e-246	0.293207	0.915	0.835	2.07e-241	Mono	VPS35
IRF2BP2	1.55e-245	0.336926	0.8	0.712	3.95e-241	Mono	IRF2BP2
USP3	3.97e-245	0.348006	0.753	0.664	1.02e-240	Mono	USP3
ZC3H15	4.25e-245	0.299102	0.903	0.82	1.09e-240	Mono	ZC3H15
TMEM147	2.18e-244	0.297556	0.861	0.769	5.57e-240	Mono	TMEM147
CAPZA1	6.72e-244	0.250937	0.988	0.966	1.72e-239	Mono	CAPZA1
CALU	1.13e-242	0.341505	0.793	0.695	2.9e-238	Mono	CALU
JAK1	3.44e-242	0.302707	0.902	0.821	8.79e-238	Mono	JAK1
C3AR1	6.92e-242	0.380925	0.667	0.55	1.77e-237	Mono	C3AR1
PPP1CA	1.2e-241	0.269182	0.947	0.878	3.07e-237	Mono	PPP1CA
XRCC5	4.2e-241	0.271284	0.966	0.925	1.07e-236	Mono	XRCC5
SGMS2	5.8e-241	0.376839	0.82	0.728	1.48e-236	Mono	SGMS2
COPE	1.34e-240	0.289807	0.939	0.868	3.41e-236	Mono	COPE
CYFIP1	6.92e-240	0.335592	0.733	0.637	1.77e-235	Mono	CYFIP1
AL627171.2	8.93e-238	0.274664	0.255	0.137	2.28e-233	Mono	AL627171.2
TLR4	1.23e-236	0.333511	0.756	0.66	3.14e-232	Mono	TLR4
ANKRD11	1.53e-236	0.318984	0.815	0.716	3.9e-232	Mono	ANKRD11
RB1	1.76e-236	0.363978	0.61	0.503	4.49e-232	Mono	RB1
RALA	7.62e-236	0.451008	0.635	0.537	1.95e-231	Mono	RALA
NME1	1.94e-234	0.379663	0.639	0.544	4.96e-230	Mono	NME1
EZR	3.3e-234	0.379126	0.763	0.672	8.44e-230	Mono	EZR
SF3B1	3.53e-234	0.282108	0.899	0.81	9.02e-230	Mono	SF3B1
XBP1	4.73e-234	0.310224	0.808	0.704	1.21e-229	Mono	XBP1
RNF7	1.12e-233	0.275561	0.951	0.894	2.86e-229	Mono	RNF7
DNAJC10	1.84e-233	0.351805	0.545	0.428	4.69e-229	Mono	DNAJC10
PDIA3	3.69e-233	0.31579	0.963	0.913	9.44e-229	Mono	PDIA3
RNF130	1.49e-232	0.287972	0.972	0.935	3.81e-228	Mono	RNF130
CNDP2	1.03e-230	0.307121	0.818	0.72	2.62e-226	Mono	CNDP2
SH3KBP1	3.49e-230	0.367151	0.444	0.316	8.91e-226	Mono	SH3KBP1
HSPD1	1.19e-229	0.304118	0.957	0.907	3.03e-225	Mono	HSPD1
ITGA5	7.23e-228	0.355315	0.501	0.379	1.85e-223	Mono	ITGA5
ATP6V0D1	7.88e-228	0.270455	0.966	0.92	2.01e-223	Mono	ATP6V0D1
ATP1A1	9.24e-228	0.326935	0.706	0.605	2.36e-223	Mono	ATP1A1
DOCK10	1.47e-227	0.381917	0.596	0.493	3.75e-223	Mono	DOCK10
SDCCAG8	3.2e-227	0.313565	0.843	0.767	8.17e-223	Mono	SDCCAG8
ZNF207	2.2e-226	0.293113	0.863	0.775	5.63e-222	Mono	ZNF207
ZDHHC20	1.04e-225	0.359159	0.614	0.518	2.65e-221	Mono	ZDHHC20
SEC61G	1.01e-224	0.27207	0.985	0.96	2.57e-220	Mono	SEC61G
CPM	1.49e-223	0.365415	0.847	0.761	3.8e-219	Mono	CPM
SLC25A37	2.29e-223	0.374388	0.32	0.199	5.84e-219	Mono	SLC25A37
BCLAF1	1.09e-222	0.294112	0.856	0.758	2.79e-218	Mono	BCLAF1
TMED9	2.14e-222	0.288781	0.899	0.812	5.46e-218	Mono	TMED9
CAPZB	2.35e-222	0.263358	0.946	0.88	6e-218	Mono	CAPZB
EEF2	2.47e-222	0.269439	0.982	0.955	6.31e-218	Mono	EEF2
LSP1	6.84e-222	0.334239	0.828	0.725	1.75e-217	Mono	LSP1
GK	1.3e-221	0.407746	0.673	0.576	3.33e-217	Mono	GK
TM9SF2	4.49e-221	0.276678	0.86	0.773	1.15e-216	Mono	TM9SF2
DYNC1I2	2.53e-220	0.299021	0.776	0.685	6.45e-216	Mono	DYNC1I2
VMA21	2.69e-220	0.285456	0.808	0.724	6.87e-216	Mono	VMA21
ME2	1.4e-219	0.344991	0.701	0.613	3.58e-215	Mono	ME2
STK4	1.69e-218	0.273672	0.883	0.799	4.33e-214	Mono	STK4
ROCK1	2.96e-218	0.270913	0.964	0.915	7.56e-214	Mono	ROCK1
PPP1R12A	2.44e-217	0.288504	0.828	0.733	6.23e-213	Mono	PPP1R12A
TMEM70	2.77e-217	0.40903	0.717	0.641	7.06e-213	Mono	TMEM70
TMCO1	6.52e-217	0.286822	0.854	0.771	1.66e-212	Mono	TMCO1
PLP2	1.17e-216	0.387403	0.642	0.545	2.99e-212	Mono	PLP2
KLF10	1.62e-216	0.365816	0.523	0.409	4.14e-212	Mono	KLF10
HSBP1	1.71e-216	0.252771	0.964	0.923	4.36e-212	Mono	HSBP1
ITGAV	3.51e-216	0.369194	0.46	0.34	8.96e-212	Mono	ITGAV
SGK1	7.02e-215	0.60009	0.58	0.474	1.79e-210	Mono	SGK1
MAT2A	8.15e-215	0.359946	0.697	0.618	2.08e-210	Mono	MAT2A
SRP72	2.68e-214	0.289487	0.851	0.767	6.84e-210	Mono	SRP72
KTN1	3.4e-214	0.254365	0.982	0.949	8.69e-210	Mono	KTN1
GTF3C6	7.44e-214	0.283636	0.887	0.8	1.9e-209	Mono	GTF3C6
SMIM15	7.66e-214	0.293734	0.811	0.72	1.96e-209	Mono	SMIM15
BOD1L1	1.86e-213	0.298402	0.881	0.798	4.75e-209	Mono	BOD1L1
CAB39	1.01e-211	0.32214	0.672	0.578	2.59e-207	Mono	CAB39
C1QBP	2.35e-211	0.303645	0.836	0.753	6.01e-207	Mono	C1QBP
ATP5PB	4.96e-211	0.25779	0.945	0.883	1.27e-206	Mono	ATP5PB
EIF4G1	3.67e-210	0.332795	0.633	0.537	9.36e-206	Mono	EIF4G1
NAA50	6.38e-210	0.319287	0.684	0.597	1.63e-205	Mono	NAA50
CTSZ	5.37e-209	0.298928	0.999	0.997	1.37e-204	Mono	CTSZ
UPP1	2.83e-206	0.297558	0.944	0.89	7.23e-202	Mono	UPP1
IER5L	7.51e-206	0.286289	0.288	0.172	1.92e-201	Mono	IER5L
TRIP12	1.64e-205	0.279725	0.834	0.735	4.2e-201	Mono	TRIP12
PPFIA1	2.39e-205	0.300506	0.776	0.676	6.1e-201	Mono	PPFIA1
AURKAIP1	3.03e-205	0.262788	0.923	0.854	7.75e-201	Mono	AURKAIP1
ITPRIPL2	7.64e-205	0.353386	0.609	0.515	1.95e-200	Mono	ITPRIPL2
CTNNA1	1.82e-204	0.270633	0.844	0.75	4.65e-200	Mono	CTNNA1
EIF3J	1.84e-204	0.34093	0.643	0.554	4.7e-200	Mono	EIF3J
EPRS	5.21e-204	0.33064	0.766	0.687	1.33e-199	Mono	EPRS
UBE2D2	5.74e-204	0.281684	0.841	0.759	1.47e-199	Mono	UBE2D2
CRIP1	2.27e-203	0.32894	1	1	5.8e-199	Mono	CRIP1
TREM2	3.92e-203	0.357171	0.807	0.684	1e-198	Mono	TREM2
SPPL2A	7.31e-203	0.262517	0.912	0.835	1.87e-198	Mono	SPPL2A
DNPH1	4.47e-202	0.308318	0.409	0.286	1.14e-197	Mono	DNPH1
IQGAP2	7.71e-202	0.329915	0.818	0.738	1.97e-197	Mono	IQGAP2
GDI2	2.22e-201	0.258185	0.926	0.866	5.68e-197	Mono	GDI2
ATP5F1B	2.27e-200	0.269136	0.942	0.878	5.79e-196	Mono	ATP5F1B
CCDC88A	2.37e-200	0.260697	0.993	0.97	6.07e-196	Mono	CCDC88A
CLINT1	1.34e-199	0.271635	0.833	0.747	3.41e-195	Mono	CLINT1
CACYBP	5.86e-199	0.291221	0.847	0.761	1.5e-194	Mono	CACYBP
BHLHE40	7.48e-199	0.305832	0.787	0.685	1.91e-194	Mono	BHLHE40
RPS6KA3	4.33e-198	0.341523	0.682	0.607	1.11e-193	Mono	RPS6KA3
ATG3	6.2e-198	0.26219	0.895	0.815	1.58e-193	Mono	ATG3
RAB8B	6.7e-198	0.284532	0.75	0.666	1.71e-193	Mono	RAB8B
LILRB2	1.17e-197	0.31025	0.319	0.203	2.99e-193	Mono	LILRB2
MRPL20	3.05e-196	0.251256	0.946	0.892	7.78e-192	Mono	MRPL20
PAK1	3.59e-195	0.309465	0.456	0.339	9.18e-191	Mono	PAK1
HNRNPDL	4.51e-195	0.275315	0.937	0.882	1.15e-190	Mono	HNRNPDL
NR3C1	4.77e-195	0.268648	0.881	0.796	1.22e-190	Mono	NR3C1
ACTN1	6.72e-195	0.26423	0.92	0.837	1.72e-190	Mono	ACTN1
FAM120A	8.34e-195	0.26216	0.905	0.835	2.13e-190	Mono	FAM120A
TET2	2.21e-194	0.331815	0.492	0.381	5.64e-190	Mono	TET2
JUND	6.33e-194	0.261898	0.981	0.952	1.62e-189	Mono	JUND
VCL	9.05e-194	0.259417	0.299	0.183	2.31e-189	Mono	VCL
SQOR	1.94e-193	0.271513	0.894	0.792	4.95e-189	Mono	SQOR
RPL36A	1.97e-193	0.2845	0.999	0.999	5.02e-189	Mono	RPL36A
OSTC	6.18e-193	0.284447	0.914	0.84	1.58e-188	Mono	OSTC
NAIP	6.19e-192	0.353506	0.458	0.346	1.58e-187	Mono	NAIP
HCK	1.2e-190	0.259982	0.905	0.811	3.05e-186	Mono	HCK
DOCK2	1.59e-190	0.258694	0.845	0.748	4.05e-186	Mono	DOCK2
DDX3X	2.82e-190	0.277127	0.838	0.751	7.19e-186	Mono	DDX3X
USP15	8.99e-190	0.272054	0.849	0.771	2.3e-185	Mono	USP15
IGSF6	2.01e-188	0.294033	0.978	0.917	5.13e-184	Mono	IGSF6
XAF1	2.24e-188	0.330663	0.787	0.69	5.72e-184	Mono	XAF1
CELF2	4.41e-187	0.291786	0.782	0.703	1.13e-182	Mono	CELF2
PRKDC	6.77e-187	0.254269	0.893	0.82	1.73e-182	Mono	PRKDC
NPTN	2.72e-186	0.252822	0.934	0.865	6.94e-182	Mono	NPTN
THEMIS2	1.44e-185	0.255437	0.874	0.79	3.68e-181	Mono	THEMIS2
TWF2	5.15e-185	0.268033	0.846	0.756	1.32e-180	Mono	TWF2
TCP1	6.06e-185	0.289585	0.772	0.686	1.55e-180	Mono	TCP1
SLC11A1	2.38e-184	0.252393	0.971	0.936	6.08e-180	Mono	SLC11A1
JUNB	2.55e-184	0.275436	0.939	0.842	6.53e-180	Mono	JUNB
UBE2D1	5.12e-184	0.284194	0.784	0.707	1.31e-179	Mono	UBE2D1
ASAP1	8.21e-184	0.288614	0.787	0.699	2.1e-179	Mono	ASAP1
DIPK2A	9.85e-184	0.294525	0.366	0.252	2.52e-179	Mono	DIPK2A
YME1L1	2.02e-183	0.26129	0.804	0.723	5.16e-179	Mono	YME1L1
RAB8A	7.57e-183	0.250053	0.908	0.823	1.93e-178	Mono	RAB8A
METAP2	4.72e-182	0.280822	0.741	0.664	1.21e-177	Mono	METAP2
IDH1	6.1e-182	0.306335	0.704	0.624	1.56e-177	Mono	IDH1
PTBP3	2.34e-181	0.250484	0.93	0.862	5.97e-177	Mono	PTBP3
WASHC4	1.4e-180	0.271802	0.763	0.685	3.57e-176	Mono	WASHC4
CTSA	1.95e-180	0.272489	0.875	0.775	4.98e-176	Mono	CTSA
NIPBL	5.64e-180	0.264498	0.843	0.754	1.44e-175	Mono	NIPBL
CHD1	3.78e-179	0.325259	0.61	0.526	9.67e-175	Mono	CHD1
C5AR1	5.49e-179	0.27069	0.97	0.924	1.4e-174	Mono	C5AR1
IFNAR1	2.39e-178	0.279996	0.736	0.648	6.09e-174	Mono	IFNAR1
VPS4B	9.27e-178	0.253557	0.849	0.775	2.37e-173	Mono	VPS4B
RIOK3	2.21e-177	0.262649	0.811	0.721	5.64e-173	Mono	RIOK3
NRP1	3.51e-176	0.319264	0.673	0.582	8.96e-172	Mono	NRP1
BAZ1A	8.45e-176	0.262535	0.858	0.767	2.16e-171	Mono	BAZ1A
DPYD	1.06e-175	0.328387	0.611	0.53	2.71e-171	Mono	DPYD
NRDC	1.53e-175	0.263634	0.78	0.692	3.9e-171	Mono	NRDC
RAD23A	1.54e-174	0.251961	0.908	0.838	3.93e-170	Mono	RAD23A
MTRNR2L8	2.43e-174	0.265784	0.957	0.908	6.2e-170	Mono	MTRNR2L8
HDLBP	4.69e-174	0.252899	0.841	0.747	1.2e-169	Mono	HDLBP
ZMIZ1	2.98e-173	0.327757	0.652	0.582	7.6e-169	Mono	ZMIZ1
BACH1	1.4e-172	0.265922	0.847	0.762	3.57e-168	Mono	BACH1
SNF8	1.19e-171	0.251135	0.806	0.723	3.05e-167	Mono	SNF8
PREX1	1.24e-171	0.305508	0.462	0.355	3.16e-167	Mono	PREX1
COPA	1.31e-171	0.255575	0.827	0.749	3.34e-167	Mono	COPA
C6orf62	1.86e-171	0.255344	0.882	0.811	4.74e-167	Mono	C6orf62
RALGDS	2.9e-171	0.304302	0.41	0.3	7.4e-167	Mono	RALGDS
SLTM	3.04e-171	0.264138	0.862	0.771	7.76e-167	Mono	SLTM
EIF2AK2	3.09e-171	0.271795	0.9	0.815	7.9e-167	Mono	EIF2AK2
COLGALT1	1.73e-170	0.262978	0.769	0.685	4.43e-166	Mono	COLGALT1
GLIPR2	5.19e-168	0.252465	0.996	0.984	1.33e-163	Mono	GLIPR2
ATP6V1A	1.07e-167	0.257022	0.827	0.749	2.73e-163	Mono	ATP6V1A
MYCBP2	3.48e-167	0.273209	0.769	0.687	8.89e-163	Mono	MYCBP2
IL17RA	1.36e-166	0.311899	0.537	0.443	3.47e-162	Mono	IL17RA
SMAD7	2.03e-166	0.300177	0.644	0.563	5.2e-162	Mono	SMAD7
TGFB1	5.68e-166	0.251425	0.788	0.708	1.45e-161	Mono	TGFB1
PIK3R1	1.68e-165	0.317162	0.621	0.538	4.28e-161	Mono	PIK3R1
PAPSS1	3.5e-165	0.265107	0.8	0.729	8.93e-161	Mono	PAPSS1
NOL7	7.17e-165	0.254	0.903	0.838	1.83e-160	Mono	NOL7
TAGAP	1.03e-164	0.27695	0.341	0.23	2.62e-160	Mono	TAGAP
EIF4E2	1.45e-163	0.255261	0.745	0.674	3.7e-159	Mono	EIF4E2
SLC38A2	1.7e-162	0.34795	0.571	0.491	4.33e-158	Mono	SLC38A2
BLOC1S6	3.51e-162	0.292128	0.71	0.639	8.96e-158	Mono	BLOC1S6
PIM1	9.19e-162	0.371837	0.431	0.326	2.35e-157	Mono	PIM1
STAG2	3.42e-161	0.281926	0.713	0.639	8.73e-157	Mono	STAG2
RPL22L1	7.8e-161	0.339691	0.711	0.649	1.99e-156	Mono	RPL22L1
ACADVL	1.13e-160	0.257167	0.849	0.762	2.89e-156	Mono	ACADVL
CCT2	6.57e-160	0.275466	0.738	0.662	1.68e-155	Mono	CCT2
DUSP23	1.96e-159	0.254566	0.768	0.697	4.99e-155	Mono	DUSP23
FMNL1	2.13e-159	0.286289	0.666	0.595	5.44e-155	Mono	FMNL1
MTRNR2L1	2.08e-158	0.454534	0.695	0.625	5.31e-154	Mono	MTRNR2L1
ATP6V1B2	5.79e-158	0.257106	0.885	0.82	1.48e-153	Mono	ATP6V1B2
TMEM51	3.08e-157	0.255586	0.35	0.242	7.86e-153	Mono	TMEM51
ST14	6.6e-157	0.304928	0.396	0.293	1.69e-152	Mono	ST14
KIDINS220	1.21e-156	0.298506	0.587	0.51	3.1e-152	Mono	KIDINS220
TNS3	5.58e-156	0.28676	0.681	0.597	1.43e-151	Mono	TNS3
RGS2	2.91e-155	0.397382	0.376	0.27	7.44e-151	Mono	RGS2
ORAI1	1.06e-154	0.307665	0.562	0.479	2.72e-150	Mono	ORAI1
PPP1R15B	1.72e-154	0.298273	0.51	0.418	4.39e-150	Mono	PPP1R15B
FAM102B	2.4e-154	0.30069	0.525	0.434	6.13e-150	Mono	FAM102B
TES	9.94e-154	0.277652	0.382	0.277	2.54e-149	Mono	TES
PDCD5	1.78e-153	0.26475	0.801	0.743	4.56e-149	Mono	PDCD5
TIMM13	2.75e-153	0.251634	0.773	0.696	7.03e-149	Mono	TIMM13
STT3B	1.72e-151	0.274265	0.664	0.599	4.4e-147	Mono	STT3B
RIN2	3.39e-151	0.284452	0.465	0.365	8.67e-147	Mono	RIN2
IL27RA	3.71e-151	0.282314	0.418	0.313	9.46e-147	Mono	IL27RA
SMC1A	4.58e-151	0.257966	0.655	0.576	1.17e-146	Mono	SMC1A
PPP3CA	4.66e-151	0.30068	0.605	0.535	1.19e-146	Mono	PPP3CA
DYNC1LI1	3.36e-149	0.261959	0.71	0.638	8.57e-145	Mono	DYNC1LI1
SF1	8.87e-148	0.251286	0.728	0.666	2.26e-143	Mono	SF1
MACF1	2.87e-147	0.280995	0.636	0.553	7.32e-143	Mono	MACF1
GGCT	8.61e-147	0.289904	0.607	0.532	2.2e-142	Mono	GGCT
CCDC186	1.69e-143	0.313855	0.429	0.334	4.32e-139	Mono	CCDC186
TSC22D3	2.69e-143	0.304895	0.71	0.633	6.88e-139	Mono	TSC22D3
LBR	7.55e-143	0.257263	0.408	0.305	1.93e-138	Mono	LBR
HAVCR2	1.37e-142	0.30208	0.623	0.553	3.5e-138	Mono	HAVCR2
MEGF9	8.76e-140	0.281758	0.69	0.631	2.24e-135	Mono	MEGF9
SLAMF8	1.18e-139	0.275373	0.493	0.396	3.02e-135	Mono	SLAMF8
HNRNPUL1	1.36e-139	0.251168	0.663	0.593	3.48e-135	Mono	HNRNPUL1
OSM	1.61e-139	0.407584	0.259	0.166	4.1e-135	Mono	OSM
WIPF1	6.24e-139	0.255155	0.718	0.655	1.59e-134	Mono	WIPF1
STX6	4.17e-138	0.273348	0.657	0.595	1.07e-133	Mono	STX6
NUTF2	7.11e-138	0.277097	0.637	0.57	1.82e-133	Mono	NUTF2
MSL3	6.91e-137	0.267596	0.66	0.602	1.76e-132	Mono	MSL3
PDAP1	1.01e-136	0.263667	0.622	0.558	2.58e-132	Mono	PDAP1
PTPRE	1.52e-136	0.411301	0.464	0.372	3.88e-132	Mono	PTPRE
TNFRSF1B	1.62e-135	0.328868	0.434	0.341	4.14e-131	Mono	TNFRSF1B
BAZ2B	1.31e-134	0.263797	0.692	0.622	3.35e-130	Mono	BAZ2B
TARS	6.13e-134	0.284389	0.626	0.559	1.57e-129	Mono	TARS
SMG1	1.2e-133	0.288533	0.598	0.53	3.06e-129	Mono	SMG1
IER2	6.2e-131	0.345284	0.556	0.487	1.58e-126	Mono	IER2
ISG15	1.01e-128	0.270685	0.893	0.806	2.59e-124	Mono	ISG15
TMEM43	1.56e-128	0.261358	0.388	0.295	3.98e-124	Mono	TMEM43
ATF4	2.69e-128	0.332409	0.647	0.596	6.86e-124	Mono	ATF4
PDLIM7	1.72e-127	0.263107	0.412	0.318	4.39e-123	Mono	PDLIM7
BMP2K	9.4e-127	0.305649	0.566	0.498	2.4e-122	Mono	BMP2K
LGALS1	5.92e-126	0.251118	1	0.998	1.51e-121	Mono	LGALS1
TDG	1.68e-124	0.276504	0.504	0.428	4.29e-120	Mono	TDG
CHST11	3.38e-124	0.281593	0.424	0.334	8.63e-120	Mono	CHST11
ATP13A3	4.7e-124	0.360242	0.511	0.436	1.2e-119	Mono	ATP13A3
EIF4H	6.7e-124	0.251877	0.637	0.574	1.71e-119	Mono	EIF4H
NSD1	7.14e-123	0.252435	0.602	0.537	1.82e-118	Mono	NSD1
PNP	2.22e-122	0.288355	0.562	0.495	5.67e-118	Mono	PNP
ASPH	1.07e-121	0.277879	0.574	0.502	2.73e-117	Mono	ASPH
GMFB	7.18e-121	0.260514	0.554	0.487	1.83e-116	Mono	GMFB
TRA2B	1.55e-120	0.251847	0.639	0.584	3.95e-116	Mono	TRA2B
PTEN	1.73e-120	0.260095	0.625	0.571	4.42e-116	Mono	PTEN
SLC2A3	8.92e-120	0.334777	0.606	0.526	2.28e-115	Mono	SLC2A3
EPB41L3	4.22e-119	0.260572	0.633	0.575	1.08e-114	Mono	EPB41L3
LINC00963	2.25e-118	0.266019	0.564	0.494	5.75e-114	Mono	LINC00963
MYO1F	3.38e-118	0.257567	0.576	0.514	8.64e-114	Mono	MYO1F
AGTRAP	1.84e-117	0.251756	0.643	0.585	4.69e-113	Mono	AGTRAP
CEBPD	4.99e-117	0.304912	0.517	0.439	1.28e-112	Mono	CEBPD
MAP3K1	1.94e-116	0.275301	0.598	0.545	4.95e-112	Mono	MAP3K1
TTC7A	3.24e-116	0.279947	0.535	0.47	8.27e-112	Mono	TTC7A
ARHGAP26	1.73e-114	0.278378	0.435	0.353	4.42e-110	Mono	ARHGAP26
PSMA3-AS1	8.29e-114	0.267616	0.508	0.435	2.12e-109	Mono	PSMA3-AS1
CALHM6	5.52e-113	0.303059	0.369	0.282	1.41e-108	Mono	CALHM6
MDM4	1.35e-112	0.265058	0.447	0.365	3.44e-108	Mono	MDM4
MAP4K4	3.91e-112	0.279637	0.452	0.368	1e-107	Mono	MAP4K4
DNM1L	5.18e-112	0.254432	0.539	0.469	1.32e-107	Mono	DNM1L
LPGAT1	1.07e-111	0.263704	0.456	0.375	2.74e-107	Mono	LPGAT1
CIITA	4.88e-111	0.269268	0.531	0.461	1.25e-106	Mono	CIITA
YARS	2.46e-109	0.260079	0.394	0.312	6.28e-105	Mono	YARS
SERINC5	1.15e-108	0.287793	0.402	0.322	2.93e-104	Mono	SERINC5
LGMN	1.99e-108	0.476267	0.382	0.307	5.07e-104	Mono	LGMN
HDGF	5.62e-107	0.25305	0.579	0.523	1.43e-102	Mono	HDGF
PEA15	9.39e-107	0.327085	0.438	0.367	2.4e-102	Mono	PEA15
ARFGAP3	1.36e-105	0.262311	0.647	0.59	3.48e-101	Mono	ARFGAP3
MED13L	2.58e-105	0.264349	0.502	0.434	6.59e-101	Mono	MED13L
GNA13	1.39e-102	0.263461	0.552	0.496	3.56e-98	Mono	GNA13
VAMP5	3.5e-100	0.275135	0.422	0.332	8.94e-96	Mono	VAMP5
HSPA1A	2.93e-96	0.252881	0.799	0.727	7.49e-92	Mono	HSPA1A
ERBIN	2.78e-95	0.258476	0.612	0.571	7.11e-91	Mono	ERBIN
DNAJB11	2.38e-94	0.252536	0.55	0.498	6.08e-90	Mono	DNAJB11
MX1	4.8e-94	0.264917	0.75	0.668	1.23e-89	Mono	MX1
SNHG5	3.76e-91	0.260576	0.906	0.877	9.6e-87	Mono	SNHG5
C9orf72	6.78e-91	0.260327	0.544	0.495	1.73e-86	Mono	C9orf72
CYTOR	5.75e-89	0.258014	0.306	0.231	1.47e-84	Mono	CYTOR
ATXN1	2.45e-88	0.25092	0.552	0.503	6.26e-84	Mono	ATXN1
TRMT6	1.22e-87	0.251674	0.466	0.405	3.12e-83	Mono	TRMT6
CEBPG	2.32e-87	0.251108	0.489	0.433	5.91e-83	Mono	CEBPG
LILRB4	4.81e-87	0.25378	0.303	0.227	1.23e-82	Mono	LILRB4
ADAP2	1.74e-82	0.2559	0.554	0.515	4.45e-78	Mono	ADAP2
EPSTI1	1.28e-80	0.261321	0.652	0.607	3.28e-76	Mono	EPSTI1
FNIP2	5.38e-75	0.313263	0.396	0.33	1.37e-70	Mono	FNIP2
BATF3	2.82e-71	0.274463	0.362	0.3	7.2e-67	Mono	BATF3
KLF2	4.11e-66	0.297512	0.551	0.497	1.05e-61	Mono	KLF2
FPR1	4.42e-63	0.254818	0.574	0.543	1.13e-58	Mono	FPR1
MAF	9.08e-60	0.251614	0.496	0.46	2.32e-55	Mono	MAF
CCL18	3.16e-59	0.396573	0.88	0.767	8.06e-55	Mono	CCL18
ANKRD28	6.9e-53	0.252023	0.478	0.449	1.76e-48	Mono	ANKRD28
AGRP	1.94e-51	0.314251	0.73	0.663	4.95e-47	Mono	AGRP
CXCL3	3.68e-42	0.280948	0.634	0.591	9.4e-38	Mono	CXCL3
CD84	8.08e-35	0.266058	0.471	0.451	2.06e-30	Mono	CD84
PLAC8	4.16e-27	0.328475	0.679	0.66	1.06e-22	Mono	PLAC8
THBS1	4.64e-19	0.324938	0.82	0.776	1.18e-14	Mono	THBS1
CCL13	0	4.50357	0.819	0.014	0	FOLR2.IMs	CCL13
CCL2	0	3.67407	0.665	0.042	0	FOLR2.IMs	CCL2
RNASE11	0	3.62844	0.796	0.052	0	FOLR2.IMs	RNASE1
SELENOP	0	3.41905	0.73	0.014	0	FOLR2.IMs	SELENOP
FOLR2	0	2.60001	0.864	0.122	0	FOLR2.IMs	FOLR2
F13A1	0	2.4352	0.691	0.011	0	FOLR2.IMs	F13A1
SLC40A1	0	2.41417	0.654	0.015	0	FOLR2.IMs	SLC40A1
MARCKS1	0	2.41375	0.922	0.151	0	FOLR2.IMs	MARCKS
ZFP36L11	0	2.34375	0.994	0.615	0	FOLR2.IMs	ZFP36L1
LGMN1	0	2.33139	0.871	0.308	0	FOLR2.IMs	LGMN
FPR31	0	2.10355	0.97	0.336	0	FOLR2.IMs	FPR3
MS4A6A1	0	2.06193	0.999	0.811	0	FOLR2.IMs	MS4A6A
MAF1	0	2.02984	0.94	0.459	0	FOLR2.IMs	MAF
FCGR2B1	0	1.91829	0.709	0.067	0	FOLR2.IMs	FCGR2B
MAFB1	0	1.87752	0.943	0.47	0	FOLR2.IMs	MAFB
TGFBI1	0	1.84128	0.977	0.786	0	FOLR2.IMs	TGFBI
SPRED11	0	1.74472	0.908	0.521	0	FOLR2.IMs	SPRED1
RBPJ1	0	1.66157	0.993	0.925	0	FOLR2.IMs	RBPJ
EMP11	0	1.64825	0.659	0.108	0	FOLR2.IMs	EMP1
CPM1	0	1.6426	0.966	0.767	0	FOLR2.IMs	CPM
PMP221	0	1.63559	0.834	0.275	0	FOLR2.IMs	PMP22
FGL21	0	1.63271	0.824	0.258	0	FOLR2.IMs	FGL2
TMEM176B1	0	1.61393	0.926	0.4	0	FOLR2.IMs	TMEM176B
LILRB5	0	1.60654	0.685	0.024	0	FOLR2.IMs	LILRB5
ARL4C1	0	1.57853	0.744	0.175	0	FOLR2.IMs	ARL4C
LHFPL21	0	1.56693	0.852	0.391	0	FOLR2.IMs	LHFPL2
ALCAM1	0	1.56621	0.974	0.721	0	FOLR2.IMs	ALCAM
CD841	0	1.56023	0.892	0.449	0	FOLR2.IMs	CD84
EMB1	0	1.55521	0.707	0.062	0	FOLR2.IMs	EMB
ANTXR2	0	1.50771	0.642	0.041	0	FOLR2.IMs	ANTXR2
A2M	0	1.49255	0.718	0.168	0	FOLR2.IMs	A2M
MEF2C1	0	1.48361	0.738	0.13	0	FOLR2.IMs	MEF2C
AHR1	0	1.4206	0.931	0.609	0	FOLR2.IMs	AHR
GPR183	0	1.37645	0.599	0.036	0	FOLR2.IMs	GPR183
CTSB1	0	1.35725	1	0.995	0	FOLR2.IMs	CTSB
STAB1	0	1.35334	0.583	0.007	0	FOLR2.IMs	STAB1
RNASE61	0	1.33447	0.781	0.305	0	FOLR2.IMs	RNASE6
DAB21	0	1.3319	1	0.962	0	FOLR2.IMs	DAB2
TMEM176A1	0	1.31216	0.781	0.291	0	FOLR2.IMs	TMEM176A
MAMDC2	0	1.301	0.451	0.004	0	FOLR2.IMs	MAMDC2
C3AR11	0	1.27973	0.93	0.556	0	FOLR2.IMs	C3AR1
KCTD121	0	1.26688	0.988	0.85	0	FOLR2.IMs	KCTD12
CD93	0	1.18573	0.526	0.052	0	FOLR2.IMs	CD93
ARHGAP181	0	1.16836	0.998	0.977	0	FOLR2.IMs	ARHGAP18
LPAR6	0	1.1493	0.66	0.175	0	FOLR2.IMs	LPAR6
CTSK	0	1.12837	0.357	0.062	0	FOLR2.IMs	CTSK
CH25H	0	1.11359	0.353	0.04	0	FOLR2.IMs	CH25H
BCAT11	0	1.10554	0.67	0.209	0	FOLR2.IMs	BCAT1
MMP14	0	1.04489	0.653	0.191	0	FOLR2.IMs	MMP14
MERTK	0	1.0352	0.507	0.01	0	FOLR2.IMs	MERTK
SERPINF1	0	0.995542	0.487	0.1	0	FOLR2.IMs	SERPINF1
TCF41	0	0.987114	0.588	0.134	0	FOLR2.IMs	TCF4
S100B	0	0.955924	0.373	0.017	0	FOLR2.IMs	S100B
PLXNC1	0	0.948577	0.478	0.055	0	FOLR2.IMs	PLXNC1
ST8SIA4	0	0.903951	0.518	0.072	0	FOLR2.IMs	ST8SIA4
SNCA1	0	0.892778	0.535	0.085	0	FOLR2.IMs	SNCA
GASK1B	0	0.870196	0.472	0.039	0	FOLR2.IMs	GASK1B
CMKLR1	0	0.85077	0.441	0.022	0	FOLR2.IMs	CMKLR1
CAMK1	0	0.827753	0.406	0.08	0	FOLR2.IMs	CAMK1
GAS6	0	0.821171	0.454	0.026	0	FOLR2.IMs	GAS6
RASSF2	0	0.790593	0.458	0.048	0	FOLR2.IMs	RASSF2
SDC2	0	0.766343	0.352	0.059	0	FOLR2.IMs	SDC2
RGL1	0	0.730233	0.396	0.022	0	FOLR2.IMs	RGL1
GAL3ST4	0	0.729122	0.4	0.009	0	FOLR2.IMs	GAL3ST4
GATM	0	0.726947	0.428	0.055	0	FOLR2.IMs	GATM
LTC4S	0	0.726258	0.358	0.022	0	FOLR2.IMs	LTC4S
CDK6	0	0.702686	0.383	0.048	0	FOLR2.IMs	CDK6
CLDN1	0	0.700663	0.259	0.011	0	FOLR2.IMs	CLDN1
ENPP2	0	0.698856	0.353	0.03	0	FOLR2.IMs	ENPP2
ST6GAL1	0	0.695984	0.387	0.033	0	FOLR2.IMs	ST6GAL1
SCN9A	0	0.657032	0.304	0.018	0	FOLR2.IMs	SCN9A
ETV5	0	0.650789	0.361	0.03	0	FOLR2.IMs	ETV5
SYNE1	0	0.646223	0.38	0.048	0	FOLR2.IMs	SYNE1
CYBRD1	0	0.636224	0.349	0.022	0	FOLR2.IMs	CYBRD1
CCR6	0	0.632602	0.253	0.02	0	FOLR2.IMs	CCR6
CLEC10A	0	0.627076	0.295	0.031	0	FOLR2.IMs	CLEC10A
CD209	0	0.608611	0.321	0.022	0	FOLR2.IMs	CD209
HOMER3	0	0.606197	0.392	0.072	0	FOLR2.IMs	HOMER3
IGSF21	0	0.602865	0.305	0.001	0	FOLR2.IMs	IGSF21
FMN1	0	0.59918	0.35	0.037	0	FOLR2.IMs	FMN1
S1PR2	0	0.597511	0.361	0.051	0	FOLR2.IMs	S1PR2
ATP8B4	0	0.577744	0.34	0.031	0	FOLR2.IMs	ATP8B4
LPAR5	0	0.538443	0.322	0.029	0	FOLR2.IMs	LPAR5
HS3ST1	0	0.522299	0.256	0.022	0	FOLR2.IMs	HS3ST1
SRGAP1	0	0.508777	0.275	0.024	0	FOLR2.IMs	SRGAP1
MTSS1	0	0.492723	0.253	0.012	0	FOLR2.IMs	MTSS1
OLFML2B	0	0.479622	0.25	0.006	0	FOLR2.IMs	OLFML2B
TLR3	0	0.465534	0.265	0.024	0	FOLR2.IMs	TLR3
LIMD2	0	0.464584	0.287	0.037	0	FOLR2.IMs	LIMD2
EPHB2	0	0.454525	0.272	0.009	0	FOLR2.IMs	EPHB2
NFATC2	0	0.447051	0.251	0.025	0	FOLR2.IMs	NFATC2
TMEM37	0	0.443856	0.275	0.018	0	FOLR2.IMs	TMEM37
PRKCB1	1.29e-307	0.611803	0.373	0.067	3.3e-303	FOLR2.IMs	PRKCB
PLEKHO11	5.8e-306	1.20201	0.732	0.268	1.48e-301	FOLR2.IMs	PLEKHO1
PTGS1	1.24e-305	0.601809	0.374	0.069	3.18e-301	FOLR2.IMs	PTGS1
BMP2K1	6.68e-293	1.35184	0.858	0.5	1.71e-288	FOLR2.IMs	BMP2K
GPR34	8.34e-289	1.45065	0.777	0.376	2.13e-284	FOLR2.IMs	GPR34
PLA2G7	1.73e-288	0.68294	0.354	0.063	4.42e-284	FOLR2.IMs	PLA2G7
ADAP21	3.98e-281	1.27085	0.867	0.516	1.02e-276	FOLR2.IMs	ADAP2
RB11	6.15e-281	1.23934	0.86	0.509	1.57e-276	FOLR2.IMs	RB1
RGS1	6.01e-279	1.69719	0.734	0.309	1.53e-274	FOLR2.IMs	RGS1
SLC36A1	2.08e-276	0.51118	0.321	0.056	5.32e-272	FOLR2.IMs	SLC36A1
PLD3	8.74e-276	1.36	0.977	0.796	2.23e-271	FOLR2.IMs	PLD3
PLEKHA7	1.05e-273	0.531962	0.346	0.064	2.68e-269	FOLR2.IMs	PLEKHA7
SGK11	1.33e-272	1.4653	0.866	0.479	3.39e-268	FOLR2.IMs	SGK1
PDGFB	2.53e-272	0.444936	0.259	0.038	6.45e-268	FOLR2.IMs	PDGFB
CSF1R1	2.89e-271	1.23357	0.812	0.418	7.38e-267	FOLR2.IMs	CSF1R
CTSZ1	1.55e-267	1.06985	1	0.997	3.97e-263	FOLR2.IMs	CTSZ
IFITM31	7.8e-267	1.3743	0.953	0.695	1.99e-262	FOLR2.IMs	IFITM3
FYB11	1.28e-259	1.18841	0.98	0.746	3.26e-255	FOLR2.IMs	FYB1
CCR5	3.45e-259	0.426947	0.265	0.04	8.82e-255	FOLR2.IMs	CCR5
FRMD4B	2.07e-257	1.08061	0.789	0.393	5.3e-253	FOLR2.IMs	FRMD4B
PLTP	1.6e-243	1.3903	0.614	0.213	4.08e-239	FOLR2.IMs	PLTP
TNS1	1.22e-242	0.668074	0.404	0.094	3.12e-238	FOLR2.IMs	TNS1
TLR21	2.13e-240	0.872429	0.572	0.19	5.43e-236	FOLR2.IMs	TLR2
CORO1A1	5.17e-240	0.896945	0.528	0.158	1.32e-235	FOLR2.IMs	CORO1A
SLC46A1	4.58e-239	0.510172	0.338	0.068	1.17e-234	FOLR2.IMs	SLC46A1
RAP2B1	5.25e-239	1.03742	0.897	0.607	1.34e-234	FOLR2.IMs	RAP2B
FCGR2A1	3.15e-238	1.10739	0.995	0.919	8.04e-234	FOLR2.IMs	FCGR2A
ARHGEF40	7.72e-238	0.439098	0.273	0.046	1.97e-233	FOLR2.IMs	ARHGEF40
CREB51	5.43e-236	0.968891	0.556	0.182	1.39e-231	FOLR2.IMs	CREB5
CD141	1.67e-234	1.75106	0.963	0.743	4.26e-230	FOLR2.IMs	CD14
C1orf54	6.5e-229	0.985488	0.594	0.214	1.66e-224	FOLR2.IMs	C1orf54
AP2A2	1.29e-226	0.993533	0.648	0.272	3.29e-222	FOLR2.IMs	AP2A2
SLCO2B1	3.46e-220	0.96583	0.987	0.881	8.84e-216	FOLR2.IMs	SLCO2B1
RGS101	1.49e-217	0.958576	0.967	0.814	3.81e-213	FOLR2.IMs	RGS10
SLC8A11	2.42e-217	1.03205	0.931	0.695	6.18e-213	FOLR2.IMs	SLC8A1
KDM7A	3.27e-216	0.58978	0.404	0.102	8.34e-212	FOLR2.IMs	KDM7A
NPC21	5.02e-214	0.819599	1	0.999	1.28e-209	FOLR2.IMs	NPC2
TGFBR11	3.17e-212	1.0296	0.781	0.445	8.1e-208	FOLR2.IMs	TGFBR1
GPR155	3.66e-209	0.830198	0.442	0.127	9.34e-205	FOLR2.IMs	GPR155
CCR11	1.58e-207	1.02868	0.816	0.473	4.04e-203	FOLR2.IMs	CCR1
DOCK4	3.8e-207	0.836576	0.572	0.209	9.7e-203	FOLR2.IMs	DOCK4
KLF61	9.06e-205	1.06851	0.972	0.799	2.31e-200	FOLR2.IMs	KLF6
ZEB21	2.03e-202	0.967069	0.991	0.927	5.18e-198	FOLR2.IMs	ZEB2
CLEC7A1	5.12e-202	0.867332	0.994	0.912	1.31e-197	FOLR2.IMs	CLEC7A
MFSD11	1.01e-200	0.864336	0.969	0.81	2.58e-196	FOLR2.IMs	MFSD1
LIMS11	4.15e-200	0.998804	0.964	0.79	1.06e-195	FOLR2.IMs	LIMS1
DAAM1	2.13e-196	0.980362	0.604	0.255	5.44e-192	FOLR2.IMs	DAAM1
CALHM61	4.06e-196	0.98117	0.649	0.286	1.04e-191	FOLR2.IMs	CALHM6
SLC4A7	1.04e-195	0.882675	0.588	0.235	2.65e-191	FOLR2.IMs	SLC4A7
EPS8	7.1e-194	0.636495	0.396	0.107	1.81e-189	FOLR2.IMs	EPS8
ANKH	2.88e-193	0.680249	0.428	0.125	7.35e-189	FOLR2.IMs	ANKH
CD991	5.88e-192	0.911666	0.966	0.78	1.5e-187	FOLR2.IMs	CD99
WIPF11	7.96e-190	0.904521	0.902	0.658	2.03e-185	FOLR2.IMs	WIPF1
ITGAM1	5.37e-189	0.920194	0.756	0.385	1.37e-184	FOLR2.IMs	ITGAM
HLA-DOA	5.63e-188	0.986418	0.793	0.484	1.44e-183	FOLR2.IMs	HLA-DOA
MGAT4A1	1.38e-187	0.935359	0.879	0.638	3.51e-183	FOLR2.IMs	MGAT4A
PLAU	6.78e-187	1.24987	0.764	0.466	1.73e-182	FOLR2.IMs	PLAU
IQGAP11	9.19e-186	0.795076	1	0.961	2.35e-181	FOLR2.IMs	IQGAP1
VEGFA	4.03e-184	0.540009	0.335	0.081	1.03e-179	FOLR2.IMs	VEGFA
NRP11	4.82e-183	0.970385	0.879	0.587	1.23e-178	FOLR2.IMs	NRP1
CD74	1.86e-182	0.56457	1	1	4.76e-178	FOLR2.IMs	CD74
PEA151	1.86e-181	0.92311	0.7	0.37	4.76e-177	FOLR2.IMs	PEA15
TREM21	3.6e-181	1.02279	0.944	0.692	9.2e-177	FOLR2.IMs	TREM2
ICAM11	1.3e-176	0.786979	0.522	0.19	3.32e-172	FOLR2.IMs	ICAM1
DNMT11	2.05e-176	0.997383	0.818	0.529	5.23e-172	FOLR2.IMs	DNMT1
CEBPD1	8.64e-175	1.13739	0.755	0.443	2.21e-170	FOLR2.IMs	CEBPD
AIF11	3.21e-174	0.742315	1	0.998	8.2e-170	FOLR2.IMs	AIF1
RAP2A	5.5e-174	0.974339	0.725	0.429	1.41e-169	FOLR2.IMs	RAP2A
LGALS11	7.9e-173	0.834502	0.999	0.998	2.02e-168	FOLR2.IMs	LGALS1
GNB41	1.14e-172	0.835252	0.925	0.706	2.92e-168	FOLR2.IMs	GNB4
HLA-DMB	3.22e-171	0.774459	0.997	0.947	8.23e-167	FOLR2.IMs	HLA-DMB
IER31	3.57e-171	1.15074	0.649	0.314	9.12e-167	FOLR2.IMs	IER3
PRDM1	2.03e-170	0.408728	0.25	0.05	5.19e-166	FOLR2.IMs	PRDM1
ENTPD1	3.65e-169	0.795199	0.552	0.224	9.32e-165	FOLR2.IMs	ENTPD1
CCND2	2.81e-168	0.586484	0.304	0.073	7.17e-164	FOLR2.IMs	CCND2
RAB311	3.62e-167	0.776719	0.988	0.917	9.24e-163	FOLR2.IMs	RAB31
GIMAP7	2.09e-166	0.651315	0.408	0.126	5.33e-162	FOLR2.IMs	GIMAP7
RGS21	3.83e-166	1.03051	0.615	0.276	9.77e-162	FOLR2.IMs	RGS2
TRPS11	4.29e-165	0.85176	0.637	0.312	1.09e-160	FOLR2.IMs	TRPS1
ADAM91	1.49e-164	0.882644	0.758	0.469	3.81e-160	FOLR2.IMs	ADAM9
CLTC1	1.48e-163	0.737235	0.983	0.876	3.77e-159	FOLR2.IMs	CLTC
HIF1A1	7.36e-163	0.926616	0.749	0.444	1.88e-158	FOLR2.IMs	HIF1A
HAVCR21	3.99e-162	0.827523	0.828	0.557	1.02e-157	FOLR2.IMs	HAVCR2
CLIC2	8.41e-161	0.688921	0.533	0.213	2.15e-156	FOLR2.IMs	CLIC2
RHOBTB3	1.88e-157	0.373818	0.259	0.057	4.81e-153	FOLR2.IMs	RHOBTB3
METRNL1	4.75e-157	0.885965	0.863	0.605	1.21e-152	FOLR2.IMs	METRNL
GALM	1.14e-156	0.587536	0.392	0.122	2.92e-152	FOLR2.IMs	GALM
AHNAK1	4.69e-156	0.835914	0.995	0.924	1.2e-151	FOLR2.IMs	AHNAK
SNX6	1.83e-155	0.708241	0.989	0.931	4.67e-151	FOLR2.IMs	SNX6
RCSD1	4.56e-155	0.65422	0.449	0.157	1.16e-150	FOLR2.IMs	RCSD1
ANKRD121	6.92e-153	0.820255	0.966	0.849	1.77e-148	FOLR2.IMs	ANKRD12
ITPR2	7.24e-153	0.884448	0.91	0.698	1.85e-148	FOLR2.IMs	ITPR2
POU2F2	2.95e-151	0.522922	0.289	0.071	7.54e-147	FOLR2.IMs	POU2F2
RNF1301	4.85e-151	0.670346	0.993	0.938	1.24e-146	FOLR2.IMs	RNF130
SLC16A10	1.44e-150	0.75479	0.388	0.125	3.67e-146	FOLR2.IMs	SLC16A10
IFITM21	2.19e-149	0.884654	0.79	0.524	5.61e-145	FOLR2.IMs	IFITM2
CNRIP1	8.39e-148	0.416854	0.311	0.083	2.14e-143	FOLR2.IMs	CNRIP1
YWHAH1	8.59e-148	0.83439	0.999	0.986	2.19e-143	FOLR2.IMs	YWHAH
UBC	8.87e-148	0.762025	0.995	0.961	2.27e-143	FOLR2.IMs	UBC
QKI1	1.75e-147	0.704684	0.981	0.895	4.48e-143	FOLR2.IMs	QKI
CALM11	1.12e-146	0.756749	1	0.999	2.87e-142	FOLR2.IMs	CALM1
SERPINB9	1.95e-146	0.309395	0.251	0.056	4.97e-142	FOLR2.IMs	SERPINB9
CAPZB1	3.8e-145	0.701778	0.979	0.884	9.71e-141	FOLR2.IMs	CAPZB
TPM41	4.61e-145	0.826249	0.986	0.899	1.18e-140	FOLR2.IMs	TPM4
NIBAN21	4.94e-145	0.554887	0.373	0.117	1.26e-140	FOLR2.IMs	NIBAN2
ID31	7.04e-145	0.966759	0.917	0.641	1.8e-140	FOLR2.IMs	ID3
SORL11	8.75e-145	0.780125	0.681	0.367	2.23e-140	FOLR2.IMs	SORL1
FCGR3A	4.07e-144	0.71092	1	0.986	1.04e-139	FOLR2.IMs	FCGR3A
ZFP361	5.6e-144	0.963522	0.906	0.718	1.43e-139	FOLR2.IMs	ZFP36
KIF1B	1.67e-141	0.818804	0.615	0.315	4.26e-137	FOLR2.IMs	KIF1B
LMNA1	3.49e-141	1.00894	0.97	0.878	8.93e-137	FOLR2.IMs	LMNA
IFI161	3.9e-141	0.733774	0.975	0.876	9.96e-137	FOLR2.IMs	IFI16
ASPH1	5.2e-140	0.907381	0.764	0.506	1.33e-135	FOLR2.IMs	ASPH
AP1B1	5.51e-140	0.799356	0.656	0.355	1.41e-135	FOLR2.IMs	AP1B1
TBC1D14	5.07e-139	0.585598	0.464	0.178	1.29e-134	FOLR2.IMs	TBC1D14
PTTG1IP1	9.77e-139	0.666534	0.976	0.9	2.49e-134	FOLR2.IMs	PTTG1IP
ME21	2.18e-138	0.864702	0.841	0.619	5.57e-134	FOLR2.IMs	ME2
C6orf621	2.98e-137	0.736151	0.958	0.816	7.61e-133	FOLR2.IMs	C6orf62
EMP31	6e-137	0.856512	0.999	0.968	1.53e-132	FOLR2.IMs	EMP3
TACC1	1.25e-136	0.768052	0.883	0.68	3.18e-132	FOLR2.IMs	TACC1
ATP2B4	2.13e-136	0.606259	0.404	0.14	5.44e-132	FOLR2.IMs	ATP2B4
CREM	9.62e-136	0.848213	0.632	0.334	2.46e-131	FOLR2.IMs	CREM
RAPH1	9.86e-136	0.544969	0.368	0.119	2.52e-131	FOLR2.IMs	RAPH1
SLC39A101	1.58e-133	0.744708	0.928	0.716	4.03e-129	FOLR2.IMs	SLC39A10
HLA-DPB1	1.66e-133	0.651014	1	1	4.24e-129	FOLR2.IMs	HLA-DPB1
PDGFC	2.18e-133	0.812166	0.623	0.336	5.57e-129	FOLR2.IMs	PDGFC
SH3KBP11	2.87e-132	0.739428	0.622	0.324	7.33e-128	FOLR2.IMs	SH3KBP1
CLEC5A1	1.61e-130	0.992131	0.455	0.179	4.12e-126	FOLR2.IMs	CLEC5A
IER5L1	1.76e-130	0.608169	0.459	0.179	4.49e-126	FOLR2.IMs	IER5L
CD163	2.4e-129	0.760619	0.981	0.827	6.13e-125	FOLR2.IMs	CD163
MAP3K21	7e-129	0.730381	0.888	0.691	1.79e-124	FOLR2.IMs	MAP3K2
RASSF4	7.62e-129	0.860625	0.734	0.483	1.95e-124	FOLR2.IMs	RASSF4
LILRB41	3.22e-128	0.683865	0.524	0.231	8.21e-124	FOLR2.IMs	LILRB4
IL13RA11	4.65e-127	0.709129	0.91	0.72	1.19e-122	FOLR2.IMs	IL13RA1
MRC11	6.3e-127	0.747906	1	0.99	1.61e-122	FOLR2.IMs	MRC1
HLA-DQB1	1.42e-126	0.619233	1	0.999	3.64e-122	FOLR2.IMs	HLA-DQB1
LAPTM51	1.49e-125	0.544367	1	0.993	3.8e-121	FOLR2.IMs	LAPTM5
ZFHX3	3.56e-125	0.778949	0.775	0.547	9.08e-121	FOLR2.IMs	ZFHX3
PAPSS2	9.59e-125	0.515783	0.404	0.144	2.45e-120	FOLR2.IMs	PAPSS2
MACF11	7.98e-124	0.793288	0.784	0.558	2.04e-119	FOLR2.IMs	MACF1
PRNP	9.55e-124	0.712835	0.839	0.601	2.44e-119	FOLR2.IMs	PRNP
AP1S21	1.93e-123	0.745405	0.765	0.51	4.92e-119	FOLR2.IMs	AP1S2
HSPA81	8.76e-123	0.635516	1	0.977	2.24e-118	FOLR2.IMs	HSPA8
SWAP70	1.58e-122	0.704981	0.704	0.437	4.04e-118	FOLR2.IMs	SWAP70
IDH11	2.4e-121	0.749157	0.829	0.629	6.13e-117	FOLR2.IMs	IDH1
TMEM1231	6.94e-121	0.645	0.96	0.813	1.77e-116	FOLR2.IMs	TMEM123
CYBB1	1.19e-120	0.629271	1	0.969	3.03e-116	FOLR2.IMs	CYBB
OTULINL1	3.74e-119	0.763578	0.747	0.508	9.56e-115	FOLR2.IMs	OTULINL
MYO5A	3.81e-119	0.778895	0.775	0.553	9.72e-115	FOLR2.IMs	MYO5A
ITGAV1	1.03e-118	0.689595	0.629	0.347	2.62e-114	FOLR2.IMs	ITGAV
TPM31	1.6e-117	0.559903	1	0.995	4.08e-113	FOLR2.IMs	TPM3
DSE1	2.15e-117	0.669991	0.94	0.749	5.5e-113	FOLR2.IMs	DSE
SDC3	3.45e-117	0.462644	0.302	0.092	8.81e-113	FOLR2.IMs	SDC3
MBNL11	3.98e-117	0.625136	0.994	0.932	1.02e-112	FOLR2.IMs	MBNL1
LILRB21	2.06e-116	0.585633	0.484	0.21	5.26e-112	FOLR2.IMs	LILRB2
AC020916.11	3.36e-116	0.622503	0.426	0.166	8.58e-112	FOLR2.IMs	AC020916.1
PTGES31	3.45e-116	0.588615	0.994	0.959	8.8e-112	FOLR2.IMs	PTGES3
PLXDC21	5.34e-116	0.608242	0.998	0.963	1.36e-111	FOLR2.IMs	PLXDC2
ENG1	1.09e-115	0.666897	0.87	0.678	2.78e-111	FOLR2.IMs	ENG
FAM49B1	3.4e-115	0.59848	0.963	0.858	8.68e-111	FOLR2.IMs	FAM49B
TLR5	5.19e-115	0.60396	0.432	0.176	1.33e-110	FOLR2.IMs	TLR5
PLEC1	5.83e-115	0.74517	0.868	0.658	1.49e-110	FOLR2.IMs	PLEC
DPYSL21	8.1e-115	0.629299	0.972	0.853	2.07e-110	FOLR2.IMs	DPYSL2
TYMP1	9.26e-115	0.659804	0.995	0.924	2.37e-110	FOLR2.IMs	TYMP
CYTH4	2.28e-114	0.632385	0.493	0.226	5.82e-110	FOLR2.IMs	CYTH4
IQGAP21	2.34e-113	0.735132	0.912	0.743	5.98e-109	FOLR2.IMs	IQGAP2
CIITA1	4.58e-112	0.785883	0.699	0.465	1.17e-107	FOLR2.IMs	CIITA
PICALM1	5.65e-112	0.638582	0.911	0.728	1.44e-107	FOLR2.IMs	PICALM
FILIP1L	3.41e-111	0.851428	0.613	0.356	8.7e-107	FOLR2.IMs	FILIP1L
TTYH3	7.86e-111	0.569836	0.437	0.181	2.01e-106	FOLR2.IMs	TTYH3
PCBP11	9.4e-110	0.520643	0.997	0.956	2.4e-105	FOLR2.IMs	PCBP1
SMURF2	1.17e-109	0.621029	0.516	0.248	2.99e-105	FOLR2.IMs	SMURF2
TUBB	1.27e-109	0.571537	0.982	0.918	3.25e-105	FOLR2.IMs	TUBB
PTAFR1	2.55e-109	0.677587	0.821	0.615	6.51e-105	FOLR2.IMs	PTAFR
HSP90AB11	2.7e-109	0.60822	0.998	0.997	6.89e-105	FOLR2.IMs	HSP90AB1
RNF2131	1.05e-108	0.638767	0.973	0.894	2.67e-104	FOLR2.IMs	RNF213
MOB1B	8.07e-108	0.623495	0.585	0.322	2.06e-103	FOLR2.IMs	MOB1B
METTL7A	2.73e-107	0.474524	0.368	0.134	6.98e-103	FOLR2.IMs	METTL7A
PTMA1	2.97e-107	0.434058	1	1	7.58e-103	FOLR2.IMs	PTMA
ZFP36L21	6.24e-107	0.700092	0.981	0.918	1.59e-102	FOLR2.IMs	ZFP36L2
TMEM511	5e-106	0.600455	0.514	0.249	1.28e-101	FOLR2.IMs	TMEM51
RELL1	7.24e-106	0.5448	0.406	0.165	1.85e-101	FOLR2.IMs	RELL1
GIMAP6	9.42e-106	0.425449	0.335	0.117	2.41e-101	FOLR2.IMs	GIMAP6
RALGDS1	5.2e-105	0.615615	0.577	0.307	1.33e-100	FOLR2.IMs	RALGDS
ELK31	8.97e-105	0.419359	0.323	0.107	2.29e-100	FOLR2.IMs	ELK3
CAB391	4.46e-104	0.679111	0.778	0.585	1.14e-99	FOLR2.IMs	CAB39
DUSP1	6.35e-104	0.649323	0.982	0.87	1.62e-99	FOLR2.IMs	DUSP1
SNX9	1.76e-102	0.714719	0.69	0.471	4.51e-98	FOLR2.IMs	SNX9
CYFIP11	4.6e-102	0.668075	0.838	0.643	1.17e-97	FOLR2.IMs	CYFIP1
BLNK	4.6e-102	0.448332	0.355	0.132	1.17e-97	FOLR2.IMs	BLNK
GRAMD4	6.22e-102	0.356138	0.285	0.089	1.59e-97	FOLR2.IMs	GRAMD4
GIMAP5	7.73e-102	0.410151	0.303	0.1	1.97e-97	FOLR2.IMs	GIMAP5
CBX6	3.91e-101	0.505395	0.398	0.159	9.98e-97	FOLR2.IMs	CBX6
SLAMF81	3.96e-101	0.656301	0.66	0.402	1.01e-96	FOLR2.IMs	SLAMF8
SAMHD11	4.01e-101	0.509886	0.998	0.976	1.02e-96	FOLR2.IMs	SAMHD1
ATP5F1E	7.67e-101	0.416283	1	1	1.96e-96	FOLR2.IMs	ATP5F1E
CCDC170	7.79e-101	0.597462	0.496	0.236	1.99e-96	FOLR2.IMs	CCDC170
GAS7	1.4e-100	0.574763	0.477	0.222	3.56e-96	FOLR2.IMs	GAS7
GIMAP8	1.73e-100	0.396333	0.304	0.101	4.41e-96	FOLR2.IMs	GIMAP8
TNFSF13B1	6.72e-100	0.627337	0.944	0.799	1.72e-95	FOLR2.IMs	TNFSF13B
FABP3	3.14e-99	0.32131	0.336	0.115	8.02e-95	FOLR2.IMs	FABP3
IL4I1	3.62e-99	0.377988	0.262	0.078	9.25e-95	FOLR2.IMs	IL4I1
MT-ND11	4.77e-99	0.624156	1	0.996	1.22e-94	FOLR2.IMs	MT-ND1
UCP2	8.37e-99	0.603513	0.93	0.782	2.14e-94	FOLR2.IMs	UCP2
ACTR21	1.68e-98	0.444957	0.997	0.997	4.29e-94	FOLR2.IMs	ACTR2
HSPA6	1.79e-98	0.399762	0.306	0.104	4.58e-94	FOLR2.IMs	HSPA6
AP2S11	3.32e-98	0.491426	0.997	0.976	8.47e-94	FOLR2.IMs	AP2S1
DAZAP21	4.41e-98	0.575328	0.916	0.761	1.13e-93	FOLR2.IMs	DAZAP2
CAPZA21	6.77e-98	0.470925	0.997	0.968	1.73e-93	FOLR2.IMs	CAPZA2
SGTB	9.93e-98	0.537865	0.442	0.197	2.54e-93	FOLR2.IMs	SGTB
HLA-E	1.16e-97	0.484091	0.999	0.983	2.95e-93	FOLR2.IMs	HLA-E
MOB1A1	3.78e-97	0.509015	0.998	0.941	9.66e-93	FOLR2.IMs	MOB1A
DUSP61	3.93e-97	0.863752	0.614	0.366	1e-92	FOLR2.IMs	DUSP6
USP9X	7.75e-97	0.614338	0.81	0.623	1.98e-92	FOLR2.IMs	USP9X
MALAT11	1.51e-96	0.676701	0.998	0.993	3.86e-92	FOLR2.IMs	MALAT1
ACTB1	2.7e-96	0.504087	1	1	6.9e-92	FOLR2.IMs	ACTB
G3BP1	8.52e-96	0.583109	0.871	0.699	2.18e-91	FOLR2.IMs	G3BP1
DNPH11	9.19e-96	0.576961	0.552	0.294	2.35e-91	FOLR2.IMs	DNPH1
ARMT1	2.51e-95	0.757438	0.632	0.41	6.42e-91	FOLR2.IMs	ARMT1
PFKP	4.45e-95	0.707785	0.441	0.204	1.14e-90	FOLR2.IMs	PFKP
NIBAN1	2.42e-94	0.663223	0.895	0.747	6.18e-90	FOLR2.IMs	NIBAN1
MEF2A1	7.06e-94	0.649502	0.859	0.682	1.8e-89	FOLR2.IMs	MEF2A
RPS6KA2	3.08e-93	0.342795	0.251	0.076	7.87e-89	FOLR2.IMs	RPS6KA2
IRF2BP21	9.08e-93	0.588728	0.884	0.718	2.32e-88	FOLR2.IMs	IRF2BP2
SIGLEC1	1.13e-92	0.680755	0.685	0.464	2.87e-88	FOLR2.IMs	SIGLEC1
EPB41L2	4.97e-92	0.713535	0.531	0.292	1.27e-87	FOLR2.IMs	EPB41L2
MTDH1	5.07e-92	0.468991	0.997	0.978	1.29e-87	FOLR2.IMs	MTDH
MXD11	1.85e-91	0.760346	0.572	0.332	4.72e-87	FOLR2.IMs	MXD1
SEPTIN71	4.23e-91	0.505786	0.984	0.945	1.08e-86	FOLR2.IMs	SEPTIN7
PDP1	2.7e-90	0.482016	0.397	0.17	6.89e-86	FOLR2.IMs	PDP1
FUS1	2.73e-90	0.579388	0.876	0.692	6.97e-86	FOLR2.IMs	FUS
KLF21	9.28e-90	0.894615	0.716	0.5	2.37e-85	FOLR2.IMs	KLF2
UBE2D31	9.77e-90	0.470881	0.994	0.963	2.5e-85	FOLR2.IMs	UBE2D3
RPS6KA31	1.07e-89	0.654159	0.785	0.612	2.73e-85	FOLR2.IMs	RPS6KA3
PRCP	1.72e-89	0.624264	0.582	0.336	4.4e-85	FOLR2.IMs	PRCP
VPS13C1	5.15e-89	0.56347	0.949	0.842	1.32e-84	FOLR2.IMs	VPS13C
LACC1	9.61e-88	0.614114	0.485	0.253	2.45e-83	FOLR2.IMs	LACC1
PDK4	1.34e-87	0.969698	0.747	0.582	3.43e-83	FOLR2.IMs	PDK4
ACE	2.21e-87	0.661515	0.638	0.415	5.65e-83	FOLR2.IMs	ACE
NEAT11	3.12e-87	0.68695	0.994	0.951	7.97e-83	FOLR2.IMs	NEAT1
TUBA1A	3.79e-87	0.761078	0.87	0.694	9.68e-83	FOLR2.IMs	TUBA1A
HLA-DQB2	7.07e-87	0.762951	0.735	0.507	1.81e-82	FOLR2.IMs	HLA-DQB2
SYNCRIP1	1.27e-86	0.553022	0.922	0.775	3.23e-82	FOLR2.IMs	SYNCRIP
GNAQ1	1.75e-86	0.551672	0.924	0.779	4.47e-82	FOLR2.IMs	GNAQ
MCL11	1.77e-86	0.589097	0.972	0.898	4.52e-82	FOLR2.IMs	MCL1
KIF5B1	5.22e-86	0.510401	0.976	0.903	1.33e-81	FOLR2.IMs	KIF5B
RHOC	1.17e-85	0.561181	0.561	0.318	2.98e-81	FOLR2.IMs	RHOC
PLXND1	2.03e-85	0.583554	0.56	0.323	5.18e-81	FOLR2.IMs	PLXND1
CAMK1D	3.1e-85	0.632232	0.581	0.351	7.92e-81	FOLR2.IMs	CAMK1D
EPB41L31	3.28e-85	0.597305	0.784	0.578	8.37e-81	FOLR2.IMs	EPB41L3
HNRNPU1	3.41e-85	0.541246	0.977	0.912	8.71e-81	FOLR2.IMs	HNRNPU
SNX29	7.63e-85	0.552314	0.48	0.247	1.95e-80	FOLR2.IMs	SNX29
DBI1	1.49e-84	0.476739	0.998	0.992	3.82e-80	FOLR2.IMs	DBI
SYT11	1.67e-84	0.450838	0.333	0.132	4.27e-80	FOLR2.IMs	SYT11
FGD4	2.62e-84	0.651265	0.677	0.468	6.7e-80	FOLR2.IMs	FGD4
TMEM701	2.9e-84	0.746701	0.82	0.646	7.41e-80	FOLR2.IMs	TMEM70
ETS21	3.04e-84	0.749972	0.703	0.505	7.77e-80	FOLR2.IMs	ETS2
GAPDH1	4.88e-84	0.54169	0.997	0.982	1.25e-79	FOLR2.IMs	GAPDH
PAK11	5.89e-84	0.597976	0.573	0.347	1.51e-79	FOLR2.IMs	PAK1
PTPRC1	6.38e-84	0.426081	1	0.994	1.63e-79	FOLR2.IMs	PTPRC
FCHSD2	7.75e-84	0.58774	0.483	0.252	1.98e-79	FOLR2.IMs	FCHSD2
TRAM11	9.15e-84	0.498438	0.976	0.881	2.34e-79	FOLR2.IMs	TRAM1
ZBTB38	2.25e-83	0.600749	0.793	0.618	5.74e-79	FOLR2.IMs	ZBTB38
HLA-DPA1	2.5e-83	0.479878	1	1	6.38e-79	FOLR2.IMs	HLA-DPA1
ITPRIPL21	3.82e-83	0.629676	0.716	0.521	9.76e-79	FOLR2.IMs	ITPRIPL2
FOXP1	1.34e-82	0.608117	0.83	0.679	3.41e-78	FOLR2.IMs	FOXP1
LINC02345	3.28e-82	0.665497	0.592	0.348	8.37e-78	FOLR2.IMs	LINC02345
UBL3	1.58e-81	0.577833	0.845	0.687	4.04e-77	FOLR2.IMs	UBL3
TUBA1C	1.72e-81	0.622325	0.86	0.68	4.39e-77	FOLR2.IMs	TUBA1C
CEP1701	2.54e-81	0.556054	0.936	0.786	6.5e-77	FOLR2.IMs	CEP170
IFI44L	4.42e-81	0.827045	0.628	0.396	1.13e-76	FOLR2.IMs	IFI44L
ARL5A1	2.38e-80	0.566549	0.825	0.652	6.08e-76	FOLR2.IMs	ARL5A
CANX1	3.29e-80	0.448349	0.996	0.972	8.41e-76	FOLR2.IMs	CANX
ABCC5	8.62e-80	0.379027	0.294	0.11	2.2e-75	FOLR2.IMs	ABCC5
MAPK11	1.09e-79	0.519611	0.865	0.7	2.78e-75	FOLR2.IMs	MAPK1
CD441	2.32e-79	0.466054	0.999	0.977	5.92e-75	FOLR2.IMs	CD44
RPLP01	2.69e-79	0.405985	1	0.999	6.88e-75	FOLR2.IMs	RPLP0
HNRNPK1	7.14e-79	0.441028	0.988	0.946	1.82e-74	FOLR2.IMs	HNRNPK
XPO11	1.72e-78	0.564518	0.827	0.651	4.4e-74	FOLR2.IMs	XPO1
INPP5D	3.7e-78	0.442088	0.368	0.16	9.46e-74	FOLR2.IMs	INPP5D
WASHC41	4.82e-78	0.535086	0.848	0.691	1.23e-73	FOLR2.IMs	WASHC4
GSN	5.02e-78	0.614566	0.963	0.863	1.28e-73	FOLR2.IMs	GSN
TM9SF31	6.43e-78	0.496301	0.92	0.768	1.64e-73	FOLR2.IMs	TM9SF3
NINJ1	1.66e-77	0.534156	0.46	0.234	4.23e-73	FOLR2.IMs	NINJ1
AFDN	3.4e-77	0.649063	0.557	0.344	8.67e-73	FOLR2.IMs	AFDN
FOXN3	3.4e-77	0.584513	0.716	0.537	8.68e-73	FOLR2.IMs	FOXN3
TMOD2	5.06e-77	0.477211	0.346	0.148	1.29e-72	FOLR2.IMs	TMOD2
NAIP1	5.71e-77	0.615102	0.569	0.354	1.46e-72	FOLR2.IMs	NAIP
NDFIP1	8.14e-77	0.517681	0.902	0.749	2.08e-72	FOLR2.IMs	NDFIP1
DEK	9.05e-77	0.439052	0.98	0.942	2.31e-72	FOLR2.IMs	DEK
TPP11	1.33e-76	0.457245	0.976	0.901	3.4e-72	FOLR2.IMs	TPP1
BLOC1S61	1.73e-76	0.526691	0.825	0.643	4.42e-72	FOLR2.IMs	BLOC1S6
SPPL2A1	1.87e-76	0.510656	0.95	0.841	4.79e-72	FOLR2.IMs	SPPL2A
SAMSN1	2.01e-76	0.631741	0.631	0.429	5.14e-72	FOLR2.IMs	SAMSN1
JUNB1	2.95e-76	0.563331	0.972	0.849	7.55e-72	FOLR2.IMs	JUNB
IFNGR21	3.21e-76	0.509235	0.895	0.739	8.19e-72	FOLR2.IMs	IFNGR2
CCDC1861	3.81e-76	0.771862	0.552	0.34	9.74e-72	FOLR2.IMs	CCDC186
TCF12	4.65e-76	0.554239	0.522	0.3	1.19e-71	FOLR2.IMs	TCF12
GNPDA1	1.52e-75	0.577175	0.777	0.59	3.89e-71	FOLR2.IMs	GNPDA1
CCL181	1.56e-75	1.72591	0.953	0.775	3.98e-71	FOLR2.IMs	CCL18
ANXA4	2.99e-75	0.562254	0.947	0.823	7.63e-71	FOLR2.IMs	ANXA4
PRSS36	5.08e-75	0.342644	0.275	0.101	1.3e-70	FOLR2.IMs	PRSS36
ATP6V0A1	8.08e-75	0.590366	0.649	0.45	2.06e-70	FOLR2.IMs	ATP6V0A1
KLF101	1.1e-74	0.61779	0.623	0.417	2.81e-70	FOLR2.IMs	KLF10
HNRNPA31	1.14e-74	0.50957	0.975	0.912	2.9e-70	FOLR2.IMs	HNRNPA3
AKAP131	3.01e-74	0.504896	0.96	0.878	7.69e-70	FOLR2.IMs	AKAP13
EVI2A	4.84e-74	0.586645	0.814	0.657	1.24e-69	FOLR2.IMs	EVI2A
TENT2	6.77e-74	0.579931	0.618	0.421	1.73e-69	FOLR2.IMs	TENT2
SUCNR1	7.16e-74	0.651022	0.632	0.432	1.83e-69	FOLR2.IMs	SUCNR1
GIMAP4	8.64e-74	0.595733	0.833	0.688	2.21e-69	FOLR2.IMs	GIMAP4
RAB321	2.18e-73	0.500337	0.881	0.688	5.56e-69	FOLR2.IMs	RAB32
CDV31	2.98e-73	0.458226	0.98	0.913	7.6e-69	FOLR2.IMs	CDV3
CTTNBP2NL	4.31e-73	0.536556	0.547	0.332	1.1e-68	FOLR2.IMs	CTTNBP2NL
PPP1R14B1	5.52e-73	0.609424	0.868	0.718	1.41e-68	FOLR2.IMs	PPP1R14B
PON2	9.32e-73	0.541428	0.493	0.277	2.38e-68	FOLR2.IMs	PON2
CALU1	1.16e-72	0.55639	0.863	0.702	2.96e-68	FOLR2.IMs	CALU
USP53	1.42e-72	0.385524	0.285	0.11	3.61e-68	FOLR2.IMs	USP53
GNAI21	1.9e-72	0.382569	0.998	0.988	4.86e-68	FOLR2.IMs	GNAI2
NFIC	2.18e-72	0.567811	0.699	0.518	5.56e-68	FOLR2.IMs	NFIC
PER3	2.28e-72	0.539932	0.429	0.22	5.81e-68	FOLR2.IMs	PER3
TWF1	7.66e-72	0.569069	0.547	0.343	1.96e-67	FOLR2.IMs	TWF1
HLA-DRA	9.88e-72	0.493444	1	1	2.52e-67	FOLR2.IMs	HLA-DRA
ISCU	9.98e-72	0.460851	0.978	0.936	2.55e-67	FOLR2.IMs	ISCU
EPS15	1.88e-71	0.554682	0.746	0.585	4.8e-67	FOLR2.IMs	EPS15
OGFRL1	4.13e-71	0.566613	0.858	0.716	1.06e-66	FOLR2.IMs	OGFRL1
MGAT11	7.59e-71	0.481526	0.906	0.766	1.94e-66	FOLR2.IMs	MGAT1
MTHFD21	2.06e-70	0.669054	0.651	0.467	5.26e-66	FOLR2.IMs	MTHFD2
CCDC112	2.19e-70	0.617407	0.592	0.393	5.59e-66	FOLR2.IMs	CCDC112
APH1A	3.7e-70	0.501467	0.804	0.642	9.44e-66	FOLR2.IMs	APH1A
NAGA	4.2e-70	0.554983	0.654	0.473	1.07e-65	FOLR2.IMs	NAGA
HLA-DMA	6.97e-70	0.436934	1	0.998	1.78e-65	FOLR2.IMs	HLA-DMA
TNFRSF1B1	2.38e-69	0.551493	0.555	0.347	6.07e-65	FOLR2.IMs	TNFRSF1B
GLIPR11	4.31e-69	0.491037	0.959	0.827	1.1e-64	FOLR2.IMs	GLIPR1
EPSTI11	6.53e-69	0.607195	0.775	0.609	1.67e-64	FOLR2.IMs	EPSTI1
TNFRSF1A	8.78e-69	0.500985	0.814	0.655	2.24e-64	FOLR2.IMs	TNFRSF1A
ATP2B1	1.83e-68	0.574655	0.934	0.816	4.66e-64	FOLR2.IMs	ATP2B1
ROCK11	2.29e-68	0.479317	0.982	0.919	5.84e-64	FOLR2.IMs	ROCK1
IFI27L2	7.13e-68	0.461984	0.943	0.849	1.82e-63	FOLR2.IMs	IFI27L2
CLEC2B	8.29e-68	0.501445	0.941	0.841	2.12e-63	FOLR2.IMs	CLEC2B
ACTR31	9.8e-68	0.405966	0.997	0.976	2.5e-63	FOLR2.IMs	ACTR3
GNPTAB	1.45e-67	0.51729	0.801	0.626	3.72e-63	FOLR2.IMs	GNPTAB
GNAS	2.26e-67	0.392708	0.997	0.994	5.78e-63	FOLR2.IMs	GNAS
NTAN1	2.36e-67	0.495111	0.763	0.592	6.03e-63	FOLR2.IMs	NTAN1
ARF61	3.29e-67	0.442905	0.945	0.826	8.41e-63	FOLR2.IMs	ARF6
MAT2A1	4.91e-67	0.584099	0.78	0.624	1.25e-62	FOLR2.IMs	MAT2A
LINC01094	5.13e-67	0.6009	0.731	0.572	1.31e-62	FOLR2.IMs	LINC01094
ITSN2	6.81e-67	0.500749	0.811	0.651	1.74e-62	FOLR2.IMs	ITSN2
ADGRE51	7.82e-67	0.607991	0.903	0.794	2e-62	FOLR2.IMs	ADGRE5
GOLIM4	7.92e-67	0.529899	0.84	0.698	2.02e-62	FOLR2.IMs	GOLIM4
HM131	9.21e-67	0.562087	0.623	0.432	2.35e-62	FOLR2.IMs	HM13
NAAA	9.52e-67	0.588471	0.636	0.461	2.43e-62	FOLR2.IMs	NAAA
YWHAZ1	1.48e-66	0.411359	0.998	0.985	3.79e-62	FOLR2.IMs	YWHAZ
TSPAN4	1.52e-66	0.486496	0.813	0.585	3.88e-62	FOLR2.IMs	TSPAN4
BAZ2B1	1.9e-66	0.533028	0.79	0.626	4.85e-62	FOLR2.IMs	BAZ2B
SET1	2.88e-66	0.413947	0.988	0.955	7.35e-62	FOLR2.IMs	SET
PRUNE2	2.89e-66	0.435325	0.34	0.155	7.39e-62	FOLR2.IMs	PRUNE2
MYC	3.5e-66	0.409433	0.284	0.115	8.94e-62	FOLR2.IMs	MYC
IL6R	3.88e-66	0.370981	0.338	0.149	9.91e-62	FOLR2.IMs	IL6R
CSNK1A11	6.68e-66	0.424916	0.966	0.883	1.71e-61	FOLR2.IMs	CSNK1A1
PARP1	3.81e-65	0.520648	0.696	0.531	9.73e-61	FOLR2.IMs	PARP1
ARHGEF12	3.91e-65	0.354681	0.297	0.124	1e-60	FOLR2.IMs	ARHGEF12
LILRB31	7.67e-65	0.561399	0.711	0.541	1.96e-60	FOLR2.IMs	LILRB3
EMILIN21	9.44e-65	0.463003	0.852	0.67	2.41e-60	FOLR2.IMs	EMILIN2
PAPSS11	1.06e-64	0.49686	0.862	0.734	2.7e-60	FOLR2.IMs	PAPSS1
TSC22D31	1.29e-64	0.616895	0.791	0.639	3.3e-60	FOLR2.IMs	TSC22D3
LAP31	2.1e-64	0.455907	0.981	0.896	5.36e-60	FOLR2.IMs	LAP3
ARHGDIA1	3.73e-64	0.448377	0.93	0.792	9.54e-60	FOLR2.IMs	ARHGDIA
TRAPPC51	3.79e-64	0.423625	0.977	0.897	9.67e-60	FOLR2.IMs	TRAPPC5
CLIC4	7.4e-64	0.494272	0.886	0.738	1.89e-59	FOLR2.IMs	CLIC4
HLA-DQA1	8.22e-64	0.376209	1	0.998	2.1e-59	FOLR2.IMs	HLA-DQA1
ABI1	1.2e-63	0.476189	0.81	0.66	3.07e-59	FOLR2.IMs	ABI1
PDIA31	1.41e-63	0.484947	0.982	0.916	3.61e-59	FOLR2.IMs	PDIA3
RNF13	3.03e-63	0.417605	0.992	0.949	7.73e-59	FOLR2.IMs	RNF13
MT-ND2	4.74e-63	0.455643	0.999	0.997	1.21e-58	FOLR2.IMs	MT-ND2
WWP1	6.48e-63	0.512646	0.5	0.303	1.66e-58	FOLR2.IMs	WWP1
FAM91A1	9.22e-63	0.516705	0.633	0.449	2.35e-58	FOLR2.IMs	FAM91A1
LPP	1.17e-62	0.488346	0.867	0.714	2.98e-58	FOLR2.IMs	LPP
DICER11	1.38e-62	0.497389	0.838	0.692	3.52e-58	FOLR2.IMs	DICER1
WNK11	1.76e-62	0.46854	0.935	0.815	4.5e-58	FOLR2.IMs	WNK1
CTNNA11	2.05e-62	0.486787	0.891	0.757	5.22e-58	FOLR2.IMs	CTNNA1
OSBPL3	2.7e-62	0.37081	0.327	0.146	6.89e-58	FOLR2.IMs	OSBPL3
RNF125	2.79e-62	0.349781	0.287	0.118	7.12e-58	FOLR2.IMs	RNF125
CIAO2A	4.53e-62	0.457256	0.847	0.706	1.16e-57	FOLR2.IMs	CIAO2A
SOCS31	5.75e-62	0.538294	0.543	0.33	1.47e-57	FOLR2.IMs	SOCS3
CMTM3	6.42e-62	0.528448	0.584	0.384	1.64e-57	FOLR2.IMs	CMTM3
HERPUD1	7.95e-62	0.486678	0.893	0.75	2.03e-57	FOLR2.IMs	HERPUD1
ATP5PD	1.27e-61	0.411999	0.985	0.961	3.24e-57	FOLR2.IMs	ATP5PD
MTRNR2L121	1.6e-61	0.530937	0.996	0.965	4.09e-57	FOLR2.IMs	MTRNR2L12
PPT1	1.6e-61	0.395024	0.987	0.944	4.09e-57	FOLR2.IMs	PPT1
DDX211	1.97e-61	0.544875	0.934	0.839	5.03e-57	FOLR2.IMs	DDX21
SERBP11	2.13e-61	0.408167	0.984	0.945	5.44e-57	FOLR2.IMs	SERBP1
EIF4G11	2.49e-61	0.502555	0.727	0.543	6.36e-57	FOLR2.IMs	EIF4G1
EEF1B2	2.65e-61	0.380856	1	0.998	6.78e-57	FOLR2.IMs	EEF1B2
H3F3B1	2.87e-61	0.359773	0.998	0.997	7.34e-57	FOLR2.IMs	H3F3B
EIF5B1	2.94e-61	0.448298	0.93	0.822	7.5e-57	FOLR2.IMs	EIF5B
ENO11	3.9e-61	0.491353	0.974	0.923	9.97e-57	FOLR2.IMs	ENO1
C1QC	3.97e-61	0.403431	0.999	0.995	1.01e-56	FOLR2.IMs	C1QC
TMEM431	5.33e-61	0.496832	0.499	0.301	1.36e-56	FOLR2.IMs	TMEM43
CAP11	1.34e-60	0.380326	0.999	0.988	3.42e-56	FOLR2.IMs	CAP1
SSR11	1.58e-60	0.433106	0.91	0.789	4.03e-56	FOLR2.IMs	SSR1
GNA131	2.76e-60	0.536839	0.659	0.499	7.04e-56	FOLR2.IMs	GNA13
MORF4L1	2.98e-60	0.364683	0.996	0.98	7.61e-56	FOLR2.IMs	MORF4L1
DIPK2A1	7.03e-60	0.457238	0.459	0.26	1.8e-55	FOLR2.IMs	DIPK2A
DHRS7	1.06e-59	0.458007	0.902	0.762	2.7e-55	FOLR2.IMs	DHRS7
ACSL3	1.16e-59	0.523906	0.741	0.573	2.96e-55	FOLR2.IMs	ACSL3
CSF2RA	3.16e-59	0.511017	0.619	0.442	8.06e-55	FOLR2.IMs	CSF2RA
HDAC2	3.24e-59	0.477762	0.727	0.571	8.27e-55	FOLR2.IMs	HDAC2
PAK21	5.8e-59	0.370594	0.998	0.962	1.48e-54	FOLR2.IMs	PAK2
HSP90AA1	6.29e-59	0.402594	1	0.999	1.61e-54	FOLR2.IMs	HSP90AA1
CCT31	3.57e-58	0.46407	0.834	0.688	9.11e-54	FOLR2.IMs	CCT3
2022-03-01	3.69e-58	0.46294	0.92	0.79	9.43e-54	FOLR2.IMs	2022-03-01
EXOC5	3.7e-58	0.470237	0.807	0.66	9.44e-54	FOLR2.IMs	EXOC5
GNAI31	4.26e-58	0.470506	0.823	0.663	1.09e-53	FOLR2.IMs	GNAI3
LAMP11	4.29e-58	0.410145	0.992	0.943	1.1e-53	FOLR2.IMs	LAMP1
CXCR4	7.53e-58	0.579814	0.442	0.242	1.92e-53	FOLR2.IMs	CXCR4
RAB5C1	7.92e-58	0.415178	0.954	0.865	2.02e-53	FOLR2.IMs	RAB5C
TIMP2	9.94e-58	0.349049	0.998	0.978	2.54e-53	FOLR2.IMs	TIMP2
RPL351	1.8e-57	0.309828	1	1	4.59e-53	FOLR2.IMs	RPL35
MTRNR2L11	1.88e-57	0.786369	0.761	0.629	4.8e-53	FOLR2.IMs	MTRNR2L1
GLMP	2.74e-57	0.488877	0.5	0.315	7.01e-53	FOLR2.IMs	GLMP
SDCCAG81	2.76e-57	0.433472	0.899	0.772	7.06e-53	FOLR2.IMs	SDCCAG8
HPGDS1	2.9e-57	0.800616	0.637	0.496	7.41e-53	FOLR2.IMs	HPGDS
KMT2E	4.3e-57	0.45444	0.853	0.71	1.1e-52	FOLR2.IMs	KMT2E
SLC11A2	9.11e-57	0.525973	0.556	0.373	2.33e-52	FOLR2.IMs	SLC11A2
PRKAR1A	1.42e-56	0.413778	0.911	0.792	3.62e-52	FOLR2.IMs	PRKAR1A
LPCAT2	1.47e-56	0.50197	0.79	0.65	3.77e-52	FOLR2.IMs	LPCAT2
SEPTIN2	1.64e-56	0.4092	0.949	0.839	4.19e-52	FOLR2.IMs	SEPTIN2
SIPA1L1	1.65e-56	0.397885	0.331	0.157	4.21e-52	FOLR2.IMs	SIPA1L1
DYNC1H11	2.25e-56	0.498906	0.857	0.708	5.74e-52	FOLR2.IMs	DYNC1H1
SON1	2.35e-56	0.403821	0.98	0.942	6.01e-52	FOLR2.IMs	SON
GNB11	2.54e-56	0.3728	0.983	0.92	6.48e-52	FOLR2.IMs	GNB1
SNAP23	3.09e-56	0.513705	0.643	0.492	7.9e-52	FOLR2.IMs	SNAP23
PBRM11	3.35e-56	0.502525	0.843	0.696	8.55e-52	FOLR2.IMs	PBRM1
SLC43A31	3.66e-56	0.568403	0.552	0.371	9.35e-52	FOLR2.IMs	SLC43A3
CELF21	4.27e-56	0.48066	0.852	0.709	1.09e-51	FOLR2.IMs	CELF2
PARP14	5.24e-56	0.450296	0.944	0.85	1.34e-51	FOLR2.IMs	PARP14
TCEAL4	5.68e-56	0.440748	0.903	0.8	1.45e-51	FOLR2.IMs	TCEAL4
ANKRD44	5.83e-56	0.541752	0.586	0.418	1.49e-51	FOLR2.IMs	ANKRD44
MPP1	8.8e-56	0.488123	0.722	0.573	2.25e-51	FOLR2.IMs	MPP1
CREBL2	9.07e-56	0.511257	0.637	0.477	2.32e-51	FOLR2.IMs	CREBL2
DDX51	9.94e-56	0.384832	0.995	0.976	2.54e-51	FOLR2.IMs	DDX5
TPM1	1.07e-55	0.596011	0.498	0.319	2.74e-51	FOLR2.IMs	TPM1
TRMT1	1.49e-55	0.447938	0.393	0.211	3.81e-51	FOLR2.IMs	TRMT1
ZNF331	1.94e-55	0.609028	0.609	0.426	4.96e-51	FOLR2.IMs	ZNF331
GOLGA4	2.11e-55	0.488548	0.939	0.809	5.4e-51	FOLR2.IMs	GOLGA4
FCHO2	4.14e-55	0.521373	0.78	0.633	1.06e-50	FOLR2.IMs	FCHO2
RPL22L11	4.6e-55	0.541897	0.789	0.653	1.17e-50	FOLR2.IMs	RPL22L1
LINC01678	1.2e-54	0.335637	0.263	0.111	3.05e-50	FOLR2.IMs	LINC01678
SERINC1	1.37e-54	0.411461	0.961	0.871	3.5e-50	FOLR2.IMs	SERINC1
RPL13	1.84e-54	0.26538	1	1	4.71e-50	FOLR2.IMs	RPL13
PRMT2	1.87e-54	0.483798	0.778	0.636	4.77e-50	FOLR2.IMs	PRMT2
LPGAT11	2.11e-54	0.473973	0.562	0.38	5.38e-50	FOLR2.IMs	LPGAT1
IGSF61	2.31e-54	0.483892	0.987	0.921	5.9e-50	FOLR2.IMs	IGSF6
RHOG	4.25e-54	0.409171	0.919	0.816	1.09e-49	FOLR2.IMs	RHOG
SCAF111	5.73e-54	0.381477	0.981	0.937	1.46e-49	FOLR2.IMs	SCAF11
CD86	5.94e-54	0.434054	0.845	0.697	1.52e-49	FOLR2.IMs	CD86
ZNF33A	6.32e-54	0.545505	0.5	0.321	1.61e-49	FOLR2.IMs	ZNF33A
HCLS1	8.61e-54	0.40591	0.928	0.835	2.2e-49	FOLR2.IMs	HCLS1
HSPE11	1.24e-53	0.439694	0.991	0.953	3.18e-49	FOLR2.IMs	HSPE1
CD4	1.53e-53	0.409895	0.899	0.763	3.91e-49	FOLR2.IMs	CD4
N4BP11	1.53e-53	0.497858	0.738	0.588	3.91e-49	FOLR2.IMs	N4BP1
PPP1R12A1	2.84e-53	0.436587	0.876	0.74	7.26e-49	FOLR2.IMs	PPP1R12A
GLUD1	3.04e-53	0.49108	0.679	0.552	7.77e-49	FOLR2.IMs	GLUD1
TAGAP1	3.85e-53	0.450413	0.425	0.238	9.84e-49	FOLR2.IMs	TAGAP
PIP4P2	4.55e-53	0.323805	0.3	0.136	1.16e-48	FOLR2.IMs	PIP4P2
UNC93B1	5.45e-53	0.4533	0.726	0.572	1.39e-48	FOLR2.IMs	UNC93B1
HSPA91	6.23e-53	0.493006	0.848	0.726	1.59e-48	FOLR2.IMs	HSPA9
DCUN1D3	8.59e-53	0.373512	0.286	0.129	2.19e-48	FOLR2.IMs	DCUN1D3
NPL	1.03e-52	0.509445	0.633	0.478	2.62e-48	FOLR2.IMs	NPL
CCDC47	1.43e-52	0.425749	0.884	0.746	3.67e-48	FOLR2.IMs	CCDC47
SEC31A	1.52e-52	0.406972	0.823	0.681	3.88e-48	FOLR2.IMs	SEC31A
ATP6AP2	1.66e-52	0.395743	0.988	0.959	4.24e-48	FOLR2.IMs	ATP6AP2
CBR1	2.46e-52	0.445749	0.862	0.718	6.28e-48	FOLR2.IMs	CBR1
CCDC85B	3.45e-52	0.487992	0.831	0.69	8.81e-48	FOLR2.IMs	CCDC85B
TPD52L2	5.05e-52	0.444233	0.456	0.275	1.29e-47	FOLR2.IMs	TPD52L2
MIF	6.5e-52	0.39451	0.991	0.974	1.66e-47	FOLR2.IMs	MIF
ATP5F1B1	7.09e-52	0.410576	0.97	0.883	1.81e-47	FOLR2.IMs	ATP5F1B
KIAA0930	7.75e-52	0.456018	0.584	0.411	1.98e-47	FOLR2.IMs	KIAA0930
HNRNPA2B11	8.56e-52	0.354154	0.996	0.984	2.19e-47	FOLR2.IMs	HNRNPA2B1
PAPOLA1	9.71e-52	0.379207	0.955	0.869	2.48e-47	FOLR2.IMs	PAPOLA
IFNAR11	1.24e-51	0.437413	0.804	0.654	3.16e-47	FOLR2.IMs	IFNAR1
PLXNB2	1.31e-51	0.434766	0.509	0.324	3.35e-47	FOLR2.IMs	PLXNB2
CAPN21	1.37e-51	0.471167	0.699	0.528	3.5e-47	FOLR2.IMs	CAPN2
SYK1	2.8e-51	0.4284	0.896	0.768	7.14e-47	FOLR2.IMs	SYK
KTN11	2.81e-51	0.37015	0.986	0.951	7.19e-47	FOLR2.IMs	KTN1
EIF4A11	4.48e-51	0.363369	0.996	0.976	1.14e-46	FOLR2.IMs	EIF4A1
MT-ATP61	7.42e-51	0.41717	1	0.998	1.9e-46	FOLR2.IMs	MT-ATP6
PRRC2C1	7.52e-51	0.393879	0.98	0.944	1.92e-46	FOLR2.IMs	PRRC2C
SCARB2	1.04e-50	0.395482	0.958	0.849	2.66e-46	FOLR2.IMs	SCARB2
AP2M11	1.05e-50	0.378598	0.947	0.859	2.69e-46	FOLR2.IMs	AP2M1
FHOD1	1.35e-50	0.319549	0.306	0.144	3.46e-46	FOLR2.IMs	FHOD1
EIF3A1	1.49e-50	0.389582	0.991	0.934	3.8e-46	FOLR2.IMs	EIF3A
RCBTB2	1.5e-50	0.42229	0.392	0.219	3.82e-46	FOLR2.IMs	RCBTB2
LRRC8C	1.89e-50	0.481947	0.562	0.391	4.84e-46	FOLR2.IMs	LRRC8C
CD300A	2.55e-50	0.357867	0.331	0.164	6.52e-46	FOLR2.IMs	CD300A
GPX3	2.86e-50	0.450891	0.399	0.224	7.31e-46	FOLR2.IMs	GPX3
NCL1	3.19e-50	0.418078	0.986	0.953	8.15e-46	FOLR2.IMs	NCL
IL10RA	3.73e-50	0.463663	0.627	0.466	9.52e-46	FOLR2.IMs	IL10RA
GLUL	5.88e-50	0.433523	0.999	0.998	1.5e-45	FOLR2.IMs	GLUL
FAM135A	6.21e-50	0.312882	0.267	0.118	1.59e-45	FOLR2.IMs	FAM135A
CACYBP1	6.36e-50	0.392909	0.897	0.767	1.62e-45	FOLR2.IMs	CACYBP
RESF1	6.95e-50	0.469231	0.775	0.641	1.78e-45	FOLR2.IMs	RESF1
TPD52	7.69e-50	0.387341	0.318	0.158	1.96e-45	FOLR2.IMs	TPD52
NUP62	7.98e-50	0.435825	0.493	0.315	2.04e-45	FOLR2.IMs	NUP62
PNISR	1.12e-49	0.422953	0.878	0.746	2.87e-45	FOLR2.IMs	PNISR
TLR41	1.12e-49	0.441651	0.794	0.667	2.87e-45	FOLR2.IMs	TLR4
EIF4G21	3.23e-49	0.34734	0.992	0.947	8.25e-45	FOLR2.IMs	EIF4G2
ACTG11	3.39e-49	0.351902	1	0.995	8.66e-45	FOLR2.IMs	ACTG1
PLK3	4.62e-49	0.326891	0.305	0.145	1.18e-44	FOLR2.IMs	PLK3
NR3C11	6.32e-49	0.414348	0.92	0.802	1.61e-44	FOLR2.IMs	NR3C1
SUB11	8.19e-49	0.343921	0.993	0.951	2.09e-44	FOLR2.IMs	SUB1
KIFC3	1e-48	0.315402	0.255	0.111	2.56e-44	FOLR2.IMs	KIFC3
DPYD1	1.06e-48	0.474695	0.668	0.535	2.7e-44	FOLR2.IMs	DPYD
SKIL1	1.07e-48	0.432014	0.924	0.838	2.73e-44	FOLR2.IMs	SKIL
SMAP2	1.17e-48	0.427564	0.826	0.703	2.98e-44	FOLR2.IMs	SMAP2
SOCS6	1.8e-48	0.484066	0.515	0.346	4.59e-44	FOLR2.IMs	SOCS6
HIPK3	2.11e-48	0.472477	0.68	0.544	5.38e-44	FOLR2.IMs	HIPK3
RHOA1	2.17e-48	0.287755	0.999	0.995	5.55e-44	FOLR2.IMs	RHOA
DDX17	2.2e-48	0.389419	0.961	0.866	5.61e-44	FOLR2.IMs	DDX17
TCEA1	2.5e-48	0.467693	0.92	0.833	6.37e-44	FOLR2.IMs	TCEA1
ARHGAP261	2.78e-48	0.458913	0.53	0.359	7.11e-44	FOLR2.IMs	ARHGAP26
S100A101	3.94e-48	0.40947	1	1	1.01e-43	FOLR2.IMs	S100A10
NUB1	4.25e-48	0.497428	0.799	0.675	1.08e-43	FOLR2.IMs	NUB1
VAMP51	6.02e-48	0.541209	0.527	0.338	1.54e-43	FOLR2.IMs	VAMP5
METAP21	6.41e-48	0.404291	0.809	0.669	1.64e-43	FOLR2.IMs	METAP2
PLEKHO2	6.93e-48	0.513503	0.668	0.545	1.77e-43	FOLR2.IMs	PLEKHO2
HOOK3	9.17e-48	0.436258	0.844	0.717	2.34e-43	FOLR2.IMs	HOOK3
KMT2C	1.48e-47	0.424454	0.838	0.705	3.77e-43	FOLR2.IMs	KMT2C
TMEM106A	1.66e-47	0.417432	0.398	0.227	4.24e-43	FOLR2.IMs	TMEM106A
PELI1	2.14e-47	0.408723	0.363	0.197	5.46e-43	FOLR2.IMs	PELI1
RIN21	2.33e-47	0.482248	0.534	0.372	5.95e-43	FOLR2.IMs	RIN2
SGK3	3.01e-47	0.408906	0.883	0.768	7.68e-43	FOLR2.IMs	SGK3
FOS1	5.12e-47	0.417136	0.982	0.917	1.31e-42	FOLR2.IMs	FOS
SRSF71	5.59e-47	0.419689	0.939	0.814	1.43e-42	FOLR2.IMs	SRSF7
NDUFS61	1.39e-46	0.341206	0.969	0.899	3.54e-42	FOLR2.IMs	NDUFS6
ITGA41	1.54e-46	0.459538	0.638	0.473	3.93e-42	FOLR2.IMs	ITGA4
NAGK	1.58e-46	0.415417	0.841	0.701	4.02e-42	FOLR2.IMs	NAGK
ARRB21	1.72e-46	0.357408	0.943	0.86	4.38e-42	FOLR2.IMs	ARRB2
TFEC1	2.03e-46	0.377529	0.919	0.796	5.2e-42	FOLR2.IMs	TFEC
UBAC1	2.16e-46	0.455981	0.649	0.517	5.52e-42	FOLR2.IMs	UBAC1
NCOA4	2.33e-46	0.394842	0.934	0.822	5.95e-42	FOLR2.IMs	NCOA4
BASP11	2.66e-46	0.293134	0.271	0.119	6.8e-42	FOLR2.IMs	BASP1
FAM13A	3.02e-46	0.405002	0.382	0.215	7.71e-42	FOLR2.IMs	FAM13A
DSC2	3.09e-46	0.419598	0.767	0.635	7.89e-42	FOLR2.IMs	DSC2
IL7R1	3.43e-46	0.593242	0.909	0.734	8.75e-42	FOLR2.IMs	IL7R
SNX8	5.54e-46	0.416166	0.449	0.282	1.42e-41	FOLR2.IMs	SNX8
LCP2	9.78e-46	0.458677	0.745	0.621	2.5e-41	FOLR2.IMs	LCP2
ELF1	9.89e-46	0.368392	0.938	0.834	2.53e-41	FOLR2.IMs	ELF1
HNRNPAB1	1.12e-45	0.362964	0.958	0.87	2.86e-41	FOLR2.IMs	HNRNPAB
SLC16A31	1.23e-45	0.410969	0.851	0.717	3.15e-41	FOLR2.IMs	SLC16A3
TPI11	1.53e-45	0.368	0.979	0.928	3.91e-41	FOLR2.IMs	TPI1
ZC3H151	1.76e-45	0.375949	0.935	0.826	4.48e-41	FOLR2.IMs	ZC3H15
PSMC1	2.15e-45	0.403481	0.765	0.639	5.5e-41	FOLR2.IMs	PSMC1
NME11	2.8e-45	0.502922	0.689	0.551	7.16e-41	FOLR2.IMs	NME1
TMEM236	3.07e-45	0.374028	0.35	0.186	7.83e-41	FOLR2.IMs	TMEM236
AIDA	3.78e-45	0.453112	0.655	0.519	9.66e-41	FOLR2.IMs	AIDA
ZC3HAV1	3.81e-45	0.480266	0.599	0.459	9.73e-41	FOLR2.IMs	ZC3HAV1
NARS1	4.56e-45	0.388466	0.901	0.789	1.16e-40	FOLR2.IMs	NARS
MAX	5.96e-45	0.458652	0.63	0.498	1.52e-40	FOLR2.IMs	MAX
VAMP3	6.81e-45	0.357515	0.877	0.753	1.74e-40	FOLR2.IMs	VAMP3
PANK3	8e-45	0.453375	0.526	0.367	2.04e-40	FOLR2.IMs	PANK3
LRMP	9.06e-45	0.302493	0.257	0.118	2.31e-40	FOLR2.IMs	LRMP
C15orf481	1.01e-44	0.314399	0.491	0.293	2.57e-40	FOLR2.IMs	C15orf48
IFI44	1.2e-44	0.518753	0.623	0.484	3.07e-40	FOLR2.IMs	IFI44
PXDC1	1.23e-44	0.349508	0.343	0.182	3.13e-40	FOLR2.IMs	PXDC1
TET21	1.3e-44	0.467725	0.546	0.389	3.32e-40	FOLR2.IMs	TET2
DNAJB6	1.46e-44	0.36595	0.938	0.845	3.74e-40	FOLR2.IMs	DNAJB6
ST141	1.47e-44	0.411491	0.468	0.3	3.76e-40	FOLR2.IMs	ST14
MPEG11	1.85e-44	0.472462	0.55	0.381	4.73e-40	FOLR2.IMs	MPEG1
VCP	2.04e-44	0.423014	0.826	0.693	5.21e-40	FOLR2.IMs	VCP
LINC009631	2.09e-44	0.462373	0.639	0.499	5.33e-40	FOLR2.IMs	LINC00963
RPL27A	2.66e-44	0.265394	1	1	6.8e-40	FOLR2.IMs	RPL27A
VPS26A	2.84e-44	0.384863	0.838	0.707	7.25e-40	FOLR2.IMs	VPS26A
CCT6A1	3.12e-44	0.413461	0.896	0.793	7.97e-40	FOLR2.IMs	CCT6A
PREX11	4.79e-44	0.45029	0.518	0.363	1.22e-39	FOLR2.IMs	PREX1
GLS	5.43e-44	0.446989	0.672	0.56	1.39e-39	FOLR2.IMs	GLS
ITGB11	5.69e-44	0.312142	0.999	0.974	1.45e-39	FOLR2.IMs	ITGB1
FAM120A1	6.21e-44	0.364398	0.942	0.84	1.59e-39	FOLR2.IMs	FAM120A
PIK3R11	6.71e-44	0.429971	0.692	0.544	1.71e-39	FOLR2.IMs	PIK3R1
SPAG9	9.82e-44	0.41095	0.767	0.635	2.51e-39	FOLR2.IMs	SPAG9
MBNL2	1.08e-43	0.389222	0.411	0.246	2.77e-39	FOLR2.IMs	MBNL2
DNAJC101	1.1e-43	0.443033	0.582	0.437	2.82e-39	FOLR2.IMs	DNAJC10
HNRNPDL1	1.18e-43	0.370969	0.958	0.886	3.02e-39	FOLR2.IMs	HNRNPDL
STRADA	1.25e-43	0.308636	0.288	0.14	3.2e-39	FOLR2.IMs	STRADA
CD59	1.39e-43	0.436348	0.989	0.939	3.54e-39	FOLR2.IMs	CD59
IL18	1.52e-43	0.416893	0.874	0.746	3.87e-39	FOLR2.IMs	IL18
KPNA4	1.58e-43	0.396589	0.784	0.659	4.05e-39	FOLR2.IMs	KPNA4
NCKAP1L	2.06e-43	0.355853	0.956	0.877	5.27e-39	FOLR2.IMs	NCKAP1L
NISCH	2.58e-43	0.293164	0.25	0.114	6.6e-39	FOLR2.IMs	NISCH
C5AR11	2.61e-43	0.377216	0.977	0.928	6.67e-39	FOLR2.IMs	C5AR1
CAST	2.61e-43	0.30155	0.998	0.993	6.67e-39	FOLR2.IMs	CAST
HACD2	2.78e-43	0.374706	0.386	0.224	7.1e-39	FOLR2.IMs	HACD2
RRAGC	3.63e-43	0.418457	0.684	0.547	9.27e-39	FOLR2.IMs	RRAGC
FARP1	5.44e-43	0.477245	0.525	0.37	1.39e-38	FOLR2.IMs	FARP1
HSPH1	5.66e-43	0.384323	0.922	0.809	1.44e-38	FOLR2.IMs	HSPH1
SRP721	6.39e-43	0.359975	0.902	0.773	1.63e-38	FOLR2.IMs	SRP72
BTG2	1.09e-42	0.496173	0.732	0.615	2.77e-38	FOLR2.IMs	BTG2
CMTM61	1.17e-42	0.323098	0.986	0.939	2.99e-38	FOLR2.IMs	CMTM6
NRP2	1.36e-42	0.279691	0.828	0.567	3.46e-38	FOLR2.IMs	NRP2
SMS	1.5e-42	0.370391	0.91	0.794	3.83e-38	FOLR2.IMs	SMS
TLR7	1.69e-42	0.411758	0.425	0.26	4.31e-38	FOLR2.IMs	TLR7
NECTIN2	1.81e-42	0.318138	0.345	0.186	4.62e-38	FOLR2.IMs	NECTIN2
DDX3X1	2.61e-42	0.340001	0.896	0.757	6.66e-38	FOLR2.IMs	DDX3X
FNIP21	2.71e-42	0.415204	0.502	0.334	6.93e-38	FOLR2.IMs	FNIP2
DMXL2	3.95e-42	0.45199	0.735	0.623	1.01e-37	FOLR2.IMs	DMXL2
ANXA2	4.14e-42	0.307645	1	0.999	1.06e-37	FOLR2.IMs	ANXA2
PAFAH1B1	4.77e-42	0.383582	0.84	0.718	1.22e-37	FOLR2.IMs	PAFAH1B1
PHACTR2	5.48e-42	0.378141	0.864	0.73	1.4e-37	FOLR2.IMs	PHACTR2
MYCBP21	6e-42	0.395568	0.827	0.692	1.53e-37	FOLR2.IMs	MYCBP2
FEZ2	6.26e-42	0.376993	0.877	0.768	1.6e-37	FOLR2.IMs	FEZ2
SOAT1	6.97e-42	0.384872	0.773	0.649	1.78e-37	FOLR2.IMs	SOAT1
PPP1CB1	7.09e-42	0.347929	0.936	0.848	1.81e-37	FOLR2.IMs	PPP1CB
TBXAS1	8.04e-42	0.43115	0.687	0.566	2.05e-37	FOLR2.IMs	TBXAS1
HSPD11	1.01e-41	0.358268	0.966	0.91	2.58e-37	FOLR2.IMs	HSPD1
FAM20C	1.07e-41	0.33106	0.282	0.138	2.72e-37	FOLR2.IMs	FAM20C
NME2	1.24e-41	0.29011	0.999	0.998	3.17e-37	FOLR2.IMs	NME2
SLC25A241	1.57e-41	0.349328	0.917	0.826	4e-37	FOLR2.IMs	SLC25A24
KPNB1	1.75e-41	0.357056	0.932	0.829	4.48e-37	FOLR2.IMs	KPNB1
ATRX	1.82e-41	0.393276	0.928	0.81	4.65e-37	FOLR2.IMs	ATRX
CAPG	2.46e-41	0.301326	0.993	0.983	6.29e-37	FOLR2.IMs	CAPG
PJA2	2.91e-41	0.377602	0.91	0.818	7.43e-37	FOLR2.IMs	PJA2
RANBP2	3.45e-41	0.42718	0.71	0.592	8.8e-37	FOLR2.IMs	RANBP2
PDIA61	3.83e-41	0.375534	0.965	0.872	9.78e-37	FOLR2.IMs	PDIA6
CD2AP	5.64e-41	0.440724	0.498	0.343	1.44e-36	FOLR2.IMs	CD2AP
CREG1	5.7e-41	0.358434	0.968	0.881	1.46e-36	FOLR2.IMs	CREG1
SFPQ1	8.7e-41	0.392042	0.855	0.73	2.22e-36	FOLR2.IMs	SFPQ
SMIM29	1e-40	0.424255	0.442	0.289	2.56e-36	FOLR2.IMs	SMIM29
SF3B11	1.03e-40	0.349198	0.925	0.817	2.62e-36	FOLR2.IMs	SF3B1
VMP11	1.41e-40	0.372128	0.892	0.768	3.61e-36	FOLR2.IMs	VMP1
ARPC51	1.64e-40	0.257021	1	0.999	4.2e-36	FOLR2.IMs	ARPC5
NFE2L2	1.67e-40	0.343061	0.948	0.858	4.28e-36	FOLR2.IMs	NFE2L2
NASP	1.69e-40	0.379277	0.652	0.506	4.32e-36	FOLR2.IMs	NASP
OSM1	1.72e-40	0.539802	0.326	0.172	4.4e-36	FOLR2.IMs	OSM
RNASEH2B	1.78e-40	0.420861	0.722	0.612	4.55e-36	FOLR2.IMs	RNASEH2B
XPOT	1.87e-40	0.454196	0.429	0.276	4.78e-36	FOLR2.IMs	XPOT
DYNC1I21	2.39e-40	0.356774	0.821	0.692	6.11e-36	FOLR2.IMs	DYNC1I2
UBE2Q2	3.08e-40	0.398964	0.623	0.481	7.88e-36	FOLR2.IMs	UBE2Q2
TXNDC171	3.21e-40	0.342107	0.972	0.924	8.19e-36	FOLR2.IMs	TXNDC17
ADAR	3.44e-40	0.361801	0.897	0.792	8.77e-36	FOLR2.IMs	ADAR
RBMS1	3.62e-40	0.392885	0.864	0.772	9.25e-36	FOLR2.IMs	RBMS1
BCLAF11	3.63e-40	0.375585	0.895	0.766	9.26e-36	FOLR2.IMs	BCLAF1
POMP	3.76e-40	0.290189	0.999	0.99	9.61e-36	FOLR2.IMs	POMP
FKBP4	3.92e-40	0.409408	0.482	0.326	1e-35	FOLR2.IMs	FKBP4
FLNA1	4.42e-40	0.381906	0.973	0.918	1.13e-35	FOLR2.IMs	FLNA
QPCT1	4.67e-40	0.30194	0.25	0.116	1.19e-35	FOLR2.IMs	QPCT
RPN1	5.02e-40	0.34562	0.834	0.695	1.28e-35	FOLR2.IMs	RPN1
NLN	5.38e-40	0.355597	0.386	0.226	1.37e-35	FOLR2.IMs	NLN
EIF2S21	5.91e-40	0.38409	0.963	0.925	1.51e-35	FOLR2.IMs	EIF2S2
IPO7	6.42e-40	0.35688	0.886	0.765	1.64e-35	FOLR2.IMs	IPO7
TTC7A1	7.38e-40	0.396062	0.616	0.474	1.88e-35	FOLR2.IMs	TTC7A
ARHGAP22	8.46e-40	0.292738	0.29	0.146	2.16e-35	FOLR2.IMs	ARHGAP22
NR4A2	8.76e-40	0.437339	0.355	0.202	2.24e-35	FOLR2.IMs	NR4A2
LRRK2	9.33e-40	0.358323	0.314	0.168	2.38e-35	FOLR2.IMs	LRRK2
PHTF2	1.37e-39	0.483281	0.57	0.437	3.49e-35	FOLR2.IMs	PHTF2
ABHD12	1.45e-39	0.418881	0.571	0.431	3.71e-35	FOLR2.IMs	ABHD12
RECQL	1.59e-39	0.373096	0.814	0.68	4.05e-35	FOLR2.IMs	RECQL
PRPF40A1	2.37e-39	0.336623	0.966	0.894	6.06e-35	FOLR2.IMs	PRPF40A
AMD1	2.59e-39	0.389322	0.822	0.714	6.62e-35	FOLR2.IMs	AMD1
PARP12	3.11e-39	0.444049	0.595	0.468	7.94e-35	FOLR2.IMs	PARP12
VPS351	3.37e-39	0.354041	0.936	0.841	8.6e-35	FOLR2.IMs	VPS35
ARID3A	3.6e-39	0.299107	0.31	0.163	9.2e-35	FOLR2.IMs	ARID3A
MAPRE1	3.82e-39	0.349735	0.797	0.676	9.75e-35	FOLR2.IMs	MAPRE1
NIPBL1	4.03e-39	0.381182	0.878	0.76	1.03e-34	FOLR2.IMs	NIPBL
TAB2	4.19e-39	0.402752	0.477	0.327	1.07e-34	FOLR2.IMs	TAB2
PTPRJ	5.35e-39	0.392826	0.499	0.346	1.37e-34	FOLR2.IMs	PTPRJ
CSDE1	6.87e-39	0.310558	0.988	0.957	1.75e-34	FOLR2.IMs	CSDE1
DCTN4	6.93e-39	0.399621	0.458	0.305	1.77e-34	FOLR2.IMs	DCTN4
DNASE1L1	8.82e-39	0.38152	0.406	0.253	2.25e-34	FOLR2.IMs	DNASE1L1
TMED2	9.88e-39	0.326892	0.858	0.759	2.52e-34	FOLR2.IMs	TMED2
RBM251	1.03e-38	0.351506	0.921	0.811	2.62e-34	FOLR2.IMs	RBM25
RPS61	1.28e-38	0.251603	1	1	3.27e-34	FOLR2.IMs	RPS6
TSPAN15	1.33e-38	0.382229	0.461	0.295	3.41e-34	FOLR2.IMs	TSPAN15
FMNL11	1.65e-38	0.419625	0.7	0.6	4.23e-34	FOLR2.IMs	FMNL1
NUFIP21	1.71e-38	0.365342	0.883	0.769	4.36e-34	FOLR2.IMs	NUFIP2
PSMD71	1.77e-38	0.386405	0.896	0.813	4.51e-34	FOLR2.IMs	PSMD7
MOB3B1	1.9e-38	0.39641	0.784	0.648	4.86e-34	FOLR2.IMs	MOB3B
LIPA	2.21e-38	0.396116	0.964	0.835	5.63e-34	FOLR2.IMs	LIPA
LUC7L3	2.23e-38	0.368755	0.848	0.729	5.7e-34	FOLR2.IMs	LUC7L3
PDCD51	2.58e-38	0.379549	0.851	0.747	6.58e-34	FOLR2.IMs	PDCD5
ITM2B1	4.46e-38	0.383419	1	1	1.14e-33	FOLR2.IMs	ITM2B
ATXN11	4.86e-38	0.409345	0.633	0.506	1.24e-33	FOLR2.IMs	ATXN1
GDI21	5.52e-38	0.327245	0.951	0.87	1.41e-33	FOLR2.IMs	GDI2
HSBP11	6.96e-38	0.305588	0.979	0.926	1.78e-33	FOLR2.IMs	HSBP1
LYN1	7.24e-38	0.308212	0.957	0.854	1.85e-33	FOLR2.IMs	LYN
UFC1	8.96e-38	0.328747	0.957	0.883	2.29e-33	FOLR2.IMs	UFC1
EZR1	1.08e-37	0.377138	0.814	0.679	2.76e-33	FOLR2.IMs	EZR
ACSL41	1.37e-37	0.372243	0.713	0.59	3.5e-33	FOLR2.IMs	ACSL4
EFR3A	1.43e-37	0.347569	0.858	0.731	3.64e-33	FOLR2.IMs	EFR3A
EIF2AK21	1.83e-37	0.406422	0.925	0.822	4.69e-33	FOLR2.IMs	EIF2AK2
PPP3CA1	1.94e-37	0.406577	0.658	0.54	4.96e-33	FOLR2.IMs	PPP3CA
TAOK1	1.99e-37	0.36067	0.829	0.702	5.09e-33	FOLR2.IMs	TAOK1
FUCA1	2.63e-37	0.512691	0.831	0.709	6.73e-33	FOLR2.IMs	FUCA1
LARS1	3.82e-37	0.395313	0.813	0.71	9.76e-33	FOLR2.IMs	LARS
C2	3.84e-37	0.507301	0.707	0.566	9.82e-33	FOLR2.IMs	C2
FERMT3	5.47e-37	0.34103	0.91	0.808	1.4e-32	FOLR2.IMs	FERMT3
DOCK101	5.82e-37	0.420492	0.613	0.5	1.49e-32	FOLR2.IMs	DOCK10
TBC1D12	6.9e-37	0.296701	0.305	0.162	1.76e-32	FOLR2.IMs	TBC1D12
CLTA	7.88e-37	0.285449	0.998	0.973	2.01e-32	FOLR2.IMs	CLTA
TLR1	8.34e-37	0.391935	0.476	0.33	2.13e-32	FOLR2.IMs	TLR1
SIRPA	8.55e-37	0.346689	0.878	0.751	2.18e-32	FOLR2.IMs	SIRPA
UTRN	9.07e-37	0.421816	0.627	0.499	2.32e-32	FOLR2.IMs	UTRN
AKR1A1	9.42e-37	0.313023	0.968	0.903	2.41e-32	FOLR2.IMs	AKR1A1
SMG11	9.94e-37	0.425819	0.646	0.534	2.54e-32	FOLR2.IMs	SMG1
DARS	1.02e-36	0.367563	0.744	0.636	2.61e-32	FOLR2.IMs	DARS
PARVB	1.08e-36	0.432478	0.562	0.437	2.76e-32	FOLR2.IMs	PARVB
MT-ND4L	1.11e-36	0.38688	0.958	0.891	2.83e-32	FOLR2.IMs	MT-ND4L
CARM1	1.12e-36	0.285773	0.287	0.15	2.87e-32	FOLR2.IMs	CARM1
SCAMP2	1.15e-36	0.350812	0.776	0.665	2.94e-32	FOLR2.IMs	SCAMP2
HNRNPF1	1.17e-36	0.320243	0.943	0.849	2.99e-32	FOLR2.IMs	HNRNPF
STK41	1.25e-36	0.318562	0.908	0.805	3.19e-32	FOLR2.IMs	STK4
GADD45GIP1	1.36e-36	0.353774	0.905	0.817	3.46e-32	FOLR2.IMs	GADD45GIP1
C11orf58	1.55e-36	0.28868	0.977	0.931	3.97e-32	FOLR2.IMs	C11orf58
ATP6V1B21	1.58e-36	0.348325	0.922	0.825	4.03e-32	FOLR2.IMs	ATP6V1B2
SOCS2	1.65e-36	0.376833	0.359	0.212	4.22e-32	FOLR2.IMs	SOCS2
TWF21	1.69e-36	0.364209	0.88	0.762	4.32e-32	FOLR2.IMs	TWF2
NAA38	1.93e-36	0.355504	0.853	0.726	4.93e-32	FOLR2.IMs	NAA38
YWHAE1	2.18e-36	0.289805	0.991	0.944	5.56e-32	FOLR2.IMs	YWHAE
SETX	2.23e-36	0.338423	0.918	0.806	5.7e-32	FOLR2.IMs	SETX
ARHGAP5	3.13e-36	0.421644	0.486	0.345	8.01e-32	FOLR2.IMs	ARHGAP5
SELENOT	3.35e-36	0.306589	0.965	0.881	8.55e-32	FOLR2.IMs	SELENOT
OSBPL81	5.22e-36	0.325913	0.912	0.81	1.33e-31	FOLR2.IMs	OSBPL8
UBE2W	5.43e-36	0.408291	0.696	0.604	1.39e-31	FOLR2.IMs	UBE2W
CTSC	5.89e-36	0.327153	1	1	1.5e-31	FOLR2.IMs	CTSC
CHST111	6.06e-36	0.436779	0.478	0.341	1.55e-31	FOLR2.IMs	CHST11
DELE1	6.08e-36	0.348365	0.338	0.196	1.55e-31	FOLR2.IMs	DELE1
SP1001	9.2e-36	0.321626	0.943	0.85	2.35e-31	FOLR2.IMs	SP100
SRSF31	9.21e-36	0.321868	0.941	0.859	2.35e-31	FOLR2.IMs	SRSF3
TM9SF21	9.4e-36	0.345082	0.887	0.78	2.4e-31	FOLR2.IMs	TM9SF2
SNRPG	1.17e-35	0.29393	0.973	0.934	2.98e-31	FOLR2.IMs	SNRPG
ATP5F1D	1.28e-35	0.318577	0.979	0.933	3.27e-31	FOLR2.IMs	ATP5F1D
PSMD1	1.35e-35	0.34368	0.849	0.711	3.45e-31	FOLR2.IMs	PSMD1
LY96	1.48e-35	0.384793	0.981	0.929	3.78e-31	FOLR2.IMs	LY96
BDP1	1.61e-35	0.390841	0.686	0.555	4.11e-31	FOLR2.IMs	BDP1
HNRNPUL11	1.83e-35	0.359496	0.71	0.598	4.68e-31	FOLR2.IMs	HNRNPUL1
PABPC4	2.19e-35	0.35981	0.751	0.626	5.6e-31	FOLR2.IMs	PABPC4
RPN2	2.42e-35	0.313849	0.955	0.886	6.18e-31	FOLR2.IMs	RPN2
SPCS31	2.68e-35	0.305968	0.978	0.919	6.83e-31	FOLR2.IMs	SPCS3
PSMC5	3.04e-35	0.338513	0.797	0.672	7.76e-31	FOLR2.IMs	PSMC5
DIP2B	3.47e-35	0.326364	0.432	0.281	8.86e-31	FOLR2.IMs	DIP2B
ILK	3.93e-35	0.383901	0.633	0.524	1e-30	FOLR2.IMs	ILK
CXorf21	6.15e-35	0.408691	0.41	0.265	1.57e-30	FOLR2.IMs	CXorf21
C1orf162	6.78e-35	0.29994	0.999	0.995	1.73e-30	FOLR2.IMs	C1orf162
NORAD	7.76e-35	0.393703	0.655	0.535	1.98e-30	FOLR2.IMs	NORAD
LILRA6	7.98e-35	0.389753	0.44	0.296	2.04e-30	FOLR2.IMs	LILRA6
APPL1	8.38e-35	0.320364	0.937	0.848	2.14e-30	FOLR2.IMs	APPL1
RPL13A	1.04e-34	0.259785	1	1	2.67e-30	FOLR2.IMs	RPL13A
ABL2	1.25e-34	0.376018	0.434	0.287	3.19e-30	FOLR2.IMs	ABL2
MT-ATP8	1.49e-34	0.382332	0.81	0.699	3.8e-30	FOLR2.IMs	MT-ATP8
AFF1	1.56e-34	0.419749	0.522	0.383	3.98e-30	FOLR2.IMs	AFF1
PCM1	1.62e-34	0.340165	0.893	0.774	4.13e-30	FOLR2.IMs	PCM1
PPIA	1.75e-34	0.280306	1	0.999	4.48e-30	FOLR2.IMs	PPIA
LYPLA1	1.81e-34	0.327691	0.89	0.791	4.64e-30	FOLR2.IMs	LYPLA1
ATP5MD	1.9e-34	0.27134	0.996	0.991	4.85e-30	FOLR2.IMs	ATP5MD
COLEC12	1.98e-34	0.387901	0.872	0.709	5.05e-30	FOLR2.IMs	COLEC12
PHKB	2.86e-34	0.436188	0.57	0.461	7.3e-30	FOLR2.IMs	PHKB
XPC	3.31e-34	0.394602	0.449	0.311	8.45e-30	FOLR2.IMs	XPC
TGFBR2	3.42e-34	0.338839	0.914	0.808	8.74e-30	FOLR2.IMs	TGFBR2
CNEP1R1	3.43e-34	0.366338	0.448	0.306	8.75e-30	FOLR2.IMs	CNEP1R1
MT-ND4	3.62e-34	0.316636	1	0.997	9.25e-30	FOLR2.IMs	MT-ND4
POLR2J3	3.75e-34	0.402717	0.673	0.535	9.59e-30	FOLR2.IMs	POLR2J3
SCO2	3.93e-34	0.417642	0.498	0.363	1e-29	FOLR2.IMs	SCO2
PNN	4.09e-34	0.367546	0.739	0.624	1.04e-29	FOLR2.IMs	PNN
GNS	4.88e-34	0.311189	0.935	0.811	1.25e-29	FOLR2.IMs	GNS
COPB1	5.67e-34	0.347682	0.819	0.71	1.45e-29	FOLR2.IMs	COPB1
SENP6	6.69e-34	0.360293	0.737	0.623	1.71e-29	FOLR2.IMs	SENP6
RPS4Y1	6.78e-34	0.388797	0.749	0.558	1.73e-29	FOLR2.IMs	RPS4Y1
EPRS1	8.13e-34	0.38424	0.824	0.693	2.08e-29	FOLR2.IMs	EPRS
ATM	8.35e-34	0.363732	0.758	0.663	2.13e-29	FOLR2.IMs	ATM
UBAC2	8.65e-34	0.368717	0.393	0.253	2.21e-29	FOLR2.IMs	UBAC2
IBTK	9.86e-34	0.364456	0.639	0.522	2.52e-29	FOLR2.IMs	IBTK
PLEKHB2	9.95e-34	0.308115	0.943	0.849	2.54e-29	FOLR2.IMs	PLEKHB2
HELZ	1.02e-33	0.395977	0.528	0.395	2.6e-29	FOLR2.IMs	HELZ
SFXN3	1.1e-33	0.389074	0.449	0.31	2.81e-29	FOLR2.IMs	SFXN3
SNX2	1.23e-33	0.277773	0.992	0.963	3.14e-29	FOLR2.IMs	SNX2
RBM471	1.26e-33	0.329347	0.925	0.828	3.21e-29	FOLR2.IMs	RBM47
NDUFV2	1.26e-33	0.327175	0.982	0.939	3.22e-29	FOLR2.IMs	NDUFV2
KRAS1	1.33e-33	0.321005	0.812	0.685	3.4e-29	FOLR2.IMs	KRAS
HNRNPA11	2.24e-33	0.306229	0.948	0.888	5.73e-29	FOLR2.IMs	HNRNPA1
RSAD2	2.48e-33	0.401053	0.272	0.144	6.33e-29	FOLR2.IMs	RSAD2
ZDHHC201	2.5e-33	0.38893	0.637	0.525	6.39e-29	FOLR2.IMs	ZDHHC20
ATL3	3.07e-33	0.355717	0.734	0.614	7.84e-29	FOLR2.IMs	ATL3
SLC25A3	3.3e-33	0.286483	0.993	0.968	8.44e-29	FOLR2.IMs	SLC25A3
HDLBP1	3.39e-33	0.316335	0.88	0.754	8.67e-29	FOLR2.IMs	HDLBP
PHLDA2	3.46e-33	0.408168	0.373	0.232	8.83e-29	FOLR2.IMs	PHLDA2
UBE2D21	3.75e-33	0.321232	0.869	0.765	9.58e-29	FOLR2.IMs	UBE2D2
SLK	4.09e-33	0.40421	0.633	0.519	1.04e-28	FOLR2.IMs	SLK
GSPT11	4.52e-33	0.297175	0.915	0.82	1.15e-28	FOLR2.IMs	GSPT1
ETF1	4.72e-33	0.338332	0.763	0.65	1.21e-28	FOLR2.IMs	ETF1
ARL6IP5	4.93e-33	0.254081	0.998	0.986	1.26e-28	FOLR2.IMs	ARL6IP5
DOCK5	6.06e-33	0.257754	0.285	0.151	1.55e-28	FOLR2.IMs	DOCK5
HLA-DQA2	6.28e-33	0.548777	0.787	0.662	1.6e-28	FOLR2.IMs	HLA-DQA2
PRPF38B	7.65e-33	0.383558	0.78	0.675	1.95e-28	FOLR2.IMs	PRPF38B
BST2	7.78e-33	0.324861	0.979	0.939	1.99e-28	FOLR2.IMs	BST2
DOP1B	8.29e-33	0.324977	0.398	0.253	2.12e-28	FOLR2.IMs	DOP1B
RAP1A	9.12e-33	0.288572	0.965	0.901	2.33e-28	FOLR2.IMs	RAP1A
SFT2D2	1.07e-32	0.3383	0.718	0.605	2.74e-28	FOLR2.IMs	SFT2D2
TTC37	1.09e-32	0.357235	0.711	0.597	2.78e-28	FOLR2.IMs	TTC37
MFSD12	1.18e-32	0.388631	0.501	0.366	3.01e-28	FOLR2.IMs	MFSD12
SRSF11	1.18e-32	0.329749	0.895	0.787	3.02e-28	FOLR2.IMs	SRSF11
SUZ12	1.49e-32	0.393559	0.64	0.53	3.79e-28	FOLR2.IMs	SUZ12
FN11	1.53e-32	1.1105	0.958	0.884	3.9e-28	FOLR2.IMs	FN1
CD53	1.56e-32	0.280239	0.983	0.928	3.97e-28	FOLR2.IMs	CD53
ANKRD10	1.92e-32	0.423131	0.483	0.355	4.89e-28	FOLR2.IMs	ANKRD10
CSGALNACT2	1.94e-32	0.375377	0.583	0.461	4.94e-28	FOLR2.IMs	CSGALNACT2
EEF2K	2.11e-32	0.284013	0.303	0.17	5.39e-28	FOLR2.IMs	EEF2K
SKAP2	2.47e-32	0.299345	0.974	0.917	6.3e-28	FOLR2.IMs	SKAP2
PRXL2C	2.6e-32	0.355382	0.692	0.581	6.64e-28	FOLR2.IMs	PRXL2C
KLF9	2.62e-32	0.365607	0.381	0.243	6.69e-28	FOLR2.IMs	KLF9
RAD21	2.84e-32	0.285632	0.831	0.711	7.25e-28	FOLR2.IMs	RAD21
TRIP121	3.41e-32	0.336684	0.859	0.742	8.72e-28	FOLR2.IMs	TRIP12
FAM50A	3.86e-32	0.32093	0.829	0.72	9.86e-28	FOLR2.IMs	FAM50A
MTRNR2L81	4.19e-32	0.341971	0.954	0.911	1.07e-27	FOLR2.IMs	MTRNR2L8
PA2G4	4.71e-32	0.310242	0.926	0.839	1.2e-27	FOLR2.IMs	PA2G4
ARF11	4.83e-32	0.286537	0.975	0.928	1.23e-27	FOLR2.IMs	ARF1
RALA1	4.93e-32	0.331916	0.672	0.544	1.26e-27	FOLR2.IMs	RALA
PARP9	5.39e-32	0.319061	0.814	0.679	1.38e-27	FOLR2.IMs	PARP9
ANO6	5.86e-32	0.368075	0.457	0.319	1.5e-27	FOLR2.IMs	ANO6
TPMT	6.55e-32	0.394239	0.613	0.496	1.67e-27	FOLR2.IMs	TPMT
BTG11	6.63e-32	0.315108	0.985	0.949	1.69e-27	FOLR2.IMs	BTG1
STX7	8.36e-32	0.350008	0.896	0.802	2.13e-27	FOLR2.IMs	STX7
NIPSNAP2	1.14e-31	0.358084	0.737	0.642	2.91e-27	FOLR2.IMs	NIPSNAP2
PDIA4	1.14e-31	0.3397	0.769	0.664	2.91e-27	FOLR2.IMs	PDIA4
BTBD1	1.27e-31	0.347174	0.513	0.378	3.24e-27	FOLR2.IMs	BTBD1
UBE3A	1.41e-31	0.370439	0.692	0.591	3.6e-27	FOLR2.IMs	UBE3A
ATP5PB1	1.51e-31	0.298996	0.95	0.887	3.85e-27	FOLR2.IMs	ATP5PB
LBR1	1.74e-31	0.358073	0.453	0.312	4.43e-27	FOLR2.IMs	LBR
COPA1	2.29e-31	0.319136	0.854	0.754	5.86e-27	FOLR2.IMs	COPA
ME1	2.34e-31	0.393967	0.444	0.305	5.97e-27	FOLR2.IMs	ME1
PSMB4	2.72e-31	0.315258	0.882	0.775	6.95e-27	FOLR2.IMs	PSMB4
ZNF710	2.74e-31	0.292026	0.299	0.169	7.01e-27	FOLR2.IMs	ZNF710
XRCC51	2.78e-31	0.279305	0.975	0.928	7.1e-27	FOLR2.IMs	XRCC5
IDH2	2.81e-31	0.330354	0.463	0.32	7.18e-27	FOLR2.IMs	IDH2
ATP1A11	2.88e-31	0.330582	0.747	0.613	7.36e-27	FOLR2.IMs	ATP1A1
CBX31	3.18e-31	0.294608	0.959	0.901	8.13e-27	FOLR2.IMs	CBX3
FGFR1OP2	3.27e-31	0.356239	0.739	0.642	8.35e-27	FOLR2.IMs	FGFR1OP2
SUPT16H	3.36e-31	0.310781	0.775	0.653	8.59e-27	FOLR2.IMs	SUPT16H
MKNK1	3.55e-31	0.387765	0.656	0.566	9.07e-27	FOLR2.IMs	MKNK1
CXCL2	3.78e-31	0.671311	0.435	0.302	9.66e-27	FOLR2.IMs	CXCL2
NSD11	3.8e-31	0.348094	0.656	0.541	9.71e-27	FOLR2.IMs	NSD1
HNRNPD1	4.14e-31	0.304856	0.904	0.803	1.06e-26	FOLR2.IMs	HNRNPD
SLIRP	4.53e-31	0.291345	0.955	0.874	1.16e-26	FOLR2.IMs	SLIRP
PIK3R5	4.67e-31	0.361519	0.416	0.28	1.19e-26	FOLR2.IMs	PIK3R5
DCAF7	5.29e-31	0.300967	0.843	0.726	1.35e-26	FOLR2.IMs	DCAF7
FAM133B	5.62e-31	0.398451	0.709	0.612	1.44e-26	FOLR2.IMs	FAM133B
MPC2	5.81e-31	0.315977	0.934	0.842	1.48e-26	FOLR2.IMs	MPC2
LAMTOR2	6.64e-31	0.289777	0.979	0.931	1.7e-26	FOLR2.IMs	LAMTOR2
USF2	7.36e-31	0.323885	0.768	0.669	1.88e-26	FOLR2.IMs	USF2
KCNMA1	8.42e-31	0.424444	0.553	0.413	2.15e-26	FOLR2.IMs	KCNMA1
FKBP5	1.66e-30	0.339837	0.705	0.581	4.24e-26	FOLR2.IMs	FKBP5
SF11	2.01e-30	0.331533	0.758	0.671	5.14e-26	FOLR2.IMs	SF1
PPIP5K2	2.63e-30	0.357398	0.715	0.601	6.72e-26	FOLR2.IMs	PPIP5K2
CEBPZ	2.79e-30	0.357051	0.682	0.576	7.13e-26	FOLR2.IMs	CEBPZ
RAD50	2.86e-30	0.334624	0.739	0.626	7.31e-26	FOLR2.IMs	RAD50
HEXB1	2.89e-30	0.270815	0.972	0.916	7.37e-26	FOLR2.IMs	HEXB
AZIN1	3.35e-30	0.375861	0.619	0.52	8.54e-26	FOLR2.IMs	AZIN1
ARRDC3	3.37e-30	0.356498	0.354	0.221	8.62e-26	FOLR2.IMs	ARRDC3
GPNMB	3.5e-30	0.359552	1	0.991	8.94e-26	FOLR2.IMs	GPNMB
PDXK1	5.16e-30	0.299663	0.944	0.845	1.32e-25	FOLR2.IMs	PDXK
GTF3C61	6.48e-30	0.29368	0.905	0.807	1.65e-25	FOLR2.IMs	GTF3C6
STK38L	6.76e-30	0.297221	0.311	0.182	1.73e-25	FOLR2.IMs	STK38L
ARHGAP10	7.47e-30	0.319766	0.769	0.644	1.91e-25	FOLR2.IMs	ARHGAP10
TMEM1471	7.61e-30	0.290119	0.89	0.776	1.94e-25	FOLR2.IMs	TMEM147
SUGT1	7.63e-30	0.342406	0.754	0.65	1.95e-25	FOLR2.IMs	SUGT1
FADS1	8.89e-30	0.439734	0.409	0.267	2.27e-25	FOLR2.IMs	FADS1
TBL1XR1	1.01e-29	0.380592	0.669	0.579	2.57e-25	FOLR2.IMs	TBL1XR1
SEC24D	1.02e-29	0.329056	0.414	0.28	2.61e-25	FOLR2.IMs	SEC24D
TNFAIP8	1.08e-29	0.328734	0.701	0.589	2.77e-25	FOLR2.IMs	TNFAIP8
GNG11	1.28e-29	0.303549	0.339	0.193	3.28e-25	FOLR2.IMs	GNG11
NRDC1	1.32e-29	0.30621	0.819	0.698	3.37e-25	FOLR2.IMs	NRDC
HSPA51	1.35e-29	0.405024	0.961	0.894	3.44e-25	FOLR2.IMs	HSPA5
ARHGAP4	1.54e-29	0.339873	0.377	0.245	3.94e-25	FOLR2.IMs	ARHGAP4
IER21	1.76e-29	0.472845	0.586	0.492	4.49e-25	FOLR2.IMs	IER2
BIRC6	1.9e-29	0.343071	0.704	0.606	4.86e-25	FOLR2.IMs	BIRC6
ATP5ME	1.95e-29	0.306477	0.959	0.897	4.99e-25	FOLR2.IMs	ATP5ME
PRPF4B	1.95e-29	0.318119	0.769	0.665	4.99e-25	FOLR2.IMs	PRPF4B
USP14	2.38e-29	0.321283	0.814	0.704	6.07e-25	FOLR2.IMs	USP14
NDUFA12	2.41e-29	0.305739	0.926	0.841	6.15e-25	FOLR2.IMs	NDUFA12
VCAN1	2.67e-29	0.619294	0.416	0.278	6.82e-25	FOLR2.IMs	VCAN
RWDD1	2.96e-29	0.267831	0.968	0.922	7.56e-25	FOLR2.IMs	RWDD1
NCOR2	3.14e-29	0.362642	0.558	0.448	8.01e-25	FOLR2.IMs	NCOR2
NPM1	3.17e-29	0.263464	0.996	0.983	8.1e-25	FOLR2.IMs	NPM1
RNASE4	3.23e-29	0.29793	0.333	0.2	8.24e-25	FOLR2.IMs	RNASE4
NABP1	3.25e-29	0.408843	0.582	0.472	8.3e-25	FOLR2.IMs	NABP1
ANKHD1	3.3e-29	0.340658	0.724	0.619	8.42e-25	FOLR2.IMs	ANKHD1
ZNF106	4.24e-29	0.312713	0.928	0.847	1.08e-24	FOLR2.IMs	ZNF106
HNRNPC1	4.39e-29	0.264582	0.985	0.943	1.12e-24	FOLR2.IMs	HNRNPC
CEP350	4.9e-29	0.264166	0.895	0.768	1.25e-24	FOLR2.IMs	CEP350
FTX	4.97e-29	0.394182	0.652	0.534	1.27e-24	FOLR2.IMs	FTX
LARP1	6.09e-29	0.318331	0.816	0.704	1.56e-24	FOLR2.IMs	LARP1
KCNK6	7.05e-29	0.365324	0.52	0.397	1.8e-24	FOLR2.IMs	KCNK6
SH2B3	7.91e-29	0.359382	0.614	0.511	2.02e-24	FOLR2.IMs	SH2B3
NDUFA6	8.12e-29	0.311577	0.909	0.81	2.07e-24	FOLR2.IMs	NDUFA6
STAT1	8.81e-29	0.364139	0.928	0.805	2.25e-24	FOLR2.IMs	STAT1
HLA-DRB1	9.13e-29	0.369819	1	1	2.33e-24	FOLR2.IMs	HLA-DRB1
HIVEP3	9.2e-29	0.27868	0.28	0.156	2.35e-24	FOLR2.IMs	HIVEP3
ARL8B1	1.08e-28	0.303769	0.878	0.756	2.75e-24	FOLR2.IMs	ARL8B
MBD4	1.57e-28	0.341381	0.718	0.626	4e-24	FOLR2.IMs	MBD4
DUSP3	1.72e-28	0.355194	0.688	0.595	4.4e-24	FOLR2.IMs	DUSP3
JAK11	1.81e-28	0.27019	0.925	0.827	4.63e-24	FOLR2.IMs	JAK1
UBE2D11	1.93e-28	0.293681	0.818	0.713	4.92e-24	FOLR2.IMs	UBE2D1
RAN	2.19e-28	0.272653	0.98	0.948	5.59e-24	FOLR2.IMs	RAN
MRFAP1	2.26e-28	0.315028	0.759	0.663	5.77e-24	FOLR2.IMs	MRFAP1
CSF3R	2.32e-28	0.294764	0.402	0.265	5.94e-24	FOLR2.IMs	CSF3R
UQCRQ	2.86e-28	0.25812	0.994	0.967	7.31e-24	FOLR2.IMs	UQCRQ
FAM204A	3.2e-28	0.297651	0.843	0.744	8.17e-24	FOLR2.IMs	FAM204A
TNFRSF12A	3.41e-28	0.318286	0.257	0.142	8.7e-24	FOLR2.IMs	TNFRSF12A
U2SURP	3.48e-28	0.309693	0.841	0.73	8.89e-24	FOLR2.IMs	U2SURP
SNU13	4.73e-28	0.290807	0.953	0.904	1.21e-23	FOLR2.IMs	SNU13
PTBP31	5.36e-28	0.282515	0.954	0.867	1.37e-23	FOLR2.IMs	PTBP3
BLVRB	5.46e-28	0.282938	0.916	0.808	1.4e-23	FOLR2.IMs	BLVRB
BZW11	5.47e-28	0.266012	0.951	0.885	1.4e-23	FOLR2.IMs	BZW1
SLTM1	6.73e-28	0.323693	0.882	0.777	1.72e-23	FOLR2.IMs	SLTM
ADIPOR1	7.62e-28	0.343338	0.667	0.589	1.95e-23	FOLR2.IMs	ADIPOR1
SLC38A6	8.31e-28	0.372515	0.513	0.396	2.12e-23	FOLR2.IMs	SLC38A6
PRKAG2	9.35e-28	0.34687	0.398	0.272	2.39e-23	FOLR2.IMs	PRKAG2
ARHGAP301	1.04e-27	0.312584	0.815	0.7	2.66e-23	FOLR2.IMs	ARHGAP30
ZSWIM6	1.29e-27	0.363853	0.515	0.4	3.29e-23	FOLR2.IMs	ZSWIM6
TM6SF1	1.3e-27	0.37333	0.641	0.558	3.33e-23	FOLR2.IMs	TM6SF1
BTF3L4	1.76e-27	0.281741	0.908	0.833	4.5e-23	FOLR2.IMs	BTF3L4
UBE2B	1.79e-27	0.260458	0.963	0.905	4.57e-23	FOLR2.IMs	UBE2B
VOPP1	1.94e-27	0.322895	0.703	0.609	4.95e-23	FOLR2.IMs	VOPP1
SURF4	2.06e-27	0.35629	0.549	0.432	5.27e-23	FOLR2.IMs	SURF4
EEA1	2.27e-27	0.288284	0.905	0.795	5.79e-23	FOLR2.IMs	EEA1
NPEPPS	2.49e-27	0.369188	0.577	0.48	6.37e-23	FOLR2.IMs	NPEPPS
UGP2	2.62e-27	0.297225	0.943	0.861	6.68e-23	FOLR2.IMs	UGP2
MORC3	2.94e-27	0.340846	0.652	0.561	7.51e-23	FOLR2.IMs	MORC3
NIFK	3.09e-27	0.345203	0.764	0.669	7.9e-23	FOLR2.IMs	NIFK
STEAP3	3.36e-27	0.30022	0.343	0.217	8.59e-23	FOLR2.IMs	STEAP3
PPP1R18	3.58e-27	0.326724	0.681	0.583	9.13e-23	FOLR2.IMs	PPP1R18
PIK3C2A	3.63e-27	0.360704	0.457	0.334	9.26e-23	FOLR2.IMs	PIK3C2A
TMOD31	3.91e-27	0.275574	0.94	0.88	1e-22	FOLR2.IMs	TMOD3
WDFY3	4.02e-27	0.325133	0.453	0.325	1.03e-22	FOLR2.IMs	WDFY3
DDX46	5.29e-27	0.295341	0.921	0.838	1.35e-22	FOLR2.IMs	DDX46
FKBP3	6.16e-27	0.326931	0.72	0.611	1.57e-22	FOLR2.IMs	FKBP3
STMP11	7.01e-27	0.298106	0.89	0.805	1.79e-22	FOLR2.IMs	STMP1
HSPA4	7.61e-27	0.299237	0.799	0.683	1.94e-22	FOLR2.IMs	HSPA4
EHD4	8.26e-27	0.305596	0.756	0.647	2.11e-22	FOLR2.IMs	EHD4
CTNND1	8.72e-27	0.374696	0.626	0.553	2.23e-22	FOLR2.IMs	CTNND1
SMARCA5	1.06e-26	0.279024	0.896	0.801	2.7e-22	FOLR2.IMs	SMARCA5
ZRANB2	1.07e-26	0.304195	0.762	0.672	2.73e-22	FOLR2.IMs	ZRANB2
NDUFB7	1.11e-26	0.254201	0.976	0.939	2.83e-22	FOLR2.IMs	NDUFB7
MLXIP	1.3e-26	0.343823	0.384	0.262	3.32e-22	FOLR2.IMs	MLXIP
CISD2	1.35e-26	0.318964	0.795	0.713	3.45e-22	FOLR2.IMs	CISD2
FXYD5	1.37e-26	0.262278	0.97	0.919	3.49e-22	FOLR2.IMs	FXYD5
RNF145	1.47e-26	0.286868	0.379	0.248	3.76e-22	FOLR2.IMs	RNF145
CLEC4A	1.51e-26	0.341626	0.7	0.606	3.86e-22	FOLR2.IMs	CLEC4A
P4HB1	1.61e-26	0.273394	0.917	0.794	4.11e-22	FOLR2.IMs	P4HB
AGPAT5	1.94e-26	0.265723	0.327	0.202	4.95e-22	FOLR2.IMs	AGPAT5
DOCK21	1.94e-26	0.262249	0.867	0.755	4.96e-22	FOLR2.IMs	DOCK2
DST	1.95e-26	0.312042	0.953	0.881	4.98e-22	FOLR2.IMs	DST
PTEN1	2e-26	0.314484	0.664	0.575	5.1e-22	FOLR2.IMs	PTEN
IARS	2.14e-26	0.390649	0.42	0.307	5.47e-22	FOLR2.IMs	IARS
ACP2	2.49e-26	0.357807	0.497	0.383	6.36e-22	FOLR2.IMs	ACP2
IFIH1	2.53e-26	0.429699	0.582	0.477	6.45e-22	FOLR2.IMs	IFIH1
SH3BP2	2.61e-26	0.362362	0.546	0.442	6.66e-22	FOLR2.IMs	SH3BP2
ANKRD111	2.61e-26	0.311199	0.833	0.724	6.68e-22	FOLR2.IMs	ANKRD11
POLK	2.65e-26	0.363643	0.57	0.466	6.78e-22	FOLR2.IMs	POLK
MAP4	3.65e-26	0.298274	0.786	0.682	9.32e-22	FOLR2.IMs	MAP4
EIF3J1	4.94e-26	0.317138	0.66	0.561	1.26e-21	FOLR2.IMs	EIF3J
ZBTB7A	4.95e-26	0.28883	0.859	0.757	1.26e-21	FOLR2.IMs	ZBTB7A
FEM1B	4.97e-26	0.363228	0.497	0.388	1.27e-21	FOLR2.IMs	FEM1B
GPR137B	5.45e-26	0.315403	0.716	0.62	1.39e-21	FOLR2.IMs	GPR137B
RAD23A1	6.24e-26	0.292848	0.921	0.843	1.59e-21	FOLR2.IMs	RAD23A
OTUD1	6.81e-26	0.391738	0.507	0.389	1.74e-21	FOLR2.IMs	OTUD1
HSPB1	6.86e-26	0.272072	0.988	0.967	1.75e-21	FOLR2.IMs	HSPB1
XAF11	8.17e-26	0.326625	0.805	0.697	2.09e-21	FOLR2.IMs	XAF1
TCF25	9.18e-26	0.265041	0.951	0.893	2.34e-21	FOLR2.IMs	TCF25
STARD3	1.09e-25	0.286329	0.334	0.213	2.77e-21	FOLR2.IMs	STARD3
SNX13	1.3e-25	0.356792	0.515	0.416	3.32e-21	FOLR2.IMs	SNX13
PRDX1	1.31e-25	0.284555	1	0.998	3.34e-21	FOLR2.IMs	PRDX1
BPTF	1.36e-25	0.273145	0.887	0.783	3.48e-21	FOLR2.IMs	BPTF
ARL6IP4	1.41e-25	0.256065	0.976	0.936	3.59e-21	FOLR2.IMs	ARL6IP4
VCL1	1.56e-25	0.259878	0.316	0.192	3.99e-21	FOLR2.IMs	VCL
TOB1	1.56e-25	0.373312	0.388	0.267	3.99e-21	FOLR2.IMs	TOB1
SLC8B1	1.63e-25	0.258783	0.281	0.164	4.16e-21	FOLR2.IMs	SLC8B1
SLFN5	1.8e-25	0.398601	0.616	0.525	4.6e-21	FOLR2.IMs	SLFN5
BACH11	1.83e-25	0.27614	0.878	0.768	4.67e-21	FOLR2.IMs	BACH1
RAB35	1.83e-25	0.264135	0.359	0.232	4.67e-21	FOLR2.IMs	RAB35
RSRP11	1.96e-25	0.305948	0.754	0.653	5.01e-21	FOLR2.IMs	RSRP1
GPATCH2L	1.99e-25	0.376791	0.539	0.441	5.09e-21	FOLR2.IMs	GPATCH2L
MED13L1	2.12e-25	0.344079	0.541	0.439	5.41e-21	FOLR2.IMs	MED13L
ARHGAP9	2.19e-25	0.281974	0.33	0.21	5.6e-21	FOLR2.IMs	ARHGAP9
GBA	2.56e-25	0.345491	0.447	0.336	6.53e-21	FOLR2.IMs	GBA
NPC1	2.58e-25	0.378903	0.476	0.36	6.59e-21	FOLR2.IMs	NPC1
HIPK1	2.96e-25	0.356561	0.611	0.53	7.57e-21	FOLR2.IMs	HIPK1
RAD23B	2.97e-25	0.276709	0.796	0.678	7.59e-21	FOLR2.IMs	RAD23B
ANXA7	3.84e-25	0.276142	0.88	0.778	9.81e-21	FOLR2.IMs	ANXA7
YME1L11	3.87e-25	0.288437	0.834	0.729	9.89e-21	FOLR2.IMs	YME1L1
PPIB1	4.08e-25	0.287417	0.985	0.958	1.04e-20	FOLR2.IMs	PPIB
TTL	4.7e-25	0.372878	0.524	0.426	1.2e-20	FOLR2.IMs	TTL
KRTCAP2	4.9e-25	0.264003	0.986	0.957	1.25e-20	FOLR2.IMs	KRTCAP2
CLIP1	5.13e-25	0.290592	0.757	0.652	1.31e-20	FOLR2.IMs	CLIP1
NR1D2	5.44e-25	0.370435	0.475	0.359	1.39e-20	FOLR2.IMs	NR1D2
AKAP9	5.75e-25	0.305258	0.939	0.862	1.47e-20	FOLR2.IMs	AKAP9
ZYX1	6.28e-25	0.280905	0.896	0.785	1.6e-20	FOLR2.IMs	ZYX
TUBB6	6.74e-25	0.317124	0.742	0.611	1.72e-20	FOLR2.IMs	TUBB6
SQOR1	7.95e-25	0.26188	0.93	0.799	2.03e-20	FOLR2.IMs	SQOR
SLC35B4	7.96e-25	0.277909	0.331	0.21	2.03e-20	FOLR2.IMs	SLC35B4
USP9Y	8e-25	0.26865	0.268	0.157	2.04e-20	FOLR2.IMs	USP9Y
ABCA1	8.17e-25	0.539521	0.491	0.356	2.09e-20	FOLR2.IMs	ABCA1
DNAJC71	1.26e-24	0.267217	0.859	0.753	3.21e-20	FOLR2.IMs	DNAJC7
CRTAP	1.27e-24	0.26912	0.893	0.796	3.24e-20	FOLR2.IMs	CRTAP
JMJD1C	1.27e-24	0.268687	0.883	0.784	3.25e-20	FOLR2.IMs	JMJD1C
ORAI11	1.36e-24	0.304518	0.602	0.485	3.47e-20	FOLR2.IMs	ORAI1
SEC14L1	1.46e-24	0.310518	0.673	0.591	3.72e-20	FOLR2.IMs	SEC14L1
NFE2L1	1.46e-24	0.337766	0.467	0.357	3.73e-20	FOLR2.IMs	NFE2L1
ATP5F1A	1.46e-24	0.253624	0.95	0.877	3.74e-20	FOLR2.IMs	ATP5F1A
SF3B6	1.56e-24	0.258907	0.953	0.894	3.97e-20	FOLR2.IMs	SF3B6
OS91	1.59e-24	0.27153	0.835	0.727	4.05e-20	FOLR2.IMs	OS9
GLG1	1.61e-24	0.287212	0.686	0.59	4.12e-20	FOLR2.IMs	GLG1
ZMYM2	1.64e-24	0.344067	0.482	0.365	4.18e-20	FOLR2.IMs	ZMYM2
SRSF10	1.68e-24	0.292115	0.757	0.665	4.3e-20	FOLR2.IMs	SRSF10
RNMT	2.01e-24	0.293893	0.738	0.647	5.14e-20	FOLR2.IMs	RNMT
AURKAIP11	2.1e-24	0.254073	0.949	0.859	5.36e-20	FOLR2.IMs	AURKAIP1
AFF4	2.14e-24	0.368433	0.635	0.556	5.48e-20	FOLR2.IMs	AFF4
SNRPF1	2.16e-24	0.282038	0.931	0.856	5.52e-20	FOLR2.IMs	SNRPF
DDX18	2.63e-24	0.28121	0.91	0.855	6.73e-20	FOLR2.IMs	DDX18
HNRNPH1	2.87e-24	0.288514	0.775	0.69	7.33e-20	FOLR2.IMs	HNRNPH1
NME4	3.34e-24	0.261661	0.294	0.179	8.54e-20	FOLR2.IMs	NME4
COLGALT11	3.51e-24	0.289215	0.78	0.691	8.96e-20	FOLR2.IMs	COLGALT1
STX4	3.97e-24	0.308092	0.686	0.596	1.01e-19	FOLR2.IMs	STX4
RSRC2	4.41e-24	0.273878	0.826	0.719	1.13e-19	FOLR2.IMs	RSRC2
PTPRE1	4.52e-24	0.362216	0.497	0.379	1.15e-19	FOLR2.IMs	PTPRE
B3GNT5	5.01e-24	0.370642	0.665	0.575	1.28e-19	FOLR2.IMs	B3GNT5
NOL71	5.3e-24	0.259423	0.92	0.843	1.35e-19	FOLR2.IMs	NOL7
CNDP21	5.35e-24	0.277505	0.838	0.727	1.37e-19	FOLR2.IMs	CNDP2
ARHGAP21	5.72e-24	0.370268	0.518	0.418	1.46e-19	FOLR2.IMs	ARHGAP21
SSB	6.52e-24	0.252573	0.975	0.932	1.67e-19	FOLR2.IMs	SSB
TUBGCP2	6.56e-24	0.33307	0.601	0.52	1.67e-19	FOLR2.IMs	TUBGCP2
IL6ST	6.57e-24	0.348384	0.568	0.469	1.68e-19	FOLR2.IMs	IL6ST
TNRC18	7.81e-24	0.318284	0.414	0.301	2e-19	FOLR2.IMs	TNRC18
PRKX	7.88e-24	0.288534	0.359	0.237	2.01e-19	FOLR2.IMs	PRKX
TNS31	9.71e-24	0.316961	0.694	0.603	2.48e-19	FOLR2.IMs	TNS3
CFLAR	1.08e-23	0.299767	0.788	0.687	2.75e-19	FOLR2.IMs	CFLAR
USP8	1.13e-23	0.282817	0.831	0.719	2.88e-19	FOLR2.IMs	USP8
CYTH1	1.14e-23	0.339006	0.61	0.53	2.92e-19	FOLR2.IMs	CYTH1
SRSF1	1.25e-23	0.345983	0.557	0.474	3.18e-19	FOLR2.IMs	SRSF1
DNAJC81	1.27e-23	0.25127	0.947	0.864	3.25e-19	FOLR2.IMs	DNAJC8
FNDC3A	1.48e-23	0.28874	0.773	0.686	3.78e-19	FOLR2.IMs	FNDC3A
DTX3L	1.52e-23	0.296035	0.68	0.592	3.87e-19	FOLR2.IMs	DTX3L
ARMCX1	1.58e-23	0.25192	0.264	0.156	4.03e-19	FOLR2.IMs	ARMCX1
USP34	1.84e-23	0.322394	0.608	0.523	4.69e-19	FOLR2.IMs	USP34
LRRC58	2.07e-23	0.337173	0.56	0.468	5.28e-19	FOLR2.IMs	LRRC58
SMIM4	2.36e-23	0.372168	0.522	0.427	6.02e-19	FOLR2.IMs	SMIM4
UFM1	2.38e-23	0.275806	0.904	0.824	6.09e-19	FOLR2.IMs	UFM1
CDC42SE2	2.6e-23	0.325225	0.544	0.445	6.64e-19	FOLR2.IMs	CDC42SE2
HSPA1A1	2.72e-23	0.285508	0.857	0.732	6.95e-19	FOLR2.IMs	HSPA1A
LINC01578	3.57e-23	0.30702	0.658	0.577	9.12e-19	FOLR2.IMs	LINC01578
MAP3K5	3.66e-23	0.392574	0.534	0.448	9.35e-19	FOLR2.IMs	MAP3K5
CDKN1A	3.96e-23	0.338305	0.428	0.29	1.01e-18	FOLR2.IMs	CDKN1A
CHCHD7	4.12e-23	0.349259	0.621	0.55	1.05e-18	FOLR2.IMs	CHCHD7
VPS4B1	4.63e-23	0.251304	0.88	0.78	1.18e-18	FOLR2.IMs	VPS4B
ATG7	5.27e-23	0.333284	0.484	0.378	1.35e-18	FOLR2.IMs	ATG7
SLC26A2	5.86e-23	0.308485	0.369	0.254	1.5e-18	FOLR2.IMs	SLC26A2
TMED7	6.12e-23	0.311394	0.687	0.618	1.56e-18	FOLR2.IMs	TMED7
PPP2CB	6.92e-23	0.311361	0.602	0.524	1.77e-18	FOLR2.IMs	PPP2CB
MX2	7.29e-23	0.403877	0.434	0.326	1.86e-18	FOLR2.IMs	MX2
SESN3	7.39e-23	0.346938	0.35	0.239	1.89e-18	FOLR2.IMs	SESN3
IFNGR11	7.9e-23	0.270635	0.962	0.914	2.02e-18	FOLR2.IMs	IFNGR1
RAB8B1	7.93e-23	0.284357	0.773	0.672	2.03e-18	FOLR2.IMs	RAB8B
DNM2	8.42e-23	0.333377	0.516	0.415	2.15e-18	FOLR2.IMs	DNM2
GOLGB1	9.23e-23	0.302896	0.862	0.759	2.36e-18	FOLR2.IMs	GOLGB1
TMEM87B	1.06e-22	0.301977	0.382	0.266	2.71e-18	FOLR2.IMs	TMEM87B
EIF2AK4	1.07e-22	0.343165	0.66	0.587	2.74e-18	FOLR2.IMs	EIF2AK4
REST	1.15e-22	0.272856	0.777	0.679	2.94e-18	FOLR2.IMs	REST
PRKDC1	1.44e-22	0.261812	0.897	0.825	3.67e-18	FOLR2.IMs	PRKDC
SMIM30	1.49e-22	0.250265	0.939	0.861	3.81e-18	FOLR2.IMs	SMIM30
TTC3	1.51e-22	0.259453	0.878	0.784	3.87e-18	FOLR2.IMs	TTC3
TTC1	1.57e-22	0.278369	0.828	0.739	4e-18	FOLR2.IMs	TTC1
HECTD1	1.82e-22	0.29023	0.678	0.589	4.65e-18	FOLR2.IMs	HECTD1
TAOK3	1.88e-22	0.2606	0.942	0.848	4.81e-18	FOLR2.IMs	TAOK3
SMARCA2	1.95e-22	0.325292	0.631	0.556	4.97e-18	FOLR2.IMs	SMARCA2
MTHFR	1.98e-22	0.276277	0.334	0.221	5.05e-18	FOLR2.IMs	MTHFR
UTP6	2.05e-22	0.320954	0.509	0.404	5.22e-18	FOLR2.IMs	UTP6
FAR1	2.4e-22	0.340992	0.534	0.441	6.12e-18	FOLR2.IMs	FAR1
CAPRIN1	2.51e-22	0.257323	0.892	0.785	6.41e-18	FOLR2.IMs	CAPRIN1
CD40	2.53e-22	0.408916	0.582	0.499	6.46e-18	FOLR2.IMs	CD40
STX2	2.63e-22	0.317811	0.345	0.234	6.72e-18	FOLR2.IMs	STX2
SNHG14	2.76e-22	0.313084	0.301	0.19	7.04e-18	FOLR2.IMs	SNHG14
EFCAB14	2.92e-22	0.26309	0.824	0.734	7.45e-18	FOLR2.IMs	EFCAB14
EP300	3.13e-22	0.309073	0.646	0.567	7.99e-18	FOLR2.IMs	EP300
PHACTR4	3.43e-22	0.317708	0.527	0.423	8.76e-18	FOLR2.IMs	PHACTR4
CCDC88A1	3.63e-22	0.250687	0.994	0.972	9.28e-18	FOLR2.IMs	CCDC88A
TP53	3.7e-22	0.257586	0.311	0.201	9.45e-18	FOLR2.IMs	TP53
CERS2	3.76e-22	0.306183	0.462	0.356	9.62e-18	FOLR2.IMs	CERS2
PTAR1	4.15e-22	0.260572	0.338	0.223	1.06e-17	FOLR2.IMs	PTAR1
PLBD2	4.18e-22	0.283631	0.347	0.236	1.07e-17	FOLR2.IMs	PLBD2
ATP10D	4.28e-22	0.27643	0.36	0.246	1.09e-17	FOLR2.IMs	ATP10D
COMT	4.45e-22	0.250945	0.986	0.944	1.14e-17	FOLR2.IMs	COMT
BRD2	4.56e-22	0.302475	0.627	0.531	1.16e-17	FOLR2.IMs	BRD2
DNAJC5	4.88e-22	0.306491	0.427	0.317	1.25e-17	FOLR2.IMs	DNAJC5
SH3TC1	5.2e-22	0.276332	0.318	0.208	1.33e-17	FOLR2.IMs	SH3TC1
ARL8A	5.81e-22	0.318671	0.623	0.541	1.48e-17	FOLR2.IMs	ARL8A
FAM102B1	5.86e-22	0.325838	0.536	0.441	1.5e-17	FOLR2.IMs	FAM102B
PPP4R3A	6e-22	0.308399	0.603	0.516	1.53e-17	FOLR2.IMs	PPP4R3A
INSIG1	7.17e-22	0.41199	0.352	0.238	1.83e-17	FOLR2.IMs	INSIG1
KIAA0040	7.23e-22	0.254805	0.256	0.153	1.85e-17	FOLR2.IMs	KIAA0040
GNA15	7.55e-22	0.302478	0.435	0.327	1.93e-17	FOLR2.IMs	GNA15
UBE2K	7.74e-22	0.261441	0.863	0.767	1.98e-17	FOLR2.IMs	UBE2K
SBDS	8.71e-22	0.266629	0.793	0.692	2.23e-17	FOLR2.IMs	SBDS
SNHG6	8.73e-22	0.277908	0.964	0.913	2.23e-17	FOLR2.IMs	SNHG6
NEMF	8.79e-22	0.284697	0.768	0.673	2.25e-17	FOLR2.IMs	NEMF
TCP11	8.96e-22	0.258657	0.815	0.692	2.29e-17	FOLR2.IMs	TCP1
VGLL4	9.78e-22	0.264722	0.385	0.271	2.5e-17	FOLR2.IMs	VGLL4
AP1AR	1.07e-21	0.311604	0.498	0.391	2.73e-17	FOLR2.IMs	AP1AR
FNBP1	1.1e-21	0.260496	0.767	0.676	2.82e-17	FOLR2.IMs	FNBP1
[truncated: 13,363 more rows]
