# Supplementary material for: ScRNA-seq expression of IFI27 and APOC2 identifies four alveolar macrophage superclusters in healthy BALF
Source: Life Sci Alliance. 2022 Jul 12;5(11):e202201458. doi: 10.26508/lsa.202201458 (PMC9275597; doi:10.26508/lsa.202201458)
Supplement: Supplementary file 3 [file LSA-2022-01458_TableS3.xls]

## Sheet: Table S3_DEGs of AM supercluste
	p_val	avg_log2FC	pct.1	pct.2	p_val_adj	cluster	gene
IFI27	0	2.75132	1	0.286	0	AMs.S1	IFI27
APOC2	0	2.2343	1	0.363	0	AMs.S1	APOC2
IGF1	2.01138e-210	1.04867	0.384	0.184	5.13748e-206	AMs.S1	IGF1
IFI6	4.026e-195	0.531221	0.993	0.976	1.02832e-190	AMs.S1	IFI6
CTSC	2.36628e-192	0.39137	1	1	6.04396e-188	AMs.S1	CTSC
RPS4X	9.67388e-186	0.338562	1	1	2.4709e-181	AMs.S1	RPS4X
TPT1	4.22949e-185	0.284912	1	1	1.0803e-180	AMs.S1	TPT1
TREM1	6.54854e-174	0.349906	0.998	0.987	1.67263e-169	AMs.S1	TREM1
HLA-DRA	4.99548e-171	0.320631	1	1	1.27595e-166	AMs.S1	HLA-DRA
ALOX5AP	1.40648e-167	0.321312	1	0.999	3.59242e-163	AMs.S1	ALOX5AP
C1QA	1.05785e-164	0.308718	1	1	2.70197e-160	AMs.S1	C1QA
BEX3	4.39791e-164	0.608096	0.301	0.14	1.12331e-159	AMs.S1	BEX3
LINC01914	2.73836e-162	0.37726	0.251	0.105	6.99433e-158	AMs.S1	LINC01914
C1QB	2.56386e-160	0.310134	1	1	6.54861e-156	AMs.S1	C1QB
LY6E	1.50829e-159	0.361068	0.994	0.977	3.85248e-155	AMs.S1	LY6E
ITM2B	1.9561e-157	0.271858	1	1	4.99628e-153	AMs.S1	ITM2B
HLA-DPB1	6.33659e-156	0.299022	1	1	1.61849e-151	AMs.S1	HLA-DPB1
CD81	4.08578e-155	0.281088	1	1	1.04359e-150	AMs.S1	CD81
LGALS3BP	7.25009e-153	0.347097	0.981	0.933	1.85182e-148	AMs.S1	LGALS3BP
C1QC	7.63675e-151	0.434314	0.999	0.996	1.95058e-146	AMs.S1	C1QC
ATP6V0E1	2.35772e-150	0.284126	0.999	0.996	6.02209e-146	AMs.S1	ATP6V0E1
HLA-DPA1	1.12203e-149	0.295895	1	1	2.8659e-145	AMs.S1	HLA-DPA1
HMGN3	8.82699e-148	0.333652	0.969	0.913	2.25459e-143	AMs.S1	HMGN3
CST3	3.08854e-147	0.28848	1	1	7.88875e-143	AMs.S1	CST3
NME2	1.32938e-143	0.268606	1	0.998	3.3955e-139	AMs.S1	NME2
HLA-DMA	2.81579e-143	0.296227	1	0.998	7.19209e-139	AMs.S1	HLA-DMA
BTF3	3.6014e-143	0.275283	0.998	0.99	9.1987e-139	AMs.S1	BTF3
MYL6	8.55617e-143	0.277107	1	1	2.18542e-138	AMs.S1	MYL6
SUMO2	8.93214e-141	0.252711	0.999	0.995	2.28145e-136	AMs.S1	SUMO2
MGST3	6.60239e-140	0.266315	1	1	1.68638e-135	AMs.S1	MGST3
CFD	2.93526e-139	0.40832	0.995	0.973	7.49725e-135	AMs.S1	CFD
PPIC	1.31166e-133	0.365327	0.852	0.705	3.35024e-129	AMs.S1	PPIC
PYCARD	4.9472e-131	0.279062	0.997	0.988	1.26361e-126	AMs.S1	PYCARD
UQCRH	1.56125e-127	0.253138	0.998	0.991	3.98773e-123	AMs.S1	UQCRH
NDUFS5	2.90977e-127	0.263475	0.999	0.99	7.43213e-123	AMs.S1	NDUFS5
CYBA	7.689e-127	0.265522	1	1	1.96392e-122	AMs.S1	CYBA
HLA-DRB1	1.26896e-126	0.356733	1	1	3.24118e-122	AMs.S1	HLA-DRB1
HLA-DQB1	2.01231e-126	0.287986	1	0.999	5.13984e-122	AMs.S1	HLA-DQB1
FABP4	2.68656e-123	0.329224	1	0.999	6.86201e-119	AMs.S1	FABP4
BST2	6.34389e-122	0.316115	0.982	0.935	1.62036e-117	AMs.S1	BST2
ATP5MC3	2.30552e-121	0.254733	0.999	0.995	5.88877e-117	AMs.S1	ATP5MC3
C9orf16	3.4981e-121	0.29522	0.989	0.968	8.93485e-117	AMs.S1	C9orf16
REEP5	6.37389e-121	0.275131	0.993	0.967	1.62802e-116	AMs.S1	REEP5
TMEM59	1.18793e-119	0.273881	0.994	0.974	3.03422e-115	AMs.S1	TMEM59
SOD1	3.2992e-119	0.284378	0.988	0.95	8.4268e-115	AMs.S1	SOD1
IGFBP2	1.46402e-117	0.764868	0.577	0.416	3.7394e-113	AMs.S1	IGFBP2
VPS29	5.39806e-117	0.280349	0.987	0.949	1.37877e-112	AMs.S1	VPS29
SNX3	6.07428e-117	0.258392	0.996	0.985	1.55149e-112	AMs.S1	SNX3
H2AFZ	3.02753e-116	0.259596	0.998	0.992	7.73291e-112	AMs.S1	H2AFZ
MYL12A	4.82194e-115	0.25324	1	0.999	1.23162e-110	AMs.S1	MYL12A
GCA	1.85674e-114	0.316282	0.966	0.919	4.74248e-110	AMs.S1	GCA
PTGER3	1.47975e-112	0.373501	0.438	0.273	3.77959e-108	AMs.S1	PTGER3
RSPO3	2.81822e-111	0.356712	0.419	0.251	7.19831e-107	AMs.S1	RSPO3
ACOT7	1.30348e-110	0.395077	0.779	0.633	3.32934e-106	AMs.S1	ACOT7
PARAL1	6.71566e-110	0.32279	0.884	0.777	1.71531e-105	AMs.S1	PARAL1
SERPING1	2.8829e-109	0.335845	0.988	0.972	7.3635e-105	AMs.S1	SERPING1
NDUFB5	4.97543e-109	0.267067	0.967	0.895	1.27082e-104	AMs.S1	NDUFB5
CPE	7.79776e-109	0.329877	0.824	0.677	1.9917e-104	AMs.S1	CPE
DAD1	1.41062e-108	0.271032	0.979	0.932	3.60301e-104	AMs.S1	DAD1
CD37	1.42003e-108	0.264783	0.989	0.962	3.62704e-104	AMs.S1	CD37
BSG	9.57207e-108	0.319198	0.952	0.893	2.4449e-103	AMs.S1	BSG
RBP4	1.60316e-107	0.658566	0.789	0.69	4.09479e-103	AMs.S1	RBP4
RPS27L	1.242e-106	0.268039	0.998	0.992	3.17232e-102	AMs.S1	RPS27L
TSPO	5.53094e-106	0.252397	1	1	1.41271e-101	AMs.S1	TSPO
ISG15	1.1456e-104	0.326366	0.901	0.801	2.9261e-100	AMs.S1	ISG15
CLIC1	2.41625e-104	0.25029	0.998	0.993	6.17157e-100	AMs.S1	CLIC1
CD59	3.19529e-103	0.27523	0.98	0.939	8.16141e-99	AMs.S1	CD59
HSP90AA1	6.10659e-103	0.273367	1	0.999	1.55975e-98	AMs.S1	HSP90AA1
JUNB	3.71162e-101	0.444149	0.914	0.839	9.48022e-97	AMs.S1	JUNB
ATP6V1F	1.14073e-100	0.253943	0.999	0.995	2.91365e-96	AMs.S1	ATP6V1F
PCOLCE2	1.30225e-97	0.314567	0.94	0.871	3.32621e-93	AMs.S1	PCOLCE2
CASP1	4.40285e-97	0.29297	0.919	0.83	1.12458e-92	AMs.S1	CASP1
FAM3B	5.48e-97	0.320858	0.522	0.357	1.3997e-92	AMs.S1	FAM3B
SLC19A3	5.35404e-95	0.287917	0.598	0.431	1.36753e-90	AMs.S1	SLC19A3
ATP5F1C	9.80657e-95	0.256067	0.97	0.913	2.50479e-90	AMs.S1	ATP5F1C
FAM89A	3.33289e-94	0.263893	0.968	0.901	8.51287e-90	AMs.S1	FAM89A
HLA-DQA1	1.14178e-93	0.578208	0.999	0.999	2.91633e-89	AMs.S1	HLA-DQA1
BEX4	2.43316e-93	0.305587	0.863	0.764	6.21476e-89	AMs.S1	BEX4
EID1	3.72642e-93	0.253862	0.96	0.892	9.51802e-89	AMs.S1	EID1
AF127936.2	6.40233e-92	0.262062	0.689	0.504	1.63528e-87	AMs.S1	AF127936.2
REX1BD	2.12072e-91	0.255402	0.938	0.862	5.41674e-87	AMs.S1	REX1BD
MLPH	2.83465e-91	0.302144	0.732	0.579	7.24027e-87	AMs.S1	MLPH
LDHB	4.98653e-91	0.294466	0.978	0.949	1.27366e-86	AMs.S1	LDHB
HOXB6	4.10182e-90	0.264112	0.418	0.267	1.04769e-85	AMs.S1	HOXB6
ECSCR	9.67518e-90	0.28935	0.586	0.427	2.47123e-85	AMs.S1	ECSCR
DTNA	1.55363e-89	0.25177	0.266	0.144	3.96829e-85	AMs.S1	DTNA
HLA-DRB5	5.7234e-89	0.705155	0.897	0.901	1.46187e-84	AMs.S1	HLA-DRB5
CYCS	1.10773e-88	0.27578	0.96	0.906	2.82936e-84	AMs.S1	CYCS
STMN1	1.16675e-88	0.29862	0.955	0.917	2.98012e-84	AMs.S1	STMN1
PRSS21	2.98063e-88	0.468994	0.551	0.398	7.61312e-84	AMs.S1	PRSS21
LY86	1.24494e-87	0.261976	0.952	0.884	3.17983e-83	AMs.S1	LY86
NUPR1	1.27712e-87	0.31169	0.95	0.89	3.26203e-83	AMs.S1	NUPR1
MCEMP1	4.53131e-87	0.254332	0.99	0.976	1.15739e-82	AMs.S1	MCEMP1
ABRACL	9.66887e-87	0.253729	0.966	0.898	2.46962e-82	AMs.S1	ABRACL
TSPAN3	8.40112e-86	0.286949	0.881	0.779	2.14582e-81	AMs.S1	TSPAN3
TSPAN15	4.24637e-85	0.260041	0.458	0.306	1.08461e-80	AMs.S1	TSPAN15
IFI44L	4.92075e-84	0.325759	0.553	0.4	1.25686e-79	AMs.S1	IFI44L
CYB5A	1.41706e-83	0.271185	0.95	0.896	3.61945e-79	AMs.S1	CYB5A
ITSN1	5.33452e-83	0.3028	0.464	0.319	1.36254e-78	AMs.S1	ITSN1
C8B	4.87831e-81	0.326943	0.618	0.471	1.24602e-76	AMs.S1	C8B
DUSP1	1.37934e-78	0.436721	0.923	0.862	3.52311e-74	AMs.S1	DUSP1
SYNGR1	2.48172e-78	0.277972	0.481	0.338	6.33882e-74	AMs.S1	SYNGR1
FOLR1	1.83119e-76	0.260322	0.352	0.221	4.67722e-72	AMs.S1	FOLR1
HP	3.14528e-76	0.454147	0.663	0.534	8.03368e-72	AMs.S1	HP
IGSF6	4.27418e-71	0.25074	0.968	0.915	1.09171e-66	AMs.S1	IGSF6
AKR1B1	5.04139e-71	0.267014	0.847	0.754	1.28767e-66	AMs.S1	AKR1B1
GAPLINC	2.66263e-70	0.267515	0.682	0.543	6.80089e-66	AMs.S1	GAPLINC
PROCR	1.42024e-69	0.2755	0.558	0.422	3.62757e-65	AMs.S1	PROCR
INHBA	2.13195e-67	0.289885	0.935	0.891	5.44544e-63	AMs.S1	INHBA
OPN3	2.09041e-66	0.250076	0.786	0.668	5.33934e-62	AMs.S1	OPN3
C2	4.48543e-66	0.266999	0.717	0.578	1.14567e-61	AMs.S1	C2
FCGR2A	9.84672e-66	0.263998	0.959	0.915	2.51505e-61	AMs.S1	FCGR2A
COLEC12	1.76136e-65	0.301948	0.801	0.694	4.49886e-61	AMs.S1	COLEC12
AKR1C3	1.89728e-65	0.281773	0.701	0.565	4.84603e-61	AMs.S1	AKR1C3
FOS	2.01861e-65	0.301674	0.954	0.91	5.15594e-61	AMs.S1	FOS
MAP3K8	1.89937e-64	0.285608	0.725	0.605	4.85136e-60	AMs.S1	MAP3K8
RHOB	5.7264e-64	0.294811	0.825	0.726	1.46264e-59	AMs.S1	RHOB
LYAR	9.88602e-62	0.264395	0.872	0.773	2.52509e-57	AMs.S1	LYAR
ITIH5	2.18562e-61	0.338458	0.693	0.582	5.58251e-57	AMs.S1	ITIH5
ABCG1	3.90563e-61	0.271971	0.905	0.835	9.97576e-57	AMs.S1	ABCG1
RND3	3.55205e-57	0.283521	0.384	0.264	9.07266e-53	AMs.S1	RND3
LPL	1.61285e-56	0.373748	0.921	0.882	4.11954e-52	AMs.S1	LPL
HBEGF	1.66004e-56	0.269111	0.904	0.836	4.24008e-52	AMs.S1	HBEGF
ARL4A	3.70906e-56	0.257542	0.865	0.797	9.47367e-52	AMs.S1	ARL4A
TNNI2	5.34934e-56	0.255101	0.79	0.69	1.36633e-51	AMs.S1	TNNI2
HLA-DQB2	1.92653e-53	0.313223	0.623	0.512	4.92073e-49	AMs.S1	HLA-DQB2
ALG9	3.99556e-52	0.25878	0.573	0.454	1.02055e-47	AMs.S1	ALG9
TGM2	3.21389e-48	0.26041	0.894	0.824	8.20893e-44	AMs.S1	TGM2
ZNF331	8.11384e-48	0.252278	0.547	0.428	2.07244e-43	AMs.S1	ZNF331
CD69	2.93144e-45	0.290562	0.437	0.328	7.4875e-41	AMs.S1	CD69
VGLL3	1.93957e-42	0.262016	0.268	0.178	4.95405e-38	AMs.S1	VGLL3
IFRD1	2.63256e-40	0.269346	0.531	0.422	6.72408e-36	AMs.S1	IFRD1
ID3	1.04333e-39	0.282292	0.704	0.614	2.66487e-35	AMs.S1	ID3
THBS1	1.69059e-39	0.269579	0.837	0.777	4.31812e-35	AMs.S1	THBS1
IFI271	0	3.34658	0.997	0.217	0	AMs.S2	IFI27
IGF11	2.74514e-274	0.666782	0.308	0.174	7.01165e-270	AMs.S2	IGF1
IFI61	3.50077e-134	0.257066	0.984	0.976	8.94168e-130	AMs.S2	IFI6
HLA-DRB51	1.86661e-112	0.391768	0.914	0.899	4.76769e-108	AMs.S2	HLA-DRB5
RBP41	2.40851e-108	0.408431	0.746	0.686	6.15182e-104	AMs.S2	RBP4
PRSS211	3.0925e-74	0.272508	0.474	0.394	7.89887e-70	AMs.S2	PRSS21
IGFBP21	2.2839e-49	0.340053	0.472	0.415	5.83355e-45	AMs.S2	IGFBP2
APOC21	0	3.15752	1	0.284	0	AMs.S3	APOC2
HLA-DRB11	3.57998e-296	0.273026	1	1	9.14398e-292	AMs.S3	HLA-DRB1
FBP1	1.70661e-223	0.251873	1	0.999	4.35903e-219	AMs.S3	FBP1
GSN	8.73367e-170	0.267345	0.904	0.848	2.23075e-165	AMs.S3	GSN
FOLR3	3.07621e-107	0.2807	0.713	0.64	7.85726e-103	AMs.S3	FOLR3
IGFBP22	1.06575e-105	0.356294	0.496	0.41	2.72215e-101	AMs.S3	IGFBP2
NMB	9.57939e-85	0.254676	0.665	0.591	2.44677e-80	AMs.S3	NMB
HLA-DRB52	4.62619e-11	0.254148	0.866	0.907	1.18162e-06	AMs.S3	HLA-DRB5
CCL4	0	4.11355	0.471	0.076	0	CK.AMs	CCL4
CXCL10	0	3.45087	0.304	0.033	0	CK.AMs	CXCL10
CXCL9	0	3.34615	0.264	0.031	0	CK.AMs	CXCL9
SOD2	0	3.31472	0.988	0.747	0	CK.AMs	SOD2
CCL4L2	0	2.95345	0.527	0.107	0	CK.AMs	CCL4L2
CCL20	0	2.77186	0.323	0.024	0	CK.AMs	CCL20
C15orf48	0	2.49732	0.727	0.218	0	CK.AMs	C15orf48
MARCKS	0	2.3882	0.689	0.072	0	CK.AMs	MARCKS
TNFAIP6	0	2.14844	0.478	0.021	0	CK.AMs	TNFAIP6
CCL3	0	2.13107	0.305	0.032	0	CK.AMs	CCL3
CXCL8	0	1.99787	0.347	0.085	0	CK.AMs	CXCL8
GBP1	0	1.84566	0.844	0.697	0	CK.AMs	GBP1
TNIP3	0	1.62712	0.399	0.034	0	CK.AMs	TNIP3
CCL23	0	1.5586	0.777	0.433	0	CK.AMs	CCL23
NCF1	0	1.51356	0.823	0.546	0	CK.AMs	NCF1
MT2A	0	1.44625	0.919	0.672	0	CK.AMs	MT2A
GBP5	0	1.34218	0.465	0.233	0	CK.AMs	GBP5
CXCL5	0	1.20535	0.442	0.204	0	CK.AMs	CXCL5
VAMP5	0	1.19954	0.521	0.306	0	CK.AMs	VAMP5
FYB1	0	1.1126	0.92	0.713	0	CK.AMs	FYB1
CALHM6	0	1.09078	0.508	0.247	0	CK.AMs	CALHM6
PLEK	0	1.0721	0.947	0.891	0	CK.AMs	PLEK
SLC39A8	0	1.04206	0.432	0.03	0	CK.AMs	SLC39A8
SAT1	0	1.03532	1	0.996	0	CK.AMs	SAT1
S100A8	0	1.03394	0.975	0.924	0	CK.AMs	S100A8
ACSL1	0	0.999362	0.695	0.486	0	CK.AMs	ACSL1
AQP9	0	0.986197	0.736	0.332	0	CK.AMs	AQP9
TMEM176B	0	0.981333	0.597	0.343	0	CK.AMs	TMEM176B
PNRC1	0	0.978265	0.971	0.903	0	CK.AMs	PNRC1
TNFAIP3	0	0.976559	0.615	0.405	0	CK.AMs	TNFAIP3
WARS	0	0.968618	0.805	0.671	0	CK.AMs	WARS
NINJ1	0	0.955912	0.589	0.202	0	CK.AMs	NINJ1
SLAMF8	0	0.941285	0.738	0.366	0	CK.AMs	SLAMF8
PSTPIP2	0	0.940579	0.495	0.093	0	CK.AMs	PSTPIP2
CLEC4E	0	0.934888	0.631	0.369	0	CK.AMs	CLEC4E
CD48	0	0.934416	0.532	0.147	0	CK.AMs	CD48
TNFAIP2	0	0.93093	0.911	0.752	0	CK.AMs	TNFAIP2
SNX10	0	0.915832	0.997	0.995	0	CK.AMs	SNX10
SLC1A3	0	0.90244	0.58	0.252	0	CK.AMs	SLC1A3
GBP4	0	0.89326	0.631	0.453	0	CK.AMs	GBP4
CD14	0	0.891367	0.884	0.708	0	CK.AMs	CD14
RARRES1	0	0.865893	0.399	0.116	0	CK.AMs	RARRES1
ICAM1	0	0.86469	0.469	0.145	0	CK.AMs	ICAM1
KYNU	0	0.861391	0.794	0.602	0	CK.AMs	KYNU
PLTP	0	0.857621	0.432	0.198	0	CK.AMs	PLTP
STAT1	0	0.851622	0.874	0.787	0	CK.AMs	STAT1
SLAMF7	0	0.847355	0.305	0.02	0	CK.AMs	SLAMF7
NAMPT	0	0.811646	0.934	0.888	0	CK.AMs	NAMPT
APOE	0	0.798766	0.999	0.995	0	CK.AMs	APOE
IFNGR2	0	0.793052	0.866	0.714	0	CK.AMs	IFNGR2
ABCA1	0	0.783023	0.624	0.328	0	CK.AMs	ABCA1
DRAM1	0	0.781774	0.773	0.59	0	CK.AMs	DRAM1
RNF144B	0	0.768093	0.62	0.32	0	CK.AMs	RNF144B
ZFP36L1	0	0.766792	0.792	0.563	0	CK.AMs	ZFP36L1
CEBPD	0	0.742265	0.641	0.407	0	CK.AMs	CEBPD
NBN	0	0.73515	0.738	0.561	0	CK.AMs	NBN
TMEM176A	0	0.728264	0.485	0.242	0	CK.AMs	TMEM176A
TNFSF13B	0	0.722035	0.882	0.781	0	CK.AMs	TNFSF13B
RASSF4	0	0.70969	0.702	0.463	0	CK.AMs	RASSF4
MAFB	0	0.708804	0.671	0.435	0	CK.AMs	MAFB
PLAAT4	0	0.693694	0.632	0.464	0	CK.AMs	PLAAT4
CPM	0	0.689343	0.875	0.747	0	CK.AMs	CPM
PLEKHO1	0	0.685959	0.468	0.211	0	CK.AMs	PLEKHO1
SRGN	0	0.681247	1	0.999	0	CK.AMs	SRGN
PDE4DIP	0	0.676074	0.875	0.712	0	CK.AMs	PDE4DIP
IL4I1	0	0.667174	0.356	0.043	0	CK.AMs	IL4I1
LAP3	0	0.657346	0.945	0.881	0	CK.AMs	LAP3
DSE	0	0.650463	0.867	0.719	0	CK.AMs	DSE
C3AR1	0	0.64467	0.754	0.537	0	CK.AMs	C3AR1
FPR3	0	0.643044	0.512	0.268	0	CK.AMs	FPR3
IL18	0	0.642112	0.853	0.733	0	CK.AMs	IL18
PSME2	0	0.639709	0.972	0.947	0	CK.AMs	PSME2
STOM	0	0.628555	0.912	0.792	0	CK.AMs	STOM
CD84	0	0.627368	0.633	0.422	0	CK.AMs	CD84
GBP2	0	0.625234	0.766	0.609	0	CK.AMs	GBP2
FPR1	0	0.610577	0.717	0.532	0	CK.AMs	FPR1
LYZ	0	0.609884	1	1	0	CK.AMs	LYZ
NR1H3	0	0.59363	0.569	0.353	0	CK.AMs	NR1H3
HLA-F	0	0.592525	0.93	0.83	0	CK.AMs	HLA-F
CD40	0	0.586786	0.665	0.498	0	CK.AMs	CD40
TYMP	0	0.586538	0.969	0.918	0	CK.AMs	TYMP
NFKB1	0	0.5848	0.63	0.433	0	CK.AMs	NFKB1
CD36	0	0.581332	0.471	0.276	0	CK.AMs	CD36
TAP1	0	0.578124	0.535	0.331	0	CK.AMs	TAP1
LILRB4	0	0.574994	0.468	0.199	0	CK.AMs	LILRB4
S100A9	0	0.573022	0.998	0.997	0	CK.AMs	S100A9
ATOX1	0	0.571694	0.982	0.961	0	CK.AMs	ATOX1
FGL2	0	0.570489	0.42	0.203	0	CK.AMs	FGL2
GCH1	0	0.569481	0.312	0.05	0	CK.AMs	GCH1
LIPA	0	0.568793	0.914	0.82	0	CK.AMs	LIPA
MT1E	0	0.563944	0.264	0.079	0	CK.AMs	MT1E
HIF1A	0	0.563545	0.608	0.403	0	CK.AMs	HIF1A
CXCR4	0	0.558506	0.404	0.204	0	CK.AMs	CXCR4
HLA-A	0	0.55698	1	0.999	0	CK.AMs	HLA-A
SDC4	0	0.556183	0.39	0.157	0	CK.AMs	SDC4
KCNMA1	0	0.554042	0.612	0.402	0	CK.AMs	KCNMA1
LYN	0	0.552569	0.907	0.838	0	CK.AMs	LYN
LHFPL2	0	0.550424	0.587	0.357	0	CK.AMs	LHFPL2
GPX3	0	0.547854	0.445	0.204	0	CK.AMs	GPX3
NIBAN1	0	0.546466	0.855	0.719	0	CK.AMs	NIBAN1
MCTP1	0	0.538782	0.544	0.331	0	CK.AMs	MCTP1
SAMSN1	0	0.537462	0.607	0.411	0	CK.AMs	SAMSN1
C3	0	0.537303	0.29	0.048	0	CK.AMs	C3
P2RX7	0	0.532723	0.614	0.384	0	CK.AMs	P2RX7
MTHFD2	0	0.527331	0.635	0.423	0	CK.AMs	MTHFD2
GADD45B	0	0.526155	0.469	0.269	0	CK.AMs	GADD45B
SQSTM1	0	0.525244	0.96	0.902	0	CK.AMs	SQSTM1
B4GALT1	0	0.517199	0.702	0.514	0	CK.AMs	B4GALT1
SLC2A6	0	0.50705	0.441	0.195	0	CK.AMs	SLC2A6
HLA-B	0	0.504933	1	1	0	CK.AMs	HLA-B
PPIF	0	0.501815	0.548	0.352	0	CK.AMs	PPIF
RELB	0	0.498596	0.35	0.06	0	CK.AMs	RELB
DMXL2	0	0.493405	0.77	0.609	0	CK.AMs	DMXL2
RNF19B	0	0.492848	0.465	0.257	0	CK.AMs	RNF19B
CTSS	0	0.490129	1	1	0	CK.AMs	CTSS
RHOQ	0	0.483848	0.881	0.775	0	CK.AMs	RHOQ
BIRC3	0	0.481399	0.283	0.082	0	CK.AMs	BIRC3
ADA2	0	0.472769	0.906	0.802	0	CK.AMs	ADA2
TLR2	0	0.471902	0.396	0.15	0	CK.AMs	TLR2
CTSB	0	0.465266	0.998	0.994	0	CK.AMs	CTSB
SMCO4	0	0.462798	0.951	0.903	0	CK.AMs	SMCO4
PDE4B	0	0.459777	0.407	0.208	0	CK.AMs	PDE4B
SMAP2	0	0.459422	0.816	0.687	0	CK.AMs	SMAP2
C1orf54	0	0.45874	0.364	0.192	0	CK.AMs	C1orf54
PEA15	0	0.456712	0.548	0.329	0	CK.AMs	PEA15
C17orf49	0	0.454492	0.751	0.59	0	CK.AMs	C17orf49
PSAP	0	0.450503	1	1	0	CK.AMs	PSAP
LILRB1	0	0.448452	0.648	0.459	0	CK.AMs	LILRB1
ATF5	0	0.444465	0.413	0.181	0	CK.AMs	ATF5
LILRB2	0	0.44162	0.412	0.183	0	CK.AMs	LILRB2
CCRL2	0	0.433077	0.535	0.341	0	CK.AMs	CCRL2
CD44	0	0.428508	0.993	0.973	0	CK.AMs	CD44
CTSH	0	0.425913	0.984	0.96	0	CK.AMs	CTSH
2022-03-01	0	0.421537	0.882	0.775	0	CK.AMs	2022-03-01
DOCK4	0	0.414194	0.388	0.178	0	CK.AMs	DOCK4
FTH1	0	0.413199	1	1	0	CK.AMs	FTH1
NCOA4	0	0.411717	0.897	0.808	0	CK.AMs	NCOA4
MMP2-AS1	0	0.406196	0.319	0.142	0	CK.AMs	MMP2-AS1
FCGR3A	0	0.397327	0.995	0.986	0	CK.AMs	FCGR3A
BCL6	0	0.389975	0.451	0.255	0	CK.AMs	BCL6
BCL3	0	0.370954	0.303	0.115	0	CK.AMs	BCL3
MT1X	0	0.36013	0.262	0.088	0	CK.AMs	MT1X
HLA-E	0	0.35333	0.993	0.981	0	CK.AMs	HLA-E
CD72	0	0.352805	0.309	0.123	0	CK.AMs	CD72
APOL3	0	0.348382	0.289	0.12	0	CK.AMs	APOL3
AIM2	0	0.335829	0.251	0.064	0	CK.AMs	AIM2
MMP14	0	0.331785	0.344	0.164	0	CK.AMs	MMP14
TNIP1	0	0.327435	0.355	0.174	0	CK.AMs	TNIP1
KLHL5	0	0.271302	0.269	0.096	0	CK.AMs	KLHL5
NFKBIE	8.04274e-308	0.312416	0.358	0.185	2.05428e-303	CK.AMs	NFKBIE
KCTD12	4.7548e-307	0.430941	0.915	0.833	1.21447e-302	CK.AMs	KCTD12
CTSL	2.78362e-304	0.623834	0.992	0.982	7.10991e-300	CK.AMs	CTSL
EVA1B	5.53838e-302	0.328854	0.389	0.21	1.41461e-297	CK.AMs	EVA1B
GRAMD1A	1.13475e-300	0.32611	0.326	0.164	2.89837e-296	CK.AMs	GRAMD1A
ITGB8	1.88085e-300	0.800664	0.586	0.431	4.80406e-296	CK.AMs	ITGB8
SDCBP	7.24959e-298	0.314795	0.998	0.995	1.85169e-293	CK.AMs	SDCBP
OPTN	3.33261e-296	0.488243	0.667	0.506	8.51215e-292	CK.AMs	OPTN
B2M	3.77394e-296	0.267418	1	1	9.6394e-292	CK.AMs	B2M
NFE2L3	5.68725e-296	0.265178	0.283	0.131	1.45264e-291	CK.AMs	NFE2L3
CYB5A1	2.33562e-291	0.405725	0.944	0.894	5.96563e-287	CK.AMs	CYB5A
IL10RA	1.07582e-287	0.373169	0.629	0.443	2.74785e-283	CK.AMs	IL10RA
KMO	8.48035e-287	0.456372	0.714	0.553	2.16605e-282	CK.AMs	KMO
A2M	2.27818e-283	0.364998	0.3	0.147	5.81892e-279	CK.AMs	A2M
RUFY3	2.45396e-283	0.382537	0.586	0.404	6.26791e-279	CK.AMs	RUFY3
TAPBP	3.06325e-283	0.394705	0.94	0.877	7.82415e-279	CK.AMs	TAPBP
ADGRE2	1.29674e-274	0.265185	0.26	0.118	3.31214e-270	CK.AMs	ADGRE2
FCHO2	8.59262e-272	0.407014	0.772	0.634	2.19473e-267	CK.AMs	FCHO2
AOAH	1.34196e-271	0.330693	0.425	0.25	3.42763e-267	CK.AMs	AOAH
NUPR11	7.46504e-271	0.577206	0.935	0.889	1.90672e-266	CK.AMs	NUPR1
IFI16	1.27031e-270	0.381325	0.926	0.858	3.24462e-266	CK.AMs	IFI16
NOTCH2	7.41617e-270	0.360225	0.585	0.408	1.89424e-265	CK.AMs	NOTCH2
TIFA	1.11692e-268	0.397901	0.332	0.177	2.85284e-264	CK.AMs	TIFA
PSMB9	1.38314e-266	0.598261	0.907	0.861	3.53283e-262	CK.AMs	PSMB9
ZEB2	1.85872e-265	0.409335	0.957	0.918	4.74756e-261	CK.AMs	ZEB2
PTPN2	6.74929e-265	0.422324	0.771	0.646	1.7239e-260	CK.AMs	PTPN2
HMOX1	2.97578e-263	0.546637	0.856	0.776	7.60074e-259	CK.AMs	HMOX1
MIR3945HG	5.44447e-263	0.929206	0.558	0.403	1.39063e-258	CK.AMs	MIR3945HG
ITGB2	8.67825e-263	0.341971	0.983	0.961	2.2166e-258	CK.AMs	ITGB2
HLA-DPA11	1.82825e-260	0.304767	1	1	4.66972e-256	CK.AMs	HLA-DPA1
CFLAR	1.59598e-257	0.403238	0.796	0.664	4.07646e-253	CK.AMs	CFLAR
PTPRJ	4.60322e-256	0.328655	0.5	0.324	1.17575e-251	CK.AMs	PTPRJ
ACP2	8.17653e-254	0.373241	0.547	0.376	2.08845e-249	CK.AMs	ACP2
JAK1	2.55712e-252	0.370994	0.894	0.807	6.5314e-248	CK.AMs	JAK1
NFKBIA	8.55715e-250	0.794042	0.859	0.803	2.18567e-245	CK.AMs	NFKBIA
LIMK2	2.21335e-248	0.303334	0.357	0.201	5.65333e-244	CK.AMs	LIMK2
UGCG	7.53024e-246	0.501161	0.619	0.462	1.92337e-241	CK.AMs	UGCG
MALAT1	3.22127e-245	0.465194	0.996	0.992	8.22776e-241	CK.AMs	MALAT1
TNFRSF1B	1.82193e-244	0.324541	0.496	0.322	4.65357e-240	CK.AMs	TNFRSF1B
EPB41L3	1.23401e-243	0.386744	0.707	0.557	3.15191e-239	CK.AMs	EPB41L3
PRCP	1.72004e-240	0.320613	0.486	0.311	4.39333e-236	CK.AMs	PRCP
BCL2A1	3.85613e-239	0.500614	0.941	0.912	9.84934e-235	CK.AMs	BCL2A1
SQOR	1.93724e-238	0.369352	0.882	0.78	4.94809e-234	CK.AMs	SQOR
FMNL2	9.75308e-238	0.371494	0.814	0.685	2.49113e-233	CK.AMs	FMNL2
PIM3	1.02839e-237	0.403763	0.492	0.331	2.62671e-233	CK.AMs	PIM3
NPL	1.94161e-235	0.374038	0.633	0.477	4.95926e-231	CK.AMs	NPL
PRDX1	2.4085e-235	0.339216	0.999	0.998	6.15178e-231	CK.AMs	PRDX1
LACC1	2.14842e-234	0.2973	0.395	0.234	5.48749e-230	CK.AMs	LACC1
NPC2	2.36308e-233	0.283392	1	0.999	6.03578e-229	CK.AMs	NPC2
TLR8	2.38264e-233	0.356892	0.583	0.416	6.08573e-229	CK.AMs	TLR8
ACO1	2.23833e-230	0.388681	0.902	0.833	5.71715e-226	CK.AMs	ACO1
SLC8A1	1.11648e-229	0.364848	0.792	0.659	2.85171e-225	CK.AMs	SLC8A1
NAP1L1	9.68848e-229	0.309387	0.995	0.99	2.47463e-224	CK.AMs	NAP1L1
BLVRB	2.69151e-228	0.379835	0.876	0.788	6.87464e-224	CK.AMs	BLVRB
CLIC4	3.26257e-225	0.364167	0.824	0.722	8.33325e-221	CK.AMs	CLIC4
IGFLR1	3.13977e-224	0.339873	0.542	0.376	8.01959e-220	CK.AMs	IGFLR1
APOC1	1.81982e-222	0.359988	1	1	4.64817e-218	CK.AMs	APOC1
DICER1	3.65291e-219	0.360989	0.787	0.667	9.33025e-215	CK.AMs	DICER1
BCAT1	4.58432e-218	0.278998	0.315	0.171	1.17093e-213	CK.AMs	BCAT1
EHD1	7.3251e-218	0.319718	0.311	0.173	1.87098e-213	CK.AMs	EHD1
IFNAR1	3.50171e-216	0.338862	0.763	0.626	8.94407e-212	CK.AMs	IFNAR1
VMP1	2.74441e-215	0.428203	0.84	0.744	7.00976e-211	CK.AMs	VMP1
AC020656.1	3.62126e-215	0.403371	0.944	0.883	9.24943e-211	CK.AMs	AC020656.1
HNRNPC	2.47256e-212	0.294179	0.97	0.935	6.3154e-208	CK.AMs	HNRNPC
TBC1D2B	4.13902e-212	0.272405	0.425	0.266	1.05719e-207	CK.AMs	TBC1D2B
PTPRE	3.2512e-211	0.395761	0.516	0.356	8.30421e-207	CK.AMs	PTPRE
ADGRE1	3.72659e-211	0.348562	0.484	0.326	9.51846e-207	CK.AMs	ADGRE1
SLC43A2	2.42573e-209	0.351693	0.62	0.47	6.1958e-205	CK.AMs	SLC43A2
CD82	1.39997e-208	0.323064	0.543	0.387	3.5758e-204	CK.AMs	CD82
AKR1B11	3.16451e-208	0.366822	0.849	0.75	8.08279e-204	CK.AMs	AKR1B1
LACTB	5.3879e-205	0.331988	0.927	0.86	1.37618e-200	CK.AMs	LACTB
OAZ2	1.49493e-204	0.255721	0.391	0.24	3.81836e-200	CK.AMs	OAZ2
PTPRC	2.02347e-204	0.292512	0.997	0.995	5.16835e-200	CK.AMs	PTPRC
NFE2L2	3.0437e-203	0.379107	0.908	0.845	7.77422e-199	CK.AMs	NFE2L2
GNB4	3.96426e-203	0.33994	0.793	0.677	1.01255e-198	CK.AMs	GNB4
ELL2	1.09794e-202	0.341819	0.613	0.466	2.80436e-198	CK.AMs	ELL2
CD83	3.67639e-202	0.519195	0.78	0.693	9.39024e-198	CK.AMs	CD83
CD274	8.84155e-202	0.449247	0.426	0.283	2.25831e-197	CK.AMs	CD274
TIMP1	1.37516e-199	0.57131	0.886	0.81	3.51244e-195	CK.AMs	TIMP1
RAP2B	2.25451e-199	0.329546	0.711	0.581	5.75846e-195	CK.AMs	RAP2B
HLA-DPB11	8.41075e-198	0.285703	1	1	2.14827e-193	CK.AMs	HLA-DPB1
LY96	1.79797e-197	0.292649	0.961	0.925	4.59238e-193	CK.AMs	LY96
PSD3	1.06019e-195	0.361645	0.531	0.38	2.70793e-191	CK.AMs	PSD3
CD47	2.006e-195	0.319855	0.952	0.918	5.12373e-191	CK.AMs	CD47
JAK2	5.44348e-193	0.336274	0.515	0.368	1.39037e-188	CK.AMs	JAK2
LGALS1	3.71164e-191	0.277209	0.999	0.999	9.48027e-187	CK.AMs	LGALS1
IL6ST	4.50796e-191	0.321698	0.599	0.453	1.15142e-186	CK.AMs	IL6ST
SRI	1.80996e-188	0.326371	0.942	0.901	4.623e-184	CK.AMs	SRI
CPVL	2.08367e-188	0.367195	0.927	0.871	5.32211e-184	CK.AMs	CPVL
HLA-DQA11	2.0087e-187	0.270687	1	0.999	5.13063e-183	CK.AMs	HLA-DQA1
IER3	1.32921e-185	0.585247	0.42	0.287	3.39507e-181	CK.AMs	IER3
CCL18	2.44157e-185	1.0237	0.848	0.752	6.23625e-181	CK.AMs	CCL18
LINC01094	7.21792e-184	0.390361	0.702	0.583	1.8436e-179	CK.AMs	LINC01094
ARRDC3	1.37049e-179	0.260447	0.355	0.216	3.50051e-175	CK.AMs	ARRDC3
ATP6V1B2	3.56735e-178	0.300801	0.89	0.813	9.11174e-174	CK.AMs	ATP6V1B2
CXCL2	8.91209e-178	0.538057	0.428	0.291	2.27632e-173	CK.AMs	CXCL2
IL1RN	5.21256e-177	0.753871	0.566	0.451	1.33139e-172	CK.AMs	IL1RN
SOCS3	5.3951e-177	0.374625	0.436	0.292	1.37802e-172	CK.AMs	SOCS3
B4GALT5	1.15549e-176	0.372366	0.527	0.395	2.95135e-172	CK.AMs	B4GALT5
SGK1	2.16105e-176	0.425938	0.588	0.446	5.51975e-172	CK.AMs	SGK1
IRF1	2.37331e-176	0.672382	0.718	0.647	6.06191e-172	CK.AMs	IRF1
CHST11	1.09544e-171	0.281381	0.46	0.316	2.79796e-167	CK.AMs	CHST11
CASP4	4.78059e-170	0.308392	0.766	0.662	1.22106e-165	CK.AMs	CASP4
GNS	3.38296e-168	0.295841	0.873	0.795	8.64076e-164	CK.AMs	GNS
RAPGEF2	1.81888e-167	0.299348	0.468	0.328	4.64578e-163	CK.AMs	RAPGEF2
BMP2K	2.14308e-166	0.313664	0.61	0.476	5.47386e-162	CK.AMs	BMP2K
CREBL2	8.98435e-166	0.289358	0.606	0.47	2.29478e-161	CK.AMs	CREBL2
TNIK	1.96673e-164	0.355087	0.496	0.363	5.02342e-160	CK.AMs	TNIK
GM2A	1.16431e-162	0.328421	0.867	0.786	2.97387e-158	CK.AMs	GM2A
ITGAV	4.83826e-160	0.282123	0.458	0.321	1.23579e-155	CK.AMs	ITGAV
TNS3	1.34726e-159	0.306301	0.71	0.587	3.44118e-155	CK.AMs	TNS3
SORL1	1.56223e-158	0.271151	0.472	0.328	3.99024e-154	CK.AMs	SORL1
CFD1	2.43569e-158	0.477677	0.985	0.973	6.22125e-154	CK.AMs	CFD
SMS	3.30894e-157	0.278231	0.855	0.775	8.45169e-153	CK.AMs	SMS
ITPR1	9.33665e-157	0.271884	0.479	0.338	2.38477e-152	CK.AMs	ITPR1
OTUD1	3.8301e-154	0.345232	0.51	0.378	9.78284e-150	CK.AMs	OTUD1
CDKN1A	6.60588e-153	0.355489	0.41	0.27	1.68727e-148	CK.AMs	CDKN1A
IFIH1	6.63653e-153	0.341512	0.591	0.465	1.6951e-148	CK.AMs	IFIH1
SERPING11	2.60744e-152	0.268681	0.985	0.971	6.65992e-148	CK.AMs	SERPING1
SEC22B	1.1832e-151	0.264547	0.708	0.592	3.02212e-147	CK.AMs	SEC22B
TSPAN4	1.34281e-151	0.31874	0.691	0.564	3.4298e-147	CK.AMs	TSPAN4
LIMS1	3.50013e-151	0.295563	0.853	0.764	8.94003e-147	CK.AMs	LIMS1
EPSTI1	5.67027e-151	0.400491	0.698	0.592	1.4483e-146	CK.AMs	EPSTI1
USP30-AS1	4.91786e-150	0.301064	0.58	0.453	1.25612e-145	CK.AMs	USP30-AS1
PARP14	4.38415e-149	0.339999	0.9	0.835	1.1198e-144	CK.AMs	PARP14
DAPP1	2.32979e-147	0.307075	0.616	0.5	5.95074e-143	CK.AMs	DAPP1
FCGR1A	9.70416e-146	0.356997	0.789	0.708	2.47864e-141	CK.AMs	FCGR1A
GRINA	1.35612e-144	0.257554	0.93	0.888	3.46381e-140	CK.AMs	GRINA
UBE2D1	1.82836e-143	0.280367	0.789	0.696	4.66999e-139	CK.AMs	UBE2D1
PILRA	2.76203e-143	0.250218	0.95	0.911	7.05477e-139	CK.AMs	PILRA
PIK3AP1	2.58479e-141	0.331871	0.732	0.628	6.60206e-137	CK.AMs	PIK3AP1
ZNF267	1.30083e-139	0.26391	0.446	0.318	3.32258e-135	CK.AMs	ZNF267
NMI	3.06451e-138	0.287351	0.706	0.602	7.82737e-134	CK.AMs	NMI
DUSP11	1.78348e-137	0.349254	0.915	0.86	4.55536e-133	CK.AMs	DUSP1
WTAP	4.29509e-137	0.291502	0.674	0.565	1.09705e-132	CK.AMs	WTAP
FGR	2.46752e-136	0.250869	0.683	0.556	6.30255e-132	CK.AMs	FGR
RGS1	3.05886e-136	0.483357	0.417	0.294	7.81295e-132	CK.AMs	RGS1
SLFN5	1.19624e-135	0.286025	0.633	0.515	3.05544e-131	CK.AMs	SLFN5
NFKBIZ	1.0156e-134	0.319852	0.377	0.257	2.59404e-130	CK.AMs	NFKBIZ
DAPK1	5.8304e-134	0.273486	0.714	0.608	1.4892e-129	CK.AMs	DAPK1
PLAUR	1.38855e-133	0.329271	0.969	0.947	3.54664e-129	CK.AMs	PLAUR
GK	1.62517e-133	0.385053	0.672	0.567	4.15101e-129	CK.AMs	GK
NABP1	3.49222e-132	0.313378	0.589	0.466	8.91982e-128	CK.AMs	NABP1
MTF1	8.408e-132	0.259657	0.37	0.253	2.14757e-127	CK.AMs	MTF1
SCARB2	5.86604e-131	0.256814	0.899	0.835	1.4983e-126	CK.AMs	SCARB2
CYBB	2.91571e-130	0.257589	0.989	0.965	7.44732e-126	CK.AMs	CYBB
TBC1D9	1.62209e-129	0.274287	0.646	0.533	4.14315e-125	CK.AMs	TBC1D9
FNIP2	3.27392e-129	0.288405	0.426	0.306	8.36225e-125	CK.AMs	FNIP2
MPP1	3.37741e-128	0.254508	0.671	0.558	8.62658e-124	CK.AMs	MPP1
ZFP36	9.45421e-128	0.411543	0.776	0.698	2.41479e-123	CK.AMs	ZFP36
HLA-DMB	5.85718e-126	0.277981	0.967	0.943	1.49604e-121	CK.AMs	HLA-DMB
ACSL4	1.84403e-124	0.279503	0.679	0.568	4.71002e-120	CK.AMs	ACSL4
LCP2	2.28112e-124	0.270241	0.713	0.611	5.82644e-120	CK.AMs	LCP2
GPR65	5.20865e-123	0.362541	0.731	0.663	1.33039e-118	CK.AMs	GPR65
SPARC	4.58447e-119	0.287736	0.659	0.535	1.17096e-114	CK.AMs	SPARC
FKBP5	4.1771e-118	0.30351	0.667	0.561	1.06692e-113	CK.AMs	FKBP5
HCK	1.25567e-115	0.262972	0.869	0.805	3.20724e-111	CK.AMs	HCK
MT1F	3.56629e-115	0.29323	0.341	0.233	9.10902e-111	CK.AMs	MT1F
NCK1	4.27863e-115	0.259	0.777	0.698	1.09285e-110	CK.AMs	NCK1
IFITM3	1.19395e-114	0.40374	0.755	0.668	3.04958e-110	CK.AMs	IFITM3
ITPRIPL2	3.0253e-114	0.255258	0.61	0.501	7.72723e-110	CK.AMs	ITPRIPL2
PLEKHO2	1.44214e-112	0.252739	0.645	0.542	3.68351e-108	CK.AMs	PLEKHO2
GBP3	8.09307e-110	0.352209	0.672	0.585	2.06713e-105	CK.AMs	GBP3
G3BP1	6.72717e-109	0.252606	0.762	0.678	1.71825e-104	CK.AMs	G3BP1
P2RY13	8.85755e-107	0.330568	0.441	0.332	2.26239e-102	CK.AMs	P2RY13
SUSD1	5.75455e-102	0.30173	0.509	0.404	1.46983e-97	CK.AMs	SUSD1
CSF2RB	2.6824e-100	0.313725	0.616	0.525	6.85138e-96	CK.AMs	CSF2RB
NUB1	2.03537e-99	0.298316	0.734	0.664	5.19874e-95	CK.AMs	NUB1
C1orf122	2.88622e-98	0.259441	0.723	0.636	7.37199e-94	CK.AMs	C1orf122
MYD88	3.93993e-98	0.253571	0.887	0.849	1.00634e-93	CK.AMs	MYD88
ITPR2	2.9034e-95	0.257638	0.765	0.686	7.41586e-91	CK.AMs	ITPR2
FTX	3.34008e-91	0.269751	0.628	0.529	8.53122e-87	CK.AMs	FTX
XRN1	1.61065e-90	0.265023	0.614	0.525	4.11392e-86	CK.AMs	XRN1
VMO1	5.84294e-90	0.333884	0.839	0.782	1.4924e-85	CK.AMs	VMO1
TSC22D1	5.49661e-89	0.253527	0.407	0.305	1.40394e-84	CK.AMs	TSC22D1
BID	9.02576e-87	0.262171	0.88	0.838	2.30536e-82	CK.AMs	BID
PPA1	1.4e-86	0.319193	0.793	0.743	3.57588e-82	CK.AMs	PPA1
VCAN	1.13355e-84	0.281045	0.291	0.199	2.8953e-80	CK.AMs	VCAN
DUSP6	2.41965e-83	0.301223	0.434	0.339	6.18028e-79	CK.AMs	DUSP6
BAZ1A	1.44607e-78	0.298627	0.803	0.754	3.69354e-74	CK.AMs	BAZ1A
IL1B	2.64305e-76	1.6619	0.465	0.416	6.75087e-72	CK.AMs	IL1B
ATP2B1	4.34843e-74	0.310425	0.845	0.804	1.11068e-69	CK.AMs	ATP2B1
IFI44L1	1.31306e-72	0.256591	0.493	0.399	3.35382e-68	CK.AMs	IFI44L
LGMN	5.96788e-72	0.330674	0.372	0.285	1.52432e-67	CK.AMs	LGMN
BTG2	4.68914e-68	0.322014	0.681	0.61	1.1977e-63	CK.AMs	BTG2
MYOF	1.22635e-67	0.269498	0.754	0.687	3.13234e-63	CK.AMs	MYOF
CXCL3	2.97205e-66	0.787151	0.624	0.594	7.5912e-62	CK.AMs	CXCL3
RGS2	2.82257e-62	0.255057	0.337	0.257	7.20941e-58	CK.AMs	RGS2
NEAT1	6.21574e-59	0.297924	0.957	0.946	1.58763e-54	CK.AMs	NEAT1
XIST	1.58758e-46	0.292985	0.409	0.336	4.055e-42	CK.AMs	XIST
PLIN2	3.0414e-36	0.26905	0.97	0.963	7.76834e-32	CK.AMs	PLIN2
RND31	2.81401e-30	0.305039	0.315	0.264	7.18754e-26	CK.AMs	RND3
TNFSF10	4.55666e-29	0.317044	0.551	0.517	1.16386e-24	CK.AMs	TNFSF10
IL1A	9.37764e-28	0.568954	0.269	0.229	2.39524e-23	CK.AMs	IL1A
APOC22	3.94722e-09	0.264106	0.418	0.383	0.00010082	CK.AMs	APOC2
MT1G	0	3.82797	0.657	0.079	0	MT.AMs	MT1G
MT1X1	0	3.73243	0.816	0.082	0	MT.AMs	MT1X
MT2A1	0	3.73009	1	0.683	0	MT.AMs	MT2A
MT1E1	0	2.76486	0.534	0.081	0	MT.AMs	MT1E
MT1M	0	2.5674	0.358	0.015	0	MT.AMs	MT1M
MT1F1	0	2.15108	0.826	0.225	0	MT.AMs	MT1F
MT1H	0	1.95055	0.287	0.013	0	MT.AMs	MT1H
MT1A	0	1.526	0.383	0.085	0	MT.AMs	MT1A
FABP5	2.96603e-51	0.391603	0.999	0.999	7.57583e-47	MT.AMs	FABP5
S100A81	2.00973e-31	0.324096	0.963	0.927	5.13326e-27	MT.AMs	S100A8
TPM4	4.24508e-23	0.258546	0.895	0.887	1.08428e-18	MT.AMs	TPM4
FN1	3.82046e-22	0.341026	0.903	0.874	9.75823e-18	MT.AMs	FN1
CXCL51	9.32842e-19	0.590272	0.286	0.22	2.38266e-14	MT.AMs	CXCL5
HMOX11	1.68173e-14	0.727924	0.811	0.781	4.29547e-10	MT.AMs	HMOX1
VCAN1	5.44972e-14	0.495192	0.257	0.205	1.39197e-09	MT.AMs	VCAN
CTSL1	1.44905e-11	0.348579	0.983	0.983	3.70115e-07	MT.AMs	CTSL
CSF1	2.61632e-10	0.304001	0.312	0.263	6.6826e-06	MT.AMs	CSF1
CXCL101	0	2.90232	0.435	0.051	0	IFN.AMs	CXCL10
ISG151	0	2.76926	0.999	0.803	0	IFN.AMs	ISG15
IFIT2	0	2.74467	0.979	0.729	0	IFN.AMs	IFIT2
IFIT1	0	2.72253	0.981	0.506	0	IFN.AMs	IFIT1
RSAD2	0	2.34883	0.893	0.133	0	IFN.AMs	RSAD2
MX1	0	2.34622	0.99	0.66	0	IFN.AMs	MX1
IFIT3	0	2.2307	0.994	0.862	0	IFN.AMs	IFIT3
HERC5	0	2.16992	0.993	0.62	0	IFN.AMs	HERC5
NT5C3A	0	1.92378	0.965	0.551	0	IFN.AMs	NT5C3A
NEXN	0	1.77226	0.842	0.21	0	IFN.AMs	NEXN
IFI44L2	0	1.65662	0.952	0.402	0	IFN.AMs	IFI44L
DDX58	0	1.61616	0.88	0.381	0	IFN.AMs	DDX58
CMPK2	0	1.43282	0.85	0.246	0	IFN.AMs	CMPK2
ISG20	0	1.26787	0.396	0.039	0	IFN.AMs	ISG20
USP18	0	0.862769	0.575	0.121	0	IFN.AMs	USP18
HELZ2	0	0.779526	0.546	0.108	0	IFN.AMs	HELZ2
HESX1	0	0.502148	0.31	0.019	0	IFN.AMs	HESX1
OAS2	1.99591e-303	1.37788	0.954	0.541	5.09796e-299	IFN.AMs	OAS2
EPSTI11	3.31188e-282	1.60473	0.957	0.598	8.4592e-278	IFN.AMs	EPSTI1
OAS3	8.20508e-268	1.51529	0.888	0.479	2.09574e-263	IFN.AMs	OAS3
IFITM31	4.38108e-264	1.8506	0.97	0.672	1.11902e-259	IFN.AMs	IFITM3
IFIH11	2.77109e-260	1.49432	0.888	0.472	7.07792e-256	IFN.AMs	IFIH1
TNFSF101	1.47354e-258	2.2	0.898	0.517	3.76371e-254	IFN.AMs	TNFSF10
SAMD9	8.24405e-258	1.37399	0.943	0.613	2.10569e-253	IFN.AMs	SAMD9
SAMD9L	8.32828e-241	1.36885	0.975	0.827	2.12721e-236	IFN.AMs	SAMD9L
PNPT1	3.06925e-240	1.22457	0.819	0.373	7.83949e-236	IFN.AMs	PNPT1
TNFSF13B1	9.53413e-240	1.35434	0.963	0.788	2.43521e-235	IFN.AMs	TNFSF13B
STAT11	3.51732e-231	1.21734	0.979	0.792	8.98394e-227	IFN.AMs	STAT1
IFI44	5.17072e-229	1.16724	0.886	0.485	1.32071e-224	IFN.AMs	IFI44
RNF213	1.81904e-227	1.26713	0.989	0.884	4.64619e-223	IFN.AMs	RNF213
EIF2AK2	4.54926e-227	1.22401	0.975	0.807	1.16197e-222	IFN.AMs	EIF2AK2
PARP141	5.00096e-226	1.29543	0.985	0.839	1.27734e-221	IFN.AMs	PARP14
DDX60L	2.67332e-218	1.232	0.957	0.679	6.82818e-214	IFN.AMs	DDX60L
MX2	5.00299e-214	0.997977	0.77	0.322	1.27786e-209	IFN.AMs	MX2
XAF1	1.53266e-209	1.20776	0.956	0.685	3.91473e-205	IFN.AMs	XAF1
SP110	4.04153e-205	1.17259	0.96	0.742	1.03229e-200	IFN.AMs	SP110
PARP9	1.58329e-204	1.13208	0.942	0.666	4.04404e-200	IFN.AMs	PARP9
GMPR	2.09123e-187	0.892311	0.622	0.219	5.34142e-183	IFN.AMs	GMPR
RABGAP1L	1.21799e-182	1.05914	0.794	0.387	3.111e-178	IFN.AMs	RABGAP1L
ZBP1	2.73983e-171	0.419939	0.296	0.056	6.99807e-167	IFN.AMs	ZBP1
IRF7	4.77356e-170	0.981744	0.771	0.373	1.21926e-165	IFN.AMs	IRF7
TRIM22	8.66897e-169	0.975057	0.965	0.801	2.21423e-164	IFN.AMs	TRIM22
DYNLT1	5.00032e-165	1.07473	0.97	0.899	1.27718e-160	IFN.AMs	DYNLT1
GBP11	1.57513e-163	1.26893	0.921	0.707	4.02321e-159	IFN.AMs	GBP1
IL27	3.30278e-159	0.506756	0.278	0.053	8.43597e-155	IFN.AMs	IL27
LAP31	7.52749e-159	1.05073	0.985	0.885	1.92267e-154	IFN.AMs	LAP3
PLSCR1	1.74535e-158	0.955291	0.961	0.832	4.45797e-154	IFN.AMs	PLSCR1
IFI62	2.60521e-156	1.08823	0.999	0.976	6.65424e-152	IFN.AMs	IFI6
OAS1	3.26042e-156	1.02623	0.917	0.636	8.32778e-152	IFN.AMs	OAS1
STAT2	4.07013e-156	0.929749	0.827	0.479	1.03959e-151	IFN.AMs	STAT2
STAP1	1.03934e-154	0.505987	0.313	0.068	2.65469e-150	IFN.AMs	STAP1
HERC6	1.89622e-153	0.548225	0.456	0.132	4.84333e-149	IFN.AMs	HERC6
IFI161	3.30392e-151	0.993306	0.96	0.862	8.43888e-147	IFN.AMs	IFI16
SLFN51	1.9954e-149	1.0052	0.852	0.521	5.09666e-145	IFN.AMs	SLFN5
APOL6	1.90707e-148	0.919683	0.974	0.861	4.87103e-144	IFN.AMs	APOL6
GBP41	7.83038e-143	1.0078	0.796	0.464	2.00003e-138	IFN.AMs	GBP4
IFI35	3.95078e-140	0.97319	0.85	0.55	1.00911e-135	IFN.AMs	IFI35
DDX60	2.6346e-133	0.828528	0.751	0.403	6.72929e-129	IFN.AMs	DDX60
XRN11	5.56893e-128	0.897824	0.814	0.53	1.42242e-123	IFN.AMs	XRN1
ADAR	9.40205e-126	0.762072	0.945	0.781	2.40147e-121	IFN.AMs	ADAR
OASL	3.63169e-125	0.991165	0.886	0.61	9.27606e-121	IFN.AMs	OASL
ZNFX1	5.3645e-120	0.839847	0.817	0.521	1.3702e-115	IFN.AMs	ZNFX1
SIGLEC1	1.14531e-116	0.783537	0.785	0.462	2.92535e-112	IFN.AMs	SIGLEC1
TRIM5	1.80785e-115	0.562297	0.525	0.206	4.61761e-111	IFN.AMs	TRIM5
PML	1.29904e-114	0.632861	0.636	0.298	3.318e-110	IFN.AMs	PML
DTX3L	1.54885e-112	0.755964	0.856	0.586	3.95608e-108	IFN.AMs	DTX3L
SSB	9.5443e-110	0.868892	0.979	0.926	2.4378e-105	IFN.AMs	SSB
SP100	1.96417e-105	0.732998	0.945	0.838	5.01687e-101	IFN.AMs	SP100
UBE2L6	9.91261e-104	0.780261	0.899	0.698	2.53188e-99	IFN.AMs	UBE2L6
TAP11	2.12783e-103	0.668405	0.662	0.344	5.4349e-99	IFN.AMs	TAP1
PSMA4	3.32529e-93	0.659516	0.988	0.944	8.49346e-89	IFN.AMs	PSMA4
MT2A2	7.91969e-91	0.644629	0.916	0.69	2.02285e-86	IFN.AMs	MT2A
GCH11	2.61552e-88	0.383847	0.256	0.069	6.68055e-84	IFN.AMs	GCH1
WARS1	4.5773e-88	0.815873	0.881	0.68	1.16914e-83	IFN.AMs	WARS
RTCB	6.51866e-87	0.644054	0.807	0.56	1.665e-82	IFN.AMs	RTCB
TMEM123	1.10152e-85	0.664307	0.929	0.797	2.8135e-81	IFN.AMs	TMEM123
TFEC	1.51413e-84	0.631953	0.942	0.785	3.8674e-80	IFN.AMs	TFEC
TOR1B	1.5832e-84	0.524932	0.584	0.29	4.04382e-80	IFN.AMs	TOR1B
RTP4	1.12344e-83	0.547409	0.501	0.23	2.8695e-79	IFN.AMs	RTP4
MNDA	9.56736e-83	0.62262	0.994	0.981	2.44369e-78	IFN.AMs	MNDA
SPATS2L	3.97777e-82	0.642738	0.95	0.86	1.016e-77	IFN.AMs	SPATS2L
LY6E1	6.53938e-81	0.591846	0.997	0.978	1.67029e-76	IFN.AMs	LY6E
LMO2	4.74993e-80	0.713978	0.726	0.461	1.21323e-75	IFN.AMs	LMO2
PHACTR4	6.56814e-79	0.64419	0.676	0.409	1.67763e-74	IFN.AMs	PHACTR4
BST21	6.74046e-78	0.597474	0.986	0.937	1.72165e-73	IFN.AMs	BST2
MYD881	1.6878e-77	0.611842	0.956	0.851	4.31099e-73	IFN.AMs	MYD88
SHFL	5.60368e-76	0.504032	0.535	0.264	1.43129e-71	IFN.AMs	SHFL
SCIMP	7.84506e-73	0.629093	0.86	0.698	2.00379e-68	IFN.AMs	SCIMP
IL1RN1	9.01902e-73	0.761609	0.731	0.458	2.30364e-68	IFN.AMs	IL1RN
TCF4	1.95548e-72	0.405822	0.301	0.101	4.99468e-68	IFN.AMs	TCF4
NIBAN11	4.39537e-72	0.640717	0.896	0.729	1.12266e-67	IFN.AMs	NIBAN1
TENT5A	6.41919e-72	0.642751	0.828	0.615	1.63959e-67	IFN.AMs	TENT5A
CNP	1.2627e-71	0.479488	0.526	0.261	3.22519e-67	IFN.AMs	CNP
PSMB91	4.17672e-70	0.679933	0.952	0.864	1.06682e-65	IFN.AMs	PSMB9
STIMATE	4.53024e-69	0.573412	0.561	0.306	1.15711e-64	IFN.AMs	STIMATE
CHMP5	2.90439e-68	0.508702	0.976	0.926	7.4184e-64	IFN.AMs	CHMP5
NMI1	6.25866e-66	0.626166	0.805	0.608	1.59859e-61	IFN.AMs	NMI
RRBP1	4.79205e-63	0.545378	0.925	0.805	1.22399e-58	IFN.AMs	RRBP1
BAZ1A1	6.03591e-63	0.640493	0.886	0.756	1.54169e-58	IFN.AMs	BAZ1A
OPTN1	3.11246e-61	0.644564	0.738	0.517	7.94985e-57	IFN.AMs	OPTN
ZCCHC2	3.42182e-61	0.551653	0.842	0.644	8.74002e-57	IFN.AMs	ZCCHC2
UNC93B1	7.9322e-60	0.519932	0.789	0.56	2.02604e-55	IFN.AMs	UNC93B1
BMPR2	2.17275e-59	0.520713	0.801	0.593	5.54964e-55	IFN.AMs	BMPR2
SPTLC2	3.59755e-59	0.478542	0.65	0.4	9.18886e-55	IFN.AMs	SPTLC2
LGALS9	6.11157e-59	0.491013	0.954	0.846	1.56102e-54	IFN.AMs	LGALS9
TRANK1	1.00139e-58	0.403744	0.418	0.193	2.55774e-54	IFN.AMs	TRANK1
ZC3HAV1	2.77245e-58	0.551278	0.684	0.449	7.08139e-54	IFN.AMs	ZC3HAV1
JAK21	5.42601e-57	0.496705	0.619	0.378	1.38591e-52	IFN.AMs	JAK2
PARP12	8.80558e-55	0.490788	0.704	0.469	2.24912e-50	IFN.AMs	PARP12
UBE2S	1.37465e-54	0.543151	0.602	0.384	3.51112e-50	IFN.AMs	UBE2S
DRAP1	6.03158e-54	0.470467	0.953	0.866	1.54059e-49	IFN.AMs	DRAP1
IFIT5	6.3696e-54	0.464	0.663	0.425	1.62692e-49	IFN.AMs	IFIT5
BLVRA	1.50201e-53	0.502622	0.954	0.887	3.83642e-49	IFN.AMs	BLVRA
LYSMD2	1.36508e-52	0.495945	0.868	0.731	3.48668e-48	IFN.AMs	LYSMD2
SMCHD1	5.54487e-52	0.546471	0.748	0.549	1.41627e-47	IFN.AMs	SMCHD1
CBR1	5.41446e-51	0.549906	0.841	0.71	1.38296e-46	IFN.AMs	CBR1
AC009950.1	3.29125e-50	0.270288	0.274	0.105	8.40651e-46	IFN.AMs	AC009950.1
OSBPL1A	7.12082e-49	0.477936	0.916	0.819	1.8188e-44	IFN.AMs	OSBPL1A
TYMP1	9.09223e-49	0.50366	0.975	0.921	2.32234e-44	IFN.AMs	TYMP
JADE2	1.8498e-48	0.368167	0.4	0.196	4.72476e-44	IFN.AMs	JADE2
GIMAP4	5.20779e-48	0.535531	0.838	0.692	1.33017e-43	IFN.AMs	GIMAP4
CD691	2.28189e-47	0.647108	0.56	0.33	5.82841e-43	IFN.AMs	CD69
MS4A4A	1.72011e-46	0.474158	0.988	0.973	4.3935e-42	IFN.AMs	MS4A4A
PHF11	3.59122e-46	0.499682	0.734	0.555	9.17269e-42	IFN.AMs	PHF11
DHX58	4.62372e-46	0.315772	0.374	0.179	1.18099e-41	IFN.AMs	DHX58
ACSL11	1.44077e-45	0.553915	0.712	0.5	3.68002e-41	IFN.AMs	ACSL1
USP25	1.8585e-45	0.428853	0.767	0.564	4.74698e-41	IFN.AMs	USP25
IFITM2	3.43521e-45	0.534674	0.711	0.508	8.7742e-41	IFN.AMs	IFITM2
NCOA7	1.93681e-44	0.508311	0.704	0.514	4.94701e-40	IFN.AMs	NCOA7
GNB41	2.77366e-44	0.469483	0.828	0.685	7.08448e-40	IFN.AMs	GNB4
NUB11	4.20807e-44	0.466608	0.823	0.668	1.07482e-39	IFN.AMs	NUB1
CCR1	2.89098e-43	0.51819	0.657	0.449	7.38414e-39	IFN.AMs	CCR1
CHROMR	9.41171e-43	0.317998	0.395	0.199	2.40394e-38	IFN.AMs	CHROMR
FBXO6	1.33508e-42	0.422992	0.618	0.403	3.41005e-38	IFN.AMs	FBXO6
PPM1K	1.34851e-42	0.425007	0.655	0.444	3.44436e-38	IFN.AMs	PPM1K
RIN2	1.73096e-42	0.405294	0.576	0.362	4.42122e-38	IFN.AMs	RIN2
PHACTR2	2.24079e-42	0.469922	0.861	0.723	5.72344e-38	IFN.AMs	PHACTR2
TRIM56	2.55227e-42	0.401876	0.612	0.394	6.519e-38	IFN.AMs	TRIM56
PIK3AP11	3.25269e-42	0.442847	0.802	0.635	8.30803e-38	IFN.AMs	PIK3AP1
HLA-E1	3.70053e-42	0.387041	0.989	0.982	9.45189e-38	IFN.AMs	HLA-E
MLKL	3.90779e-42	0.420093	0.632	0.415	9.98128e-38	IFN.AMs	MLKL
GTF2B	1.57822e-41	0.535305	0.76	0.626	4.03108e-37	IFN.AMs	GTF2B
NAMPT1	3.31078e-41	0.443042	0.947	0.891	8.45638e-37	IFN.AMs	NAMPT
NRIP1	3.79433e-41	0.517732	0.891	0.78	9.69148e-37	IFN.AMs	NRIP1
SLC25A28	4.63009e-41	0.396297	0.445	0.25	1.18262e-36	IFN.AMs	SLC25A28
SCARB21	6.74472e-41	0.442324	0.91	0.839	1.72274e-36	IFN.AMs	SCARB2
APOL1	7.32897e-41	0.473941	0.629	0.434	1.87196e-36	IFN.AMs	APOL1
SOCS1	1.71498e-40	0.562208	0.503	0.299	4.3804e-36	IFN.AMs	SOCS1
STARD4	2.31604e-40	0.429132	0.435	0.24	5.91563e-36	IFN.AMs	STARD4
MYOF1	3.02242e-40	0.468279	0.823	0.691	7.71987e-36	IFN.AMs	MYOF
STAC3	3.96454e-40	0.443903	0.64	0.449	1.01262e-35	IFN.AMs	STAC3
RAB8B	1.18613e-39	0.440558	0.813	0.659	3.02962e-35	IFN.AMs	RAB8B
RUBCN	1.80576e-39	0.335068	0.393	0.208	4.61228e-35	IFN.AMs	RUBCN
NUPR12	2.4299e-39	0.916941	0.91	0.892	6.20646e-35	IFN.AMs	NUPR1
ANKFY1	9.47042e-39	0.3934	0.562	0.368	2.41893e-34	IFN.AMs	ANKFY1
SECTM1	4.74318e-38	0.418263	0.601	0.403	1.2115e-33	IFN.AMs	SECTM1
DNAJA1	7.03545e-38	0.3869	0.988	0.97	1.79699e-33	IFN.AMs	DNAJA1
IRF2	1.32257e-37	0.407916	0.832	0.706	3.37811e-33	IFN.AMs	IRF2
APPL1	1.47125e-37	0.396479	0.91	0.835	3.75787e-33	IFN.AMs	APPL1
PI4K2B	1.88468e-37	0.366622	0.425	0.24	4.81384e-33	IFN.AMs	PI4K2B
PATL1	2.24434e-37	0.373854	0.554	0.359	5.73249e-33	IFN.AMs	PATL1
SNX6	2.37921e-37	0.380616	0.976	0.926	6.07699e-33	IFN.AMs	SNX6
USP15	5.09839e-37	0.393933	0.875	0.766	1.30223e-32	IFN.AMs	USP15
TRIM34	5.95252e-37	0.330279	0.526	0.323	1.52039e-32	IFN.AMs	TRIM34
PSMB8	6.87493e-37	0.401433	0.954	0.899	1.75599e-32	IFN.AMs	PSMB8
BAG1	8.08099e-37	0.415672	0.831	0.701	2.06405e-32	IFN.AMs	BAG1
SHISA5	9.28642e-37	0.373433	0.758	0.582	2.37194e-32	IFN.AMs	SHISA5
NCF11	1.03393e-36	0.644392	0.72	0.566	2.64086e-32	IFN.AMs	NCF1
MIR3945HG1	1.054e-36	0.638716	0.604	0.414	2.69214e-32	IFN.AMs	MIR3945HG
RBCK1	1.10721e-36	0.424182	0.719	0.559	2.82803e-32	IFN.AMs	RBCK1
TRIM25	1.16062e-36	0.436805	0.604	0.412	2.96445e-32	IFN.AMs	TRIM25
PCGF5	1.50814e-36	0.43109	0.734	0.571	3.85209e-32	IFN.AMs	PCGF5
APOBEC3G	2.81487e-36	0.369931	0.463	0.273	7.18975e-32	IFN.AMs	APOBEC3G
TRIM14	4.9521e-36	0.406785	0.864	0.748	1.26486e-31	IFN.AMs	TRIM14
TRIM21	5.55272e-36	0.378126	0.583	0.392	1.41828e-31	IFN.AMs	TRIM21
TAGAP	6.82955e-36	0.36648	0.4	0.22	1.7444e-31	IFN.AMs	TAGAP
SP140L	1.18937e-35	0.33475	0.573	0.369	3.03789e-31	IFN.AMs	SP140L
NT5C2	2.91213e-35	0.392361	0.625	0.434	7.43816e-31	IFN.AMs	NT5C2
C5orf56	3.75464e-35	0.337353	0.442	0.26	9.5901e-31	IFN.AMs	C5orf56
SEPTIN4	1.27508e-34	0.300852	0.337	0.17	3.25681e-30	IFN.AMs	SEPTIN4
RBMS1	2.58087e-34	0.405123	0.88	0.76	6.59205e-30	IFN.AMs	RBMS1
BLZF1	4.59444e-34	0.366331	0.511	0.325	1.17351e-29	IFN.AMs	BLZF1
LILRB11	8.38091e-34	0.388863	0.659	0.472	2.14065e-29	IFN.AMs	LILRB1
LPIN2	1.53509e-33	0.446256	0.805	0.661	3.92093e-29	IFN.AMs	LPIN2
SRP54	2.32024e-33	0.392329	0.789	0.644	5.92635e-29	IFN.AMs	SRP54
SEMA4D	7.29672e-33	0.332527	0.424	0.246	1.86373e-28	IFN.AMs	SEMA4D
APC	7.39518e-32	0.407308	0.729	0.571	1.88888e-27	IFN.AMs	APC
MSR1	2.12825e-31	0.397323	0.994	0.995	5.43597e-27	IFN.AMs	MSR1
H3F3B	2.40387e-31	0.330224	0.999	0.997	6.13996e-27	IFN.AMs	H3F3B
AP5B1	3.48796e-31	0.380369	0.668	0.506	8.90895e-27	IFN.AMs	AP5B1
APOL2	3.73515e-31	0.306458	0.474	0.29	9.54031e-27	IFN.AMs	APOL2
MEF2A	6.4859e-31	0.358171	0.807	0.666	1.65663e-26	IFN.AMs	MEF2A
WSB1	1.30988e-30	0.435471	0.921	0.873	3.34569e-26	IFN.AMs	WSB1
CD2741	1.75261e-30	0.366915	0.464	0.292	4.47653e-26	IFN.AMs	CD274
RBM43	1.89076e-30	0.323251	0.46	0.283	4.82938e-26	IFN.AMs	RBM43
GPR180	2.73634e-30	0.323497	0.388	0.226	6.98915e-26	IFN.AMs	GPR180
N4BP1	6.5754e-30	0.430399	0.716	0.572	1.67949e-25	IFN.AMs	N4BP1
SETX	7.51455e-30	0.356116	0.907	0.796	1.91937e-25	IFN.AMs	SETX
WASHC4	8.12486e-30	0.384893	0.82	0.68	2.07525e-25	IFN.AMs	WASHC4
SLC27A3	1.14119e-29	0.360966	0.715	0.558	2.91484e-25	IFN.AMs	SLC27A3
RASGEF1B	2.51504e-29	0.417164	0.741	0.586	6.42392e-25	IFN.AMs	RASGEF1B
STAT3	2.59082e-29	0.376118	0.812	0.704	6.61748e-25	IFN.AMs	STAT3
ST3GAL5	6.3969e-29	0.336081	0.481	0.309	1.6339e-24	IFN.AMs	ST3GAL5
MIA3	1.22568e-28	0.342039	0.758	0.599	3.13062e-24	IFN.AMs	MIA3
TDRD7	1.44973e-28	0.338544	0.422	0.263	3.70289e-24	IFN.AMs	TDRD7
CGAS	1.65096e-28	0.350188	0.554	0.38	4.21687e-24	IFN.AMs	CGAS
HAVCR2	1.68926e-28	0.427972	0.691	0.547	4.3147e-24	IFN.AMs	HAVCR2
PPP2R2A	1.79325e-28	0.349222	0.602	0.431	4.58032e-24	IFN.AMs	PPP2R2A
LYN1	2.27868e-28	0.362981	0.909	0.843	5.8202e-24	IFN.AMs	LYN
DDX3X	3.92547e-28	0.354012	0.859	0.743	1.00264e-23	IFN.AMs	DDX3X
QSER1	5.59919e-28	0.356675	0.596	0.431	1.43014e-23	IFN.AMs	QSER1
SIGLEC14	8.40725e-28	0.32083	0.471	0.304	2.14738e-23	IFN.AMs	SIGLEC14
SH3GLB1	8.5036e-28	0.327289	0.924	0.881	2.17199e-23	IFN.AMs	SH3GLB1
KIAA0040	8.81209e-28	0.252797	0.276	0.139	2.25078e-23	IFN.AMs	KIAA0040
NAGK	1.28862e-27	0.411615	0.795	0.691	3.29139e-23	IFN.AMs	NAGK
DOCK8	1.60724e-27	0.335933	0.949	0.898	4.10522e-23	IFN.AMs	DOCK8
C6orf62	2.06306e-27	0.33624	0.906	0.806	5.26947e-23	IFN.AMs	C6orf62
SFT2D2	2.11893e-27	0.386081	0.738	0.601	5.41217e-23	IFN.AMs	SFT2D2
TRIM69	2.21644e-27	0.317341	0.528	0.355	5.66124e-23	IFN.AMs	TRIM69
SP140	2.50595e-27	0.363685	0.532	0.367	6.40069e-23	IFN.AMs	SP140
BBX	2.75824e-27	0.369346	0.819	0.731	7.04511e-23	IFN.AMs	BBX
PPA11	3.44411e-27	0.384685	0.837	0.746	8.79694e-23	IFN.AMs	PPA1
HK2	3.58005e-27	0.360405	0.706	0.552	9.14416e-23	IFN.AMs	HK2
SAMD4A	8.43117e-27	0.284515	0.368	0.216	2.15349e-22	IFN.AMs	SAMD4A
SPPL2A	9.15578e-27	0.344919	0.9	0.828	2.33857e-22	IFN.AMs	SPPL2A
PARP10	1.04459e-26	0.274945	0.391	0.234	2.6681e-22	IFN.AMs	PARP10
CLEC7A	1.08811e-26	0.358053	0.956	0.905	2.77926e-22	IFN.AMs	CLEC7A
TAP2	1.5952e-26	0.30011	0.506	0.335	4.07446e-22	IFN.AMs	TAP2
PLEKHO11	1.88784e-26	0.323809	0.388	0.229	4.82191e-22	IFN.AMs	PLEKHO1
TPM3	2.09924e-26	0.279948	0.999	0.995	5.36187e-22	IFN.AMs	TPM3
KIAA1109	4.42775e-26	0.311962	0.655	0.489	1.13094e-21	IFN.AMs	KIAA1109
RNF19A	5.07392e-26	0.328206	0.711	0.549	1.29598e-21	IFN.AMs	RNF19A
VAMP51	7.36285e-26	0.748656	0.463	0.321	1.88062e-21	IFN.AMs	VAMP5
GPBP1	1.1786e-25	0.325108	0.769	0.627	3.01038e-21	IFN.AMs	GPBP1
TPM41	3.4624e-25	0.376049	0.942	0.887	8.84367e-21	IFN.AMs	TPM4
KLF6	6.57157e-25	0.422305	0.859	0.783	1.67851e-20	IFN.AMs	KLF6
PLAAT3	2.12712e-24	0.331124	0.978	0.946	5.43308e-20	IFN.AMs	PLAAT3
RNF19B1	2.49809e-24	0.269031	0.432	0.272	6.38063e-20	IFN.AMs	RNF19B
SAMHD1	4.72588e-24	0.281558	0.992	0.973	1.20708e-19	IFN.AMs	SAMHD1
USP30-AS11	4.96125e-24	0.319559	0.62	0.462	1.2672e-19	IFN.AMs	USP30-AS1
MRPL17	5.41822e-24	0.31574	0.712	0.576	1.38392e-19	IFN.AMs	MRPL17
AKAP7	8.39797e-24	0.293595	0.532	0.374	2.14501e-19	IFN.AMs	AKAP7
CAST	1.16547e-23	0.262401	0.997	0.993	2.97683e-19	IFN.AMs	CAST
SPATA13	1.18163e-23	0.353821	0.58	0.429	3.01812e-19	IFN.AMs	SPATA13
STX17	1.24905e-23	0.275678	0.474	0.318	3.19032e-19	IFN.AMs	STX17
CD2AP	1.46225e-23	0.284314	0.496	0.333	3.73487e-19	IFN.AMs	CD2AP
ETNK1	2.63354e-23	0.300138	0.745	0.606	6.72658e-19	IFN.AMs	ETNK1
DEK	3.57899e-23	0.319065	0.958	0.934	9.14145e-19	IFN.AMs	DEK
DEFB1	3.67111e-23	0.606762	0.547	0.394	9.37675e-19	IFN.AMs	DEFB1
EFR3A	5.70472e-23	0.317197	0.828	0.718	1.4571e-18	IFN.AMs	EFR3A
MAFB1	6.73061e-23	0.409515	0.604	0.452	1.71913e-18	IFN.AMs	MAFB
TGFB1	7.20727e-23	0.320123	0.812	0.708	1.84088e-18	IFN.AMs	TGFB1
FMR1	8.56264e-23	0.292074	0.548	0.395	2.18707e-18	IFN.AMs	FMR1
TRIM38	1.17235e-22	0.308459	0.87	0.777	2.99441e-18	IFN.AMs	TRIM38
CMC2	1.28153e-22	0.327642	0.809	0.727	3.27328e-18	IFN.AMs	CMC2
TLK2	1.43307e-22	0.2625	0.485	0.329	3.66035e-18	IFN.AMs	TLK2
NHLRC3	1.44214e-22	0.336001	0.731	0.605	3.68352e-18	IFN.AMs	NHLRC3
MRC1	1.47595e-22	0.308021	0.997	0.991	3.76987e-18	IFN.AMs	MRC1
MYL12A1	1.51463e-22	0.27788	1	0.999	3.86866e-18	IFN.AMs	MYL12A
LILRA5	2.34132e-22	0.303585	0.435	0.285	5.98019e-18	IFN.AMs	LILRA5
LEPROTL1	3.10418e-22	0.278765	0.935	0.9	7.92868e-18	IFN.AMs	LEPROTL1
MRAS	3.77737e-22	0.28162	0.517	0.361	9.64815e-18	IFN.AMs	MRAS
DTNA1	6.7636e-22	0.353196	0.269	0.148	1.72756e-17	IFN.AMs	DTNA
SASH1	1.33066e-21	0.367343	0.493	0.354	3.39877e-17	IFN.AMs	SASH1
IRF11	1.33471e-21	0.333548	0.77	0.651	3.40913e-17	IFN.AMs	IRF1
RICTOR	2.21137e-21	0.255031	0.398	0.254	5.64828e-17	IFN.AMs	RICTOR
EHD4	2.39184e-21	0.330465	0.756	0.638	6.10924e-17	IFN.AMs	EHD4
PANK2	2.63537e-21	0.279671	0.55	0.401	6.73127e-17	IFN.AMs	PANK2
TRIP12	2.96625e-21	0.292787	0.837	0.728	7.5764e-17	IFN.AMs	TRIP12
NADK	5.79257e-21	0.251374	0.431	0.286	1.47954e-16	IFN.AMs	NADK
BRCA2	6.58737e-21	0.308968	0.418	0.276	1.68255e-16	IFN.AMs	BRCA2
RUNX1	7.5755e-21	0.293827	0.907	0.821	1.93494e-16	IFN.AMs	RUNX1
ARHGAP25	1.01171e-20	0.252004	0.555	0.399	2.58411e-16	IFN.AMs	ARHGAP25
RSBN1L	1.03243e-20	0.297509	0.706	0.573	2.63703e-16	IFN.AMs	RSBN1L
STOM1	1.37914e-20	0.353861	0.884	0.8	3.52259e-16	IFN.AMs	STOM
CARD16	1.6921e-20	0.258453	0.985	0.967	4.32197e-16	IFN.AMs	CARD16
NAPA	1.78374e-20	0.289107	0.662	0.532	4.55603e-16	IFN.AMs	NAPA
HERPUD2	1.99997e-20	0.271237	0.565	0.421	5.10833e-16	IFN.AMs	HERPUD2
SAV1	2.10485e-20	0.295591	0.688	0.562	5.3762e-16	IFN.AMs	SAV1
CASP11	2.13493e-20	0.303168	0.903	0.833	5.45303e-16	IFN.AMs	CASP1
SIDT2	2.14777e-20	0.316587	0.694	0.576	5.48583e-16	IFN.AMs	SIDT2
DMXL1	2.66138e-20	0.289938	0.564	0.418	6.79769e-16	IFN.AMs	DMXL1
CXorf21	2.91372e-20	0.279554	0.388	0.252	7.44222e-16	IFN.AMs	CXorf21
CASP8	2.96344e-20	0.312344	0.632	0.501	7.56921e-16	IFN.AMs	CASP8
KPNB1	3.53982e-20	0.29988	0.885	0.815	9.04142e-16	IFN.AMs	KPNB1
ITPRIPL21	3.8222e-20	0.288053	0.652	0.508	9.76266e-16	IFN.AMs	ITPRIPL2
TMEM50A	6.44404e-20	0.274328	0.978	0.947	1.64594e-15	IFN.AMs	TMEM50A
SLCO2B1	6.53492e-20	0.300255	0.938	0.879	1.66915e-15	IFN.AMs	SLCO2B1
INHBA1	7.14437e-20	0.427158	0.938	0.892	1.82482e-15	IFN.AMs	INHBA
YME1L1	8.82543e-20	0.280935	0.812	0.715	2.25419e-15	IFN.AMs	YME1L1
MAML2	9.10316e-20	0.280492	0.758	0.626	2.32513e-15	IFN.AMs	MAML2
CUL1	9.24436e-20	0.264519	0.528	0.387	2.36119e-15	IFN.AMs	CUL1
TANK	1.06468e-19	0.309997	0.769	0.662	2.71942e-15	IFN.AMs	TANK
CYLD	1.26641e-19	0.297686	0.633	0.49	3.23466e-15	IFN.AMs	CYLD
VMP11	1.37715e-19	0.424132	0.827	0.751	3.51752e-15	IFN.AMs	VMP1
MCL1	1.39085e-19	0.284501	0.95	0.891	3.55251e-15	IFN.AMs	MCL1
FFAR4	1.77882e-19	0.308158	0.843	0.761	4.54346e-15	IFN.AMs	FFAR4
FCGR3A1	1.83878e-19	0.300691	0.997	0.987	4.6966e-15	IFN.AMs	FCGR3A
THEMIS2	1.90757e-19	0.279802	0.888	0.789	4.87231e-15	IFN.AMs	THEMIS2
RB1	2.28645e-19	0.28106	0.626	0.485	5.84005e-15	IFN.AMs	RB1
MSL3	2.2867e-19	0.260557	0.727	0.6	5.84069e-15	IFN.AMs	MSL3
FYTTD1	2.51346e-19	0.320705	0.723	0.607	6.41988e-15	IFN.AMs	FYTTD1
C3AR11	3.33124e-19	0.383664	0.681	0.553	8.50865e-15	IFN.AMs	C3AR1
PSME21	4.94105e-19	0.315189	0.971	0.948	1.26204e-14	IFN.AMs	PSME2
ADPRHL2	1.03276e-18	0.281228	0.508	0.374	2.63787e-14	IFN.AMs	ADPRHL2
CDC73	1.16426e-18	0.286887	0.661	0.535	2.97375e-14	IFN.AMs	CDC73
RAB8A	1.25731e-18	0.266218	0.882	0.817	3.21141e-14	IFN.AMs	RAB8A
FPR2	1.28813e-18	0.29207	0.476	0.328	3.29015e-14	IFN.AMs	FPR2
SLFN11	1.36785e-18	0.266622	0.871	0.771	3.49377e-14	IFN.AMs	SLFN11
MGAT3	1.81414e-18	0.263509	0.5	0.358	4.63367e-14	IFN.AMs	MGAT3
CHD1	1.90146e-18	0.27068	0.65	0.514	4.85672e-14	IFN.AMs	CHD1
BACH1	2.6562e-18	0.315095	0.834	0.759	6.78445e-14	IFN.AMs	BACH1
OGFR	2.6883e-18	0.28235	0.68	0.565	6.86645e-14	IFN.AMs	OGFR
FKBP51	2.94395e-18	0.307486	0.701	0.568	7.51944e-14	IFN.AMs	FKBP5
STX11	2.975e-18	0.303103	0.852	0.778	7.59873e-14	IFN.AMs	STX11
CHCHD7	3.26711e-18	0.322532	0.652	0.543	8.34485e-14	IFN.AMs	CHCHD7
CD55	3.3685e-18	0.323391	0.859	0.783	8.60382e-14	IFN.AMs	CD55
NR3C1	3.40618e-18	0.26758	0.868	0.79	8.70005e-14	IFN.AMs	NR3C1
EVL	6.69939e-18	0.272564	0.929	0.85	1.71116e-13	IFN.AMs	EVL
LPCAT2	1.13327e-17	0.269735	0.759	0.646	2.89461e-13	IFN.AMs	LPCAT2
PLAC8	1.44241e-17	0.54483	0.776	0.661	3.6842e-13	IFN.AMs	PLAC8
2022-03-11	2.25714e-17	0.265724	0.868	0.782	5.76519e-13	IFN.AMs	2022-03-01
GBP51	2.92261e-17	0.294577	0.375	0.25	7.46493e-13	IFN.AMs	GBP5
EREG	3.40848e-17	0.30095	0.259	0.151	8.70593e-13	IFN.AMs	EREG
SMARCA5	4.42746e-17	0.277934	0.849	0.788	1.13086e-12	IFN.AMs	SMARCA5
GBP31	5.45976e-17	0.274977	0.704	0.59	1.39453e-12	IFN.AMs	GBP3
UBE2F	5.885e-17	0.264956	0.744	0.645	1.50315e-12	IFN.AMs	UBE2F
RAB13	8.37902e-17	0.35091	0.895	0.847	2.14017e-12	IFN.AMs	RAB13
C5AR1	8.80409e-17	0.271905	0.946	0.926	2.24874e-12	IFN.AMs	C5AR1
APOL4	1.06892e-16	0.274258	0.639	0.506	2.73024e-12	IFN.AMs	APOL4
TRIM44	1.48122e-16	0.267443	0.796	0.696	3.78333e-12	IFN.AMs	TRIM44
FGD2	2.10294e-16	0.297573	0.565	0.449	5.37132e-12	IFN.AMs	FGD2
CSF2RB1	2.24703e-16	0.276059	0.651	0.531	5.73937e-12	IFN.AMs	CSF2RB
CCDC85B	3.41059e-16	0.286822	0.769	0.681	8.71133e-12	IFN.AMs	CCDC85B
UTRN	3.54622e-16	0.273871	0.612	0.481	9.05775e-12	IFN.AMs	UTRN
IRF9	3.77269e-16	0.260757	0.755	0.646	9.63621e-12	IFN.AMs	IRF9
CD471	3.86308e-16	0.263403	0.964	0.92	9.86708e-12	IFN.AMs	CD47
NASP	7.87704e-16	0.273746	0.591	0.48	2.01195e-11	IFN.AMs	NASP
PTAFR	7.89776e-16	0.267904	0.704	0.595	2.01725e-11	IFN.AMs	PTAFR
STK4	1.40463e-15	0.250818	0.871	0.792	3.58769e-11	IFN.AMs	STK4
EEA1	2.16539e-15	0.270375	0.846	0.782	5.53083e-11	IFN.AMs	EEA1
SIPA1L2	2.82124e-15	0.254765	0.53	0.407	7.206e-11	IFN.AMs	SIPA1L2
NEAT11	3.71841e-15	0.354673	0.963	0.947	9.49756e-11	IFN.AMs	NEAT1
STK17B	4.36841e-15	0.255416	0.72	0.61	1.11578e-10	IFN.AMs	STK17B
SLC31A1	7.25518e-15	0.263614	0.832	0.759	1.85312e-10	IFN.AMs	SLC31A1
PARAL11	1.61926e-14	0.259598	0.859	0.78	4.13592e-10	IFN.AMs	PARAL1
RBBP6	2.09056e-14	0.257327	0.583	0.472	5.33971e-10	IFN.AMs	RBBP6
HBEGF1	6.27032e-14	0.28859	0.899	0.838	1.60157e-09	IFN.AMs	HBEGF
GLDN	9.35292e-14	0.277682	0.881	0.823	2.38892e-09	IFN.AMs	GLDN
RABAC1	2.10036e-13	0.302133	0.828	0.774	5.36473e-09	IFN.AMs	RABAC1
FCGR2A1	2.47708e-13	0.278319	0.947	0.916	6.32695e-09	IFN.AMs	FCGR2A
CFLAR1	3.07915e-13	0.250403	0.765	0.673	7.86476e-09	IFN.AMs	CFLAR
ARHGEF28	3.25728e-13	0.277708	0.663	0.568	8.31975e-09	IFN.AMs	ARHGEF28
CD401	4.19132e-13	0.273382	0.622	0.51	1.07055e-08	IFN.AMs	CD40
GK1	2.2814e-12	0.250671	0.683	0.575	5.82714e-08	IFN.AMs	GK
SLC2A3	2.72395e-12	0.260798	0.64	0.529	6.95752e-08	IFN.AMs	SLC2A3
AXL	7.21662e-12	0.291879	0.789	0.718	1.84327e-07	IFN.AMs	AXL
VCAN2	3.53824e-11	0.379717	0.295	0.206	9.03738e-07	IFN.AMs	VCAN
RETN	9.62471e-11	0.308229	0.956	0.944	2.45834e-06	IFN.AMs	RETN
CD163	3.67912e-10	0.277099	0.867	0.818	9.3972e-06	IFN.AMs	CD163
THBS11	2.2298e-08	0.267893	0.838	0.779	0.000569536	IFN.AMs	THBS1
ID2	1.81543e-07	0.29385	0.848	0.806	0.00463696	IFN.AMs	ID2
CSF11	2.48746e-07	0.284129	0.343	0.264	0.00635348	IFN.AMs	CSF1
TGM21	1.82694e-06	0.308684	0.867	0.827	0.0466637	IFN.AMs	TGM2
TUBA1A	3.19566e-06	0.262821	0.741	0.677	0.0816236	IFN.AMs	TUBA1A
PCLAF	0	1.00078	0.492	0.027	0	Cyc.AMs	PCLAF
MKI67	0	0.869292	0.353	0.007	0	Cyc.AMs	MKI67
TROAP	0	0.652066	0.339	0.01	0	Cyc.AMs	TROAP
BIRC5	0	0.584949	0.297	0.005	0	Cyc.AMs	BIRC5
AZU1	1.17136e-219	0.866801	0.425	0.053	2.99188e-215	Cyc.AMs	AZU1
PTTG1	4.11968e-215	1.55309	0.686	0.156	1.05225e-210	Cyc.AMs	PTTG1
GIHCG	2.5647e-201	1.18885	0.614	0.124	6.55077e-197	Cyc.AMs	GIHCG
LGALS11	6.99328e-157	1.54996	1	0.999	1.78622e-152	Cyc.AMs	LGALS1
GGH	2.38184e-154	1.02224	0.594	0.142	6.08369e-150	Cyc.AMs	GGH
VCAN3	2.99496e-111	1.70152	0.622	0.205	7.64972e-107	Cyc.AMs	VCAN
MZT2B	4.19216e-108	1.19855	0.944	0.803	1.07076e-103	Cyc.AMs	MZT2B
SNHG32	6.39998e-108	1.25689	0.936	0.728	1.63468e-103	Cyc.AMs	SNHG32
HMGN2	5.64492e-104	1.45156	0.994	0.978	1.44183e-99	Cyc.AMs	HMGN2
CENPF	4.65576e-103	1.20246	0.433	0.106	1.18917e-98	Cyc.AMs	CENPF
ANP32B	5.39679e-101	1.16362	0.989	0.949	1.37845e-96	Cyc.AMs	ANP32B
HNRNPA1	1.20359e-98	0.953271	0.969	0.878	3.07421e-94	Cyc.AMs	HNRNPA1
HIST1H1D	5.73126e-95	0.689597	0.353	0.073	1.46388e-90	Cyc.AMs	HIST1H1D
LYZ1	4.86881e-91	0.973589	1	1	1.24359e-86	Cyc.AMs	LYZ
IGFBP7	4.6513e-89	0.508352	0.308	0.06	1.18804e-84	Cyc.AMs	IGFBP7
ANXA1	1.15552e-87	0.985267	1	0.998	2.95144e-83	Cyc.AMs	ANXA1
MS4A6A	2.97599e-87	1.14141	0.958	0.791	7.60126e-83	Cyc.AMs	MS4A6A
SNHG6	7.26953e-80	0.864686	0.972	0.906	1.85678e-75	Cyc.AMs	SNHG6
PLP2	1.77286e-77	1.09645	0.817	0.521	4.52823e-73	Cyc.AMs	PLP2
VIM	8.43992e-77	0.837116	1	1	2.15572e-72	Cyc.AMs	VIM
H1FX	2.08248e-75	1.18363	0.75	0.424	5.31908e-71	Cyc.AMs	H1FX
TKT	5.81722e-69	0.819374	1	0.981	1.48583e-64	Cyc.AMs	TKT
LMNA	9.79039e-68	0.924257	0.972	0.868	2.50066e-63	Cyc.AMs	LMNA
NUP214	1.58505e-67	0.873924	0.925	0.788	4.04853e-63	Cyc.AMs	NUP214
HIST1H1C	3.63331e-64	0.745924	0.503	0.188	9.2802e-60	Cyc.AMs	HIST1H1C
PTMA	2.04396e-62	0.613347	1	1	5.22068e-58	Cyc.AMs	PTMA
NUCB2	6.46108e-60	1.07615	0.731	0.495	1.65029e-55	Cyc.AMs	NUCB2
HSP90B1	3.09825e-59	0.772878	1	0.989	7.91356e-55	Cyc.AMs	HSP90B1
AGRP	6.37247e-58	1.33933	0.85	0.662	1.62766e-53	Cyc.AMs	AGRP
SAMHD11	1.18993e-57	0.74276	1	0.973	3.03932e-53	Cyc.AMs	SAMHD1
AHNAK	1.6407e-57	0.823339	0.986	0.917	4.19068e-53	Cyc.AMs	AHNAK
H3F3B1	1.88702e-55	0.678766	1	0.997	4.81984e-51	Cyc.AMs	H3F3B
PMP22	1.88885e-54	0.777015	0.531	0.23	4.82451e-50	Cyc.AMs	PMP22
BTG1	8.29446e-54	0.738586	0.986	0.944	2.11857e-49	Cyc.AMs	BTG1
H2AFV	1.37573e-53	0.831982	0.933	0.853	3.51388e-49	Cyc.AMs	H2AFV
AC020656.11	2.29113e-52	0.752081	0.989	0.888	5.852e-48	Cyc.AMs	AC020656.1
CD99	3.32217e-49	0.761031	0.906	0.754	8.48548e-45	Cyc.AMs	CD99
PCBP2	2.60671e-46	0.5274	0.992	0.966	6.65806e-42	Cyc.AMs	PCBP2
MT-CYB	4.04186e-46	0.595341	1	0.998	1.03237e-41	Cyc.AMs	MT-CYB
RAC1	9.11078e-46	0.467954	1	1	2.32708e-41	Cyc.AMs	RAC1
LRRFIP1	7.65567e-45	0.557709	0.997	0.991	1.95541e-40	Cyc.AMs	LRRFIP1
NEAT12	1.00778e-44	1.03632	1	0.947	2.57406e-40	Cyc.AMs	NEAT1
NCAPD2	6.30134e-43	0.483563	0.375	0.139	1.60949e-38	Cyc.AMs	NCAPD2
SRSF3	9.78032e-43	0.616782	0.933	0.844	2.49809e-38	Cyc.AMs	SRSF3
MS4A14	1.0206e-41	0.547068	0.375	0.142	2.60682e-37	Cyc.AMs	MS4A14
HMGB3	1.03876e-41	0.47284	0.319	0.107	2.65321e-37	Cyc.AMs	HMGB3
EEF1D	2.39194e-41	0.569201	0.986	0.966	6.10949e-37	Cyc.AMs	EEF1D
MTRNR2L12	7.92244e-41	0.587474	0.986	0.961	2.02355e-36	Cyc.AMs	MTRNR2L12
ZFAS1	8.42088e-41	0.664325	0.994	0.968	2.15086e-36	Cyc.AMs	ZFAS1
EVI2B	2.98597e-40	0.548754	0.986	0.971	7.62676e-36	Cyc.AMs	EVI2B
RAB131	1.54068e-39	0.62663	0.933	0.847	3.93521e-35	Cyc.AMs	RAB13
MT-CO2	3.39044e-39	0.44635	1	0.998	8.65987e-35	Cyc.AMs	MT-CO2
CRNDE	4.20829e-39	0.442919	0.261	0.08	1.07488e-34	Cyc.AMs	CRNDE
VIM-AS1	6.78413e-39	0.510971	0.386	0.155	1.7328e-34	Cyc.AMs	VIM-AS1
FAM200B	1.0245e-38	0.616786	0.85	0.722	2.61677e-34	Cyc.AMs	FAM200B
MT-ND4	1.26981e-37	0.518211	1	0.997	3.24334e-33	Cyc.AMs	MT-ND4
MGST1	1.30237e-37	0.661192	0.869	0.647	3.32652e-33	Cyc.AMs	MGST1
ZFP36L2	1.77887e-37	0.649777	0.961	0.912	4.54359e-33	Cyc.AMs	ZFP36L2
HNRNPC1	5.47451e-37	0.529063	0.975	0.937	1.3983e-32	Cyc.AMs	HNRNPC
MCL11	7.92846e-37	0.594374	0.967	0.891	2.02509e-32	Cyc.AMs	MCL1
S100A10	8.52706e-37	0.481286	1	1	2.17798e-32	Cyc.AMs	S100A10
APLP2	3.96843e-36	0.491087	1	0.995	1.01362e-31	Cyc.AMs	APLP2
HSD17B11	5.24606e-36	0.554858	0.947	0.878	1.33995e-31	Cyc.AMs	HSD17B11
PABPC1	2.21444e-35	0.423906	1	0.998	5.65612e-31	Cyc.AMs	PABPC1
ZEB21	3.64304e-35	0.659258	0.972	0.921	9.30505e-31	Cyc.AMs	ZEB2
CCL231	3.84078e-35	0.595911	0.708	0.459	9.81012e-31	Cyc.AMs	CCL23
EMP3	1.48925e-34	0.51226	0.992	0.965	3.80383e-30	Cyc.AMs	EMP3
DDX17	3.8859e-34	0.557221	0.939	0.854	9.92537e-30	Cyc.AMs	DDX17
OSBPL11	4.79576e-34	0.558557	0.992	0.923	1.22493e-29	Cyc.AMs	OSBPL11
MT-ND5	9.05128e-34	0.468808	1	0.993	2.31188e-29	Cyc.AMs	MT-ND5
CSTA	1.00904e-33	0.534051	1	0.979	2.57729e-29	Cyc.AMs	CSTA
MYADM	1.77646e-32	0.633757	0.931	0.815	4.53742e-28	Cyc.AMs	MYADM
PECAM1	2.34682e-32	0.517273	0.947	0.916	5.99425e-28	Cyc.AMs	PECAM1
PARP142	3.55669e-32	0.545973	0.939	0.84	9.08449e-28	Cyc.AMs	PARP14
TAGLN2	3.89137e-32	0.475188	1	0.993	9.93935e-28	Cyc.AMs	TAGLN2
MT-ATP6	4.26394e-32	0.505871	1	0.997	1.0891e-27	Cyc.AMs	MT-ATP6
IFI162	1.82137e-31	0.565514	0.944	0.863	4.65215e-27	Cyc.AMs	IFI16
AKAP13	6.81135e-31	0.531687	0.947	0.867	1.73975e-26	Cyc.AMs	AKAP13
HMGB1	1.79703e-30	0.583281	1	0.999	4.58999e-26	Cyc.AMs	HMGB1
TAF1D	1.94056e-30	0.590634	0.806	0.656	4.95658e-26	Cyc.AMs	TAF1D
YBX3	2.34999e-30	0.534663	0.936	0.853	6.00235e-26	Cyc.AMs	YBX3
EIF3F	2.82639e-30	0.507247	0.944	0.892	7.21916e-26	Cyc.AMs	EIF3F
ATP5MC2	1.37547e-29	0.395647	1	0.997	3.51321e-25	Cyc.AMs	ATP5MC2
GRB2	1.48944e-29	0.462646	0.997	0.982	3.80432e-25	Cyc.AMs	GRB2
PTTG1IP	4.952e-29	0.545377	0.928	0.89	1.26484e-24	Cyc.AMs	PTTG1IP
CAST1	1.29708e-28	0.417773	1	0.993	3.31301e-24	Cyc.AMs	CAST
HACD4	4.99922e-28	0.514803	0.839	0.724	1.2769e-23	Cyc.AMs	HACD4
IFITM32	9.22843e-28	0.605685	0.833	0.674	2.35713e-23	Cyc.AMs	IFITM3
CEP170	2.00186e-27	0.521552	0.878	0.769	5.11315e-23	Cyc.AMs	CEP170
SNHG5	2.32109e-27	0.476971	0.942	0.873	5.92852e-23	Cyc.AMs	SNHG5
AHR	4.07459e-27	0.634146	0.714	0.584	1.04073e-22	Cyc.AMs	AHR
LDHA	4.66065e-27	0.499365	0.969	0.928	1.19042e-22	Cyc.AMs	LDHA
CAMLG	6.57826e-27	0.539446	0.758	0.645	1.68022e-22	Cyc.AMs	CAMLG
EVI2A	9.01478e-27	0.603045	0.794	0.652	2.30256e-22	Cyc.AMs	EVI2A
TRIM381	1.14775e-26	0.472317	0.889	0.777	2.93159e-22	Cyc.AMs	TRIM38
IQGAP1	1.22123e-26	0.434808	0.994	0.956	3.11928e-22	Cyc.AMs	IQGAP1
PNN	2.34816e-26	0.546727	0.736	0.607	5.99768e-22	Cyc.AMs	PNN
RNASE6	3.72902e-26	0.565092	0.481	0.267	9.52465e-22	Cyc.AMs	RNASE6
LFNG	3.9482e-26	0.593412	0.547	0.341	1.00845e-21	Cyc.AMs	LFNG
METTL7A	7.19179e-26	0.358867	0.297	0.122	1.83693e-21	Cyc.AMs	METTL7A
HMGN1	1.16827e-25	0.521905	0.922	0.926	2.984e-21	Cyc.AMs	HMGN1
DPYSL2	1.6308e-25	0.444778	0.925	0.844	4.16539e-21	Cyc.AMs	DPYSL2
SGMS2	2.67786e-25	0.552768	0.822	0.724	6.83979e-21	Cyc.AMs	SGMS2
RPS7	2.81906e-25	0.304045	1	1	7.20044e-21	Cyc.AMs	RPS7
BCLAF1	7.13694e-25	0.504623	0.856	0.748	1.82292e-20	Cyc.AMs	BCLAF1
THEMIS21	1.09686e-24	0.538761	0.847	0.79	2.8016e-20	Cyc.AMs	THEMIS2
ZFP36L11	1.30781e-24	0.594091	0.731	0.58	3.3404e-20	Cyc.AMs	ZFP36L1
CCNI	1.30796e-24	0.383423	0.997	0.993	3.3408e-20	Cyc.AMs	CCNI
HP1BP3	1.77195e-24	0.472296	0.922	0.875	4.52592e-20	Cyc.AMs	HP1BP3
IFIT31	3.07659e-24	0.514019	0.933	0.862	7.85824e-20	Cyc.AMs	IFIT3
MX11	5.1086e-24	0.658355	0.783	0.662	1.30484e-19	Cyc.AMs	MX1
YWHAH	1.39148e-23	0.404186	0.994	0.985	3.55411e-19	Cyc.AMs	YWHAH
TMBIM6	1.82261e-23	0.376655	1	0.996	4.65532e-19	Cyc.AMs	TMBIM6
STMN11	2.37928e-23	0.520616	0.958	0.918	6.07716e-19	Cyc.AMs	STMN1
MT-ND3	2.77051e-23	0.361558	1	0.997	7.07643e-19	Cyc.AMs	MT-ND3
SEPTIN7	3.34389e-23	0.446511	0.969	0.938	8.54096e-19	Cyc.AMs	SEPTIN7
SET	3.58111e-23	0.386949	0.983	0.949	9.14687e-19	Cyc.AMs	SET
MEGF9	4.17792e-23	0.5559	0.728	0.634	1.06712e-18	Cyc.AMs	MEGF9
POLR1D	5.35614e-23	0.465415	0.919	0.824	1.36806e-18	Cyc.AMs	POLR1D
GRN	5.60684e-23	0.341342	1	1	1.4321e-18	Cyc.AMs	GRN
PLAC81	6.06832e-23	0.79382	0.806	0.662	1.54997e-18	Cyc.AMs	PLAC8
CDV3	6.2288e-23	0.412083	0.953	0.907	1.59096e-18	Cyc.AMs	CDV3
MTDH	7.26794e-23	0.371082	0.992	0.975	1.85638e-18	Cyc.AMs	MTDH
HADHA	1.0027e-22	0.436052	0.953	0.921	2.5611e-18	Cyc.AMs	HADHA
PTP4A2	1.11576e-22	0.415859	0.967	0.943	2.84987e-18	Cyc.AMs	PTP4A2
BOD1L1	1.33418e-22	0.457591	0.881	0.792	3.40775e-18	Cyc.AMs	BOD1L1
HNRNPA2B1	1.41667e-22	0.425848	0.997	0.982	3.61847e-18	Cyc.AMs	HNRNPA2B1
C12orf57	1.58586e-22	0.531219	0.644	0.492	4.0506e-18	Cyc.AMs	C12orf57
APOL61	2.58994e-22	0.439038	0.936	0.862	6.61522e-18	Cyc.AMs	APOL6
RSRP1	2.91664e-22	0.484998	0.756	0.636	7.44968e-18	Cyc.AMs	RSRP1
AC026369.3	2.96587e-22	0.564496	0.967	0.906	7.57541e-18	Cyc.AMs	AC026369.3
EPB41L4A-AS1	3.81042e-22	0.523847	0.603	0.443	9.73258e-18	Cyc.AMs	EPB41L4A-AS1
SP1001	4.06381e-22	0.436636	0.911	0.839	1.03798e-17	Cyc.AMs	SP100
SKA2	4.6806e-22	0.492835	0.414	0.236	1.19552e-17	Cyc.AMs	SKA2
MIS18BP1	4.72744e-22	0.426521	0.961	0.89	1.20748e-17	Cyc.AMs	MIS18BP1
H2AFY	5.6661e-22	0.343552	0.989	0.965	1.44723e-17	Cyc.AMs	H2AFY
SNHG12	5.80152e-22	0.60779	0.464	0.269	1.48182e-17	Cyc.AMs	SNHG12
TNFSF102	8.53062e-22	0.560903	0.669	0.519	2.17889e-17	Cyc.AMs	TNFSF10
S100A6	9.12304e-22	0.312991	1	1	2.33021e-17	Cyc.AMs	S100A6
IFNGR1	9.8145e-22	0.429735	0.942	0.908	2.50682e-17	Cyc.AMs	IFNGR1
SKIL	1.00801e-21	0.430158	0.936	0.827	2.57465e-17	Cyc.AMs	SKIL
EIF2AK21	1.33236e-21	0.471633	0.908	0.808	3.40312e-17	Cyc.AMs	EIF2AK2
MT-ND6	1.47077e-21	0.509468	0.797	0.659	3.75664e-17	Cyc.AMs	MT-ND6
RGS18	1.86044e-21	0.373918	0.361	0.179	4.75194e-17	Cyc.AMs	RGS18
MT-ND4L	2.05674e-21	0.416452	0.961	0.884	5.25332e-17	Cyc.AMs	MT-ND4L
TXNIP	2.08229e-21	0.329497	1	1	5.31859e-17	Cyc.AMs	TXNIP
ANKRD12	2.63787e-21	0.434973	0.925	0.837	6.73765e-17	Cyc.AMs	ANKRD12
IGBP1	3.79709e-21	0.502612	0.769	0.68	9.69853e-17	Cyc.AMs	IGBP1
N4BP2L2	4.17621e-21	0.410242	0.972	0.902	1.06669e-16	Cyc.AMs	N4BP2L2
PNISR	5.90924e-21	0.468674	0.836	0.731	1.50934e-16	Cyc.AMs	PNISR
MS4A7	6.3671e-21	0.304655	1	1	1.62628e-16	Cyc.AMs	MS4A7
GUSB	7.98247e-21	0.453287	0.825	0.743	2.03888e-16	Cyc.AMs	GUSB
RNF2131	8.07101e-21	0.452357	0.961	0.885	2.0615e-16	Cyc.AMs	RNF213
EIF1	9.00343e-21	0.376682	1	1	2.29966e-16	Cyc.AMs	EIF1
DEK1	1.57719e-20	0.417662	0.956	0.934	4.02845e-16	Cyc.AMs	DEK
RPL36AL	1.83089e-20	0.345114	1	0.994	4.67646e-16	Cyc.AMs	RPL36AL
PRRC2C	2.39343e-20	0.377042	0.969	0.937	6.1133e-16	Cyc.AMs	PRRC2C
ZFAND5	5.23396e-20	0.449519	0.936	0.901	1.33686e-15	Cyc.AMs	ZFAND5
CRIP1	5.51192e-20	0.308586	1	1	1.40785e-15	Cyc.AMs	CRIP1
PPP1CC	5.56179e-20	0.48519	0.842	0.796	1.42059e-15	Cyc.AMs	PPP1CC
CEBPD1	6.99411e-20	0.4985	0.6	0.424	1.78643e-15	Cyc.AMs	CEBPD
ZC3HAV11	7.3631e-20	0.546235	0.597	0.451	1.88068e-15	Cyc.AMs	ZC3HAV1
MGAT4A	7.96951e-20	0.545601	0.725	0.624	2.03557e-15	Cyc.AMs	MGAT4A
IL3RA	1.13457e-19	0.507137	0.572	0.393	2.89791e-15	Cyc.AMs	IL3RA
NRIP11	1.39804e-19	0.49313	0.869	0.781	3.57087e-15	Cyc.AMs	NRIP1
TNFSF13B2	1.41106e-19	0.414288	0.892	0.789	3.60412e-15	Cyc.AMs	TNFSF13B
LYAR1	1.64074e-19	0.626326	0.878	0.776	4.19077e-15	Cyc.AMs	LYAR
SRSF7	2.39187e-19	0.438862	0.892	0.797	6.10931e-15	Cyc.AMs	SRSF7
2022-03-12	3.00623e-19	0.473332	0.853	0.783	7.6785e-15	Cyc.AMs	2022-03-01
VSIG4	3.00802e-19	0.461746	0.975	0.955	7.68308e-15	Cyc.AMs	VSIG4
CLEC12A	3.1419e-19	0.401568	0.939	0.879	8.02503e-15	Cyc.AMs	CLEC12A
CHD4	3.42116e-19	0.52354	0.703	0.579	8.73832e-15	Cyc.AMs	CHD4
RSL24D1	4.0294e-19	0.374768	0.936	0.883	1.02919e-14	Cyc.AMs	RSL24D1
EIF2S3	4.30012e-19	0.390419	0.919	0.828	1.09834e-14	Cyc.AMs	EIF2S3
ANPEP	5.27337e-19	0.508753	0.575	0.422	1.34692e-14	Cyc.AMs	ANPEP
DCTN3	5.31571e-19	0.484449	0.828	0.778	1.35774e-14	Cyc.AMs	DCTN3
FGL21	6.2264e-19	0.428721	0.394	0.219	1.59035e-14	Cyc.AMs	FGL2
PRPF4B	6.75321e-19	0.455212	0.736	0.652	1.72491e-14	Cyc.AMs	PRPF4B
ELF1	8.35112e-19	0.360919	0.872	0.824	2.13304e-14	Cyc.AMs	ELF1
HIST1H1E	1.16017e-18	0.439856	0.453	0.282	2.96332e-14	Cyc.AMs	HIST1H1E
LUC7L3	1.31894e-18	0.445921	0.792	0.713	3.36883e-14	Cyc.AMs	LUC7L3
GPCPD1	1.4375e-18	0.427953	0.983	0.964	3.67166e-14	Cyc.AMs	GPCPD1
ANKRD11	1.98824e-18	0.462013	0.789	0.705	5.07837e-14	Cyc.AMs	ANKRD11
RBIS	2.75388e-18	0.37298	0.908	0.866	7.03396e-14	Cyc.AMs	RBIS
RPS21	4.93463e-18	0.292537	1	1	1.2604e-13	Cyc.AMs	RPS21
BTF31	5.50429e-18	0.308811	1	0.991	1.40591e-13	Cyc.AMs	BTF3
DBI	8.49264e-18	0.351621	0.994	0.99	2.16919e-13	Cyc.AMs	DBI
MBNL1	1.1721e-17	0.353307	0.986	0.925	2.99378e-13	Cyc.AMs	MBNL1
KHDRBS1	1.37289e-17	0.397011	0.917	0.866	3.50662e-13	Cyc.AMs	KHDRBS1
ANG	1.55905e-17	0.29872	0.294	0.143	3.98213e-13	Cyc.AMs	ANG
ZMYND8	1.93085e-17	0.491946	0.597	0.45	4.93178e-13	Cyc.AMs	ZMYND8
PLEC	2.08557e-17	0.473089	0.725	0.639	5.32695e-13	Cyc.AMs	PLEC
RPS20	3.26729e-17	0.260155	1	1	8.34532e-13	Cyc.AMs	RPS20
ZBTB7A	3.70722e-17	0.425982	0.814	0.748	9.46897e-13	Cyc.AMs	ZBTB7A
PTPRC1	3.99583e-17	0.335165	1	0.995	1.02062e-12	Cyc.AMs	PTPRC
SELPLG	4.2405e-17	0.388175	0.856	0.768	1.08311e-12	Cyc.AMs	SELPLG
FOS1	4.42327e-17	0.454669	0.981	0.912	1.12979e-12	Cyc.AMs	FOS
QKI	4.64928e-17	0.373699	0.939	0.885	1.18752e-12	Cyc.AMs	QKI
SCAF11	5.38612e-17	0.356496	0.958	0.93	1.37572e-12	Cyc.AMs	SCAF11
LNPEP	6.72695e-17	0.443552	0.839	0.761	1.7182e-12	Cyc.AMs	LNPEP
FXR1	6.93059e-17	0.437911	0.725	0.643	1.77021e-12	Cyc.AMs	FXR1
EIF3E	7.21601e-17	0.262536	0.997	0.981	1.84311e-12	Cyc.AMs	EIF3E
NCOA41	1.08438e-16	0.327001	0.889	0.815	2.76973e-12	Cyc.AMs	NCOA4
SAMD9L1	1.11572e-16	0.387326	0.914	0.828	2.84976e-12	Cyc.AMs	SAMD9L
VMP12	1.2224e-16	0.441885	0.822	0.751	3.12224e-12	Cyc.AMs	VMP1
EZR	1.5433e-16	0.445477	0.761	0.654	3.94189e-12	Cyc.AMs	EZR
EPSTI12	2.08728e-16	0.439177	0.714	0.6	5.33133e-12	Cyc.AMs	EPSTI1
PRPF38B	2.46592e-16	0.456576	0.731	0.665	6.29846e-12	Cyc.AMs	PRPF38B
XAF11	2.74726e-16	0.450213	0.789	0.686	7.01706e-12	Cyc.AMs	XAF1
PRPF40A	3.16926e-16	0.36217	0.914	0.884	8.09492e-12	Cyc.AMs	PRPF40A
SERPINB1	4.62856e-16	0.380625	0.992	0.965	1.18223e-11	Cyc.AMs	SERPINB1
COX20	5.37914e-16	0.417276	0.678	0.594	1.37394e-11	Cyc.AMs	COX20
HNRNPM	5.45208e-16	0.39861	0.806	0.723	1.39257e-11	Cyc.AMs	HNRNPM
EIF3A	6.67085e-16	0.345982	0.964	0.928	1.70387e-11	Cyc.AMs	EIF3A
FYB11	6.92448e-16	0.324432	0.853	0.728	1.76865e-11	Cyc.AMs	FYB1
DSE1	7.12906e-16	0.403409	0.831	0.73	1.8209e-11	Cyc.AMs	DSE
TCF7L2	8.10805e-16	0.337983	0.967	0.912	2.07096e-11	Cyc.AMs	TCF7L2
PLSCR11	8.7251e-16	0.416644	0.903	0.833	2.22856e-11	Cyc.AMs	PLSCR1
CPVL1	9.98948e-16	0.399155	0.925	0.875	2.55151e-11	Cyc.AMs	CPVL
HNRNPA3	1.36977e-15	0.340936	0.947	0.902	3.49867e-11	Cyc.AMs	HNRNPA3
GDI2	1.46642e-15	0.358419	0.914	0.859	3.74554e-11	Cyc.AMs	GDI2
MAP3K2	1.51656e-15	0.437118	0.767	0.672	3.87359e-11	Cyc.AMs	MAP3K2
H2AFJ	1.52165e-15	0.423506	0.853	0.772	3.8866e-11	Cyc.AMs	H2AFJ
ACTN4	1.72644e-15	0.3987	0.831	0.775	4.40969e-11	Cyc.AMs	ACTN4
HNRNPF	1.73853e-15	0.363503	0.889	0.835	4.44054e-11	Cyc.AMs	HNRNPF
PAK2	1.85958e-15	0.304773	0.983	0.958	4.74974e-11	Cyc.AMs	PAK2
RAB11FIP1	1.98588e-15	0.368705	0.978	0.938	5.07234e-11	Cyc.AMs	RAB11FIP1
CD164	2.02428e-15	0.2714	0.992	0.988	5.17041e-11	Cyc.AMs	CD164
SYF2	2.11363e-15	0.371509	0.864	0.81	5.39864e-11	Cyc.AMs	SYF2
JMJD1C	2.27668e-15	0.353382	0.839	0.774	5.81509e-11	Cyc.AMs	JMJD1C
SUMO21	2.93077e-15	0.287361	1	0.995	7.48578e-11	Cyc.AMs	SUMO2
CEBPB	3.13593e-15	0.328156	1	0.996	8.00978e-11	Cyc.AMs	CEBPB
NONO	3.73861e-15	0.41291	0.728	0.66	9.54917e-11	Cyc.AMs	NONO
HOTAIRM1	3.92032e-15	0.29427	0.317	0.171	1.00133e-10	Cyc.AMs	HOTAIRM1
UBE2D3	5.51711e-15	0.330497	0.972	0.959	1.40918e-10	Cyc.AMs	UBE2D3
IK	5.75178e-15	0.370232	0.822	0.75	1.46912e-10	Cyc.AMs	IK
CALHM2	5.80566e-15	0.42539	0.503	0.361	1.48288e-10	Cyc.AMs	CALHM2
IRF12	5.81769e-15	0.451757	0.731	0.652	1.48596e-10	Cyc.AMs	IRF1
RPL31	6.00158e-15	0.259168	1	0.996	1.53292e-10	Cyc.AMs	RPL31
RCSD1	7.53604e-15	0.261779	0.286	0.147	1.92486e-10	Cyc.AMs	RCSD1
EIF3D	7.71084e-15	0.417994	0.761	0.716	1.9695e-10	Cyc.AMs	EIF3D
MRPL36	9.63227e-15	0.409105	0.639	0.525	2.46027e-10	Cyc.AMs	MRPL36
RGS10	1.01858e-14	0.338674	0.889	0.799	2.60164e-10	Cyc.AMs	RGS10
LINC01637	1.07097e-14	0.31257	0.375	0.222	2.73547e-10	Cyc.AMs	LINC01637
CTBS	1.22373e-14	0.343254	0.839	0.796	3.12565e-10	Cyc.AMs	CTBS
THBS12	1.40149e-14	0.548144	0.894	0.779	3.5797e-10	Cyc.AMs	THBS1
KCTD121	1.46391e-14	0.310777	0.914	0.839	3.73912e-10	Cyc.AMs	KCTD12
SEC11A	1.6402e-14	0.252974	1	0.994	4.18939e-10	Cyc.AMs	SEC11A
RTN4	1.6887e-14	0.308223	0.997	0.995	4.31328e-10	Cyc.AMs	RTN4
LINC02611	1.90528e-14	0.301473	0.256	0.129	4.86648e-10	Cyc.AMs	LINC02611
YWHAZ	1.98268e-14	0.304685	0.997	0.984	5.06417e-10	Cyc.AMs	YWHAZ
ZNF207	2.71779e-14	0.382044	0.833	0.766	6.94178e-10	Cyc.AMs	ZNF207
NSRP1	3.32791e-14	0.458456	0.714	0.655	8.50016e-10	Cyc.AMs	NSRP1
HLA-C	3.74103e-14	0.280838	1	1	9.55534e-10	Cyc.AMs	HLA-C
PELI1	3.77847e-14	0.341464	0.331	0.187	9.65097e-10	Cyc.AMs	PELI1
EIF4B	3.83267e-14	0.308533	0.925	0.871	9.78939e-10	Cyc.AMs	EIF4B
SLC11A1	3.87521e-14	0.345584	0.961	0.937	9.89806e-10	Cyc.AMs	SLC11A1
ASPH	3.983e-14	0.429841	0.589	0.487	1.01734e-09	Cyc.AMs	ASPH
TCEA1	4.61612e-14	0.382053	0.883	0.821	1.17905e-09	Cyc.AMs	TCEA1
C6orf621	4.78814e-14	0.34087	0.864	0.806	1.22299e-09	Cyc.AMs	C6orf62
HNRNPU	5.12524e-14	0.347611	0.944	0.902	1.30909e-09	Cyc.AMs	HNRNPU
RBM3	5.21784e-14	0.297575	0.989	0.957	1.33274e-09	Cyc.AMs	RBM3
GNAQ	5.75429e-14	0.351023	0.842	0.766	1.46976e-09	Cyc.AMs	GNAQ
GAPDH	7.95284e-14	0.294472	0.997	0.979	2.03131e-09	Cyc.AMs	GAPDH
MTRNR2L8	8.02956e-14	0.301001	0.947	0.904	2.05091e-09	Cyc.AMs	MTRNR2L8
SRSF4	1.01789e-13	0.361617	0.764	0.691	2.59989e-09	Cyc.AMs	SRSF4
NIPBL	1.032e-13	0.362325	0.822	0.744	2.63593e-09	Cyc.AMs	NIPBL
APPL11	1.38842e-13	0.306641	0.906	0.836	3.54631e-09	Cyc.AMs	APPL1
SLC8A11	1.43591e-13	0.352892	0.761	0.669	3.66759e-09	Cyc.AMs	SLC8A1
ACIN1	1.48252e-13	0.37306	0.614	0.484	3.78666e-09	Cyc.AMs	ACIN1
CCNG1	1.54507e-13	0.443127	0.489	0.365	3.94642e-09	Cyc.AMs	CCNG1
NFKBIA1	1.80257e-13	0.315822	0.894	0.807	4.60413e-09	Cyc.AMs	NFKBIA
HEBP2	2.04953e-13	0.370689	0.753	0.67	5.23491e-09	Cyc.AMs	HEBP2
HLA-B1	2.10261e-13	0.260085	1	1	5.3705e-09	Cyc.AMs	HLA-B
FPR31	2.4726e-13	0.391718	0.433	0.286	6.31553e-09	Cyc.AMs	FPR3
HMGN31	2.66085e-13	0.338823	0.956	0.915	6.79634e-09	Cyc.AMs	HMGN3
DYNLL1	3.07305e-13	0.299379	1	0.998	7.84918e-09	Cyc.AMs	DYNLL1
HEXB	3.83598e-13	0.339685	0.942	0.908	9.79786e-09	Cyc.AMs	HEXB
MLKL1	4.30713e-13	0.436099	0.539	0.417	1.10013e-08	Cyc.AMs	MLKL
NSA2	4.33638e-13	0.311942	0.953	0.919	1.1076e-08	Cyc.AMs	NSA2
OTULINL	4.44274e-13	0.371886	0.606	0.486	1.13477e-08	Cyc.AMs	OTULINL
UBC	4.54595e-13	0.433676	0.967	0.957	1.16113e-08	Cyc.AMs	UBC
PTMS	5.38943e-13	0.366821	0.989	0.978	1.37657e-08	Cyc.AMs	PTMS
XRN2	5.71858e-13	0.308803	0.911	0.888	1.46064e-08	Cyc.AMs	XRN2
TMA7	6.54033e-13	0.265103	1	0.987	1.67053e-08	Cyc.AMs	TMA7
BST1	7.18266e-13	0.35431	0.725	0.648	1.8346e-08	Cyc.AMs	BST1
TMOD3	7.76893e-13	0.284217	0.939	0.87	1.98434e-08	Cyc.AMs	TMOD3
MTIF3	8.01308e-13	0.318174	0.875	0.828	2.0467e-08	Cyc.AMs	MTIF3
ATP2B11	8.16377e-13	0.428574	0.856	0.807	2.08519e-08	Cyc.AMs	ATP2B1
EIF3H	8.19385e-13	0.278066	0.967	0.937	2.09287e-08	Cyc.AMs	EIF3H
TMEM176B1	8.3897e-13	0.410145	0.522	0.362	2.1429e-08	Cyc.AMs	TMEM176B
EIF3G	1.33442e-12	0.318202	0.853	0.801	3.40836e-08	Cyc.AMs	EIF3G
NCOR1	1.40933e-12	0.341099	0.903	0.843	3.59972e-08	Cyc.AMs	NCOR1
RNF7	1.84487e-12	0.291653	0.922	0.892	4.71217e-08	Cyc.AMs	RNF7
SQSTM11	2.06398e-12	0.343718	0.933	0.906	5.27182e-08	Cyc.AMs	SQSTM1
DNAJC7	2.10959e-12	0.350815	0.789	0.736	5.3883e-08	Cyc.AMs	DNAJC7
ALCAM	2.34341e-12	0.3831	0.761	0.692	5.98553e-08	Cyc.AMs	ALCAM
SON	2.43286e-12	0.302192	0.95	0.936	6.21402e-08	Cyc.AMs	SON
ORMDL1	2.69287e-12	0.299759	0.85	0.773	6.87812e-08	Cyc.AMs	ORMDL1
MS4A4A1	2.7018e-12	0.303072	0.989	0.973	6.90093e-08	Cyc.AMs	MS4A4A
CIITA	3.19857e-12	0.418736	0.561	0.453	8.16979e-08	Cyc.AMs	CIITA
MCUB	3.34405e-12	0.390412	0.608	0.523	8.54138e-08	Cyc.AMs	MCUB
HIST1H4C	3.47073e-12	0.530281	0.597	0.5	8.86493e-08	Cyc.AMs	HIST1H4C
WAC	3.76388e-12	0.341582	0.753	0.715	9.61371e-08	Cyc.AMs	WAC
KDELR1	3.9035e-12	0.308493	0.858	0.83	9.97032e-08	Cyc.AMs	KDELR1
IL7R	4.61073e-12	0.350399	0.839	0.709	1.17767e-07	Cyc.AMs	IL7R
PRIM1	5.10996e-12	0.271936	0.3	0.171	1.30519e-07	Cyc.AMs	PRIM1
STX6	5.36491e-12	0.379868	0.675	0.595	1.37031e-07	Cyc.AMs	STX6
SMARCA51	5.62759e-12	0.312162	0.858	0.788	1.4374e-07	Cyc.AMs	SMARCA5
KMT2A	5.64103e-12	0.378923	0.656	0.588	1.44083e-07	Cyc.AMs	KMT2A
IFIT11	6.17087e-12	0.378071	0.611	0.51	1.57616e-07	Cyc.AMs	IFIT1
KRT10	6.71018e-12	0.422145	0.694	0.656	1.71391e-07	Cyc.AMs	KRT10
PTGES3	7.02072e-12	0.298385	0.981	0.954	1.79323e-07	Cyc.AMs	PTGES3
MAP3K1	7.2548e-12	0.400682	0.633	0.542	1.85302e-07	Cyc.AMs	MAP3K1
YTHDF2	7.90917e-12	0.413841	0.711	0.668	2.02016e-07	Cyc.AMs	YTHDF2
TRIM221	8.74992e-12	0.313876	0.864	0.802	2.23491e-07	Cyc.AMs	TRIM22
CLEC7A1	8.89042e-12	0.259129	0.969	0.905	2.27079e-07	Cyc.AMs	CLEC7A
DDX3X1	9.28254e-12	0.345414	0.808	0.743	2.37095e-07	Cyc.AMs	DDX3X
FAM204A	1.10703e-11	0.351014	0.781	0.734	2.82757e-07	Cyc.AMs	FAM204A
RBM39	1.12596e-11	0.305726	0.922	0.876	2.87592e-07	Cyc.AMs	RBM39
CD141	1.15721e-11	0.459135	0.839	0.721	2.95575e-07	Cyc.AMs	CD14
SNHG7	1.26829e-11	0.391005	0.494	0.377	3.23947e-07	Cyc.AMs	SNHG7
MX21	1.51322e-11	0.362785	0.453	0.325	3.86507e-07	Cyc.AMs	MX2
CEP350	1.606e-11	0.297561	0.814	0.752	4.10205e-07	Cyc.AMs	CEP350
TLN1	1.65493e-11	0.282924	0.967	0.928	4.22702e-07	Cyc.AMs	TLN1
EREG1	1.73537e-11	0.424918	0.269	0.152	4.43248e-07	Cyc.AMs	EREG
PHF3	1.82331e-11	0.336373	0.794	0.748	4.65709e-07	Cyc.AMs	PHF3
MRPL33	1.967e-11	0.3228	0.872	0.852	5.02412e-07	Cyc.AMs	MRPL33
HNRNPR	2.03521e-11	0.329671	0.892	0.82	5.19833e-07	Cyc.AMs	HNRNPR
SOCS31	2.08283e-11	0.374434	0.439	0.303	5.31996e-07	Cyc.AMs	SOCS3
SH3GLB11	2.38911e-11	0.270216	0.925	0.881	6.10226e-07	Cyc.AMs	SH3GLB1
SORL11	2.39081e-11	0.362408	0.475	0.339	6.1066e-07	Cyc.AMs	SORL1
ERP29	2.61076e-11	0.26839	0.95	0.946	6.6684e-07	Cyc.AMs	ERP29
BAZ1A2	2.80786e-11	0.310708	0.833	0.757	7.17183e-07	Cyc.AMs	BAZ1A
KTN1	3.26444e-11	0.304276	0.964	0.946	8.33803e-07	Cyc.AMs	KTN1
IFIT21	4.01609e-11	0.321233	0.811	0.731	1.02579e-06	Cyc.AMs	IFIT2
BAZ2B	4.11167e-11	0.467709	0.647	0.616	1.0502e-06	Cyc.AMs	BAZ2B
TMEM1231	4.14713e-11	0.33098	0.856	0.798	1.05926e-06	Cyc.AMs	TMEM123
UBE2D11	5.00575e-11	0.378994	0.736	0.703	1.27857e-06	Cyc.AMs	UBE2D1
CTBP2	6.37163e-11	0.347753	0.644	0.573	1.62744e-06	Cyc.AMs	CTBP2
STMP1	6.70592e-11	0.287546	0.817	0.79	1.71283e-06	Cyc.AMs	STMP1
MEF2A1	6.79693e-11	0.33567	0.711	0.667	1.73607e-06	Cyc.AMs	MEF2A
RAP2B1	6.84948e-11	0.333055	0.661	0.59	1.74949e-06	Cyc.AMs	RAP2B
NIBAN12	7.33951e-11	0.325236	0.797	0.73	1.87466e-06	Cyc.AMs	NIBAN1
JAML	7.55275e-11	0.264977	0.906	0.869	1.92912e-06	Cyc.AMs	JAML
IL10RA1	8.59438e-11	0.354985	0.553	0.457	2.19518e-06	Cyc.AMs	IL10RA
SERBP1	9.92693e-11	0.25196	0.983	0.938	2.53554e-06	Cyc.AMs	SERBP1
PTPN12	1.06717e-10	0.277837	0.947	0.886	2.72577e-06	Cyc.AMs	PTPN12
PLXDC2	1.37218e-10	0.261306	0.986	0.961	3.50483e-06	Cyc.AMs	PLXDC2
PPP1R12A	1.54666e-10	0.304115	0.794	0.723	3.95049e-06	Cyc.AMs	PPP1R12A
TNRC6B	1.78689e-10	0.387552	0.658	0.605	4.56409e-06	Cyc.AMs	TNRC6B
ZYX	1.8988e-10	0.282472	0.825	0.773	4.8499e-06	Cyc.AMs	ZYX
CAPN2	2.04437e-10	0.353958	0.589	0.505	5.22173e-06	Cyc.AMs	CAPN2
CYTIP	2.10881e-10	0.36019	0.583	0.494	5.38633e-06	Cyc.AMs	CYTIP
STK17B1	2.27488e-10	0.344088	0.675	0.61	5.8105e-06	Cyc.AMs	STK17B
UBXN1	2.38542e-10	0.305421	0.886	0.861	6.09285e-06	Cyc.AMs	UBXN1
KLF61	2.41442e-10	0.317522	0.85	0.783	6.16692e-06	Cyc.AMs	KLF6
ZFHX3	2.61265e-10	0.371584	0.622	0.543	6.67323e-06	Cyc.AMs	ZFHX3
C9orf72	2.67324e-10	0.34078	0.586	0.492	6.82799e-06	Cyc.AMs	C9orf72
CLINT1	3.14136e-10	0.334817	0.764	0.742	8.02365e-06	Cyc.AMs	CLINT1
WASF2	3.24772e-10	0.27396	0.958	0.919	8.29533e-06	Cyc.AMs	WASF2
ANKHD1	3.32047e-10	0.344136	0.667	0.607	8.48114e-06	Cyc.AMs	ANKHD1
KMT2E	3.97036e-10	0.339915	0.739	0.698	1.01411e-05	Cyc.AMs	KMT2E
FXYD5	4.59389e-10	0.25183	0.942	0.913	1.17337e-05	Cyc.AMs	FXYD5
DYNC1H1	5.03645e-10	0.349951	0.744	0.689	1.28641e-05	Cyc.AMs	DYNC1H1
PSMB8-AS1	5.59849e-10	0.288728	0.411	0.285	1.42997e-05	Cyc.AMs	PSMB8-AS1
UBE2R2	5.72882e-10	0.287819	0.769	0.734	1.46325e-05	Cyc.AMs	UBE2R2
SH3BP5	5.9058e-10	0.361967	0.769	0.731	1.50846e-05	Cyc.AMs	SH3BP5
DHX36	6.53098e-10	0.264747	0.867	0.826	1.66814e-05	Cyc.AMs	DHX36
PRMT2	6.8593e-10	0.371785	0.675	0.623	1.752e-05	Cyc.AMs	PRMT2
ADAR1	7.11272e-10	0.295298	0.828	0.782	1.81673e-05	Cyc.AMs	ADAR
C5AR11	7.53265e-10	0.263674	0.944	0.926	1.92399e-05	Cyc.AMs	C5AR1
USP3	7.6106e-10	0.319376	0.7	0.661	1.9439e-05	Cyc.AMs	USP3
OS9	8.08492e-10	0.327008	0.764	0.711	2.06505e-05	Cyc.AMs	OS9
SSR2	8.37188e-10	0.281552	0.914	0.882	2.13835e-05	Cyc.AMs	SSR2
STK41	8.73641e-10	0.272956	0.839	0.792	2.23145e-05	Cyc.AMs	STK4
MZT2A	9.21851e-10	0.370315	0.483	0.39	2.35459e-05	Cyc.AMs	MZT2A
ENG	9.41211e-10	0.321649	0.722	0.664	2.40404e-05	Cyc.AMs	ENG
AP1S2	1.01816e-09	0.350768	0.558	0.473	2.60059e-05	Cyc.AMs	AP1S2
PRKAR1A	1.10406e-09	0.309952	0.8	0.784	2.81999e-05	Cyc.AMs	PRKAR1A
ATF4	1.19773e-09	0.420621	0.619	0.586	3.05924e-05	Cyc.AMs	ATF4
RUNX11	1.22909e-09	0.30651	0.864	0.822	3.13934e-05	Cyc.AMs	RUNX1
ZRANB2	1.29554e-09	0.37884	0.678	0.663	3.30907e-05	Cyc.AMs	ZRANB2
2022-03-07	1.31428e-09	0.318616	0.642	0.563	3.35694e-05	Cyc.AMs	2022-03-07
SETD2	1.35262e-09	0.346437	0.583	0.498	3.45485e-05	Cyc.AMs	SETD2
SLTM	1.40895e-09	0.300912	0.825	0.762	3.59875e-05	Cyc.AMs	SLTM
AL441992.1	1.44436e-09	0.270484	0.294	0.184	3.68919e-05	Cyc.AMs	AL441992.1
HNRNPH1	1.47289e-09	0.303034	0.719	0.674	3.76205e-05	Cyc.AMs	HNRNPH1
SLC25A24	1.54856e-09	0.279281	0.856	0.813	3.95532e-05	Cyc.AMs	SLC25A24
PAFAH1B1	1.76622e-09	0.281731	0.756	0.704	4.51127e-05	Cyc.AMs	PAFAH1B1
STX10	1.80793e-09	0.331552	0.622	0.549	4.61782e-05	Cyc.AMs	STX10
ZMIZ1	1.82741e-09	0.324102	0.647	0.576	4.66758e-05	Cyc.AMs	ZMIZ1
RTRAF	2.02416e-09	0.26124	0.919	0.871	5.17011e-05	Cyc.AMs	RTRAF
PAPOLA	2.12913e-09	0.260895	0.908	0.858	5.43822e-05	Cyc.AMs	PAPOLA
CTNNB1	2.20424e-09	0.271172	0.917	0.859	5.63008e-05	Cyc.AMs	CTNNB1
GPR651	2.22479e-09	0.370396	0.703	0.668	5.68257e-05	Cyc.AMs	GPR65
TMEM176A1	2.31181e-09	0.377922	0.378	0.26	5.90483e-05	Cyc.AMs	TMEM176A
SNRPF	2.3799e-09	0.260055	0.881	0.842	6.07873e-05	Cyc.AMs	SNRPF
NUDT3	2.55398e-09	0.343938	0.647	0.587	6.52338e-05	Cyc.AMs	NUDT3
CNIH1	2.5706e-09	0.301925	0.686	0.623	6.56581e-05	Cyc.AMs	CNIH1
AIMP1	2.82195e-09	0.321501	0.736	0.727	7.20781e-05	Cyc.AMs	AIMP1
SRRM2	2.85056e-09	0.268336	0.942	0.912	7.28089e-05	Cyc.AMs	SRRM2
HMOX12	2.88791e-09	0.253926	0.844	0.782	7.37631e-05	Cyc.AMs	HMOX1
GABPB1-AS1	3.00015e-09	0.310103	0.344	0.231	7.66299e-05	Cyc.AMs	GABPB1-AS1
NOL7	3.09874e-09	0.253868	0.864	0.833	7.9148e-05	Cyc.AMs	NOL7
H1F0	3.19825e-09	0.273973	0.256	0.15	8.16897e-05	Cyc.AMs	H1F0
NR1D2	3.39334e-09	0.348587	0.467	0.357	8.66728e-05	Cyc.AMs	NR1D2
ISG152	4.12685e-09	0.384546	0.858	0.804	0.000105408	Cyc.AMs	ISG15
IRF91	4.2672e-09	0.284304	0.703	0.647	0.000108993	Cyc.AMs	IRF9
MBP	4.32738e-09	0.279885	0.814	0.759	0.00011053	Cyc.AMs	MBP
DIAPH1	4.56483e-09	0.259462	0.853	0.8	0.000116595	Cyc.AMs	DIAPH1
HDGF	4.65998e-09	0.38753	0.583	0.511	0.000119025	Cyc.AMs	HDGF
TLR4	5.24655e-09	0.284934	0.722	0.66	0.000134007	Cyc.AMs	TLR4
THRAP3	5.3166e-09	0.315257	0.797	0.754	0.000135796	Cyc.AMs	THRAP3
IRF21	5.3879e-09	0.307143	0.711	0.707	0.000137618	Cyc.AMs	IRF2
TSC22D3	6.2608e-09	0.470355	0.669	0.629	0.000159913	Cyc.AMs	TSC22D3
LSM14A	7.04291e-09	0.303843	0.678	0.625	0.00017989	Cyc.AMs	LSM14A
SDCCAG8	7.3759e-09	0.306867	0.794	0.761	0.000188395	Cyc.AMs	SDCCAG8
KDM5A	7.72628e-09	0.29882	0.7	0.661	0.000197345	Cyc.AMs	KDM5A
CTSZ	8.13707e-09	0.256026	1	0.998	0.000207837	Cyc.AMs	CTSZ
FMNL1	8.58332e-09	0.305243	0.661	0.589	0.000219235	Cyc.AMs	FMNL1
CALM3	9.81435e-09	0.356725	0.808	0.796	0.000250678	Cyc.AMs	CALM3
ARHGAP30	1.00932e-08	0.31388	0.728	0.689	0.000257802	Cyc.AMs	ARHGAP30
FRMD4A	1.08797e-08	0.367473	0.653	0.617	0.000277889	Cyc.AMs	FRMD4A
GLIPR1	1.12859e-08	0.267723	0.872	0.814	0.000288265	Cyc.AMs	GLIPR1
SKI	1.19641e-08	0.330375	0.586	0.535	0.000305588	Cyc.AMs	SKI
SNW1	1.42332e-08	0.362276	0.625	0.598	0.000363543	Cyc.AMs	SNW1
DDX21	1.55962e-08	0.262915	0.85	0.832	0.000398358	Cyc.AMs	DDX21
FNBP1	1.63666e-08	0.266875	0.731	0.666	0.000418035	Cyc.AMs	FNBP1
IQSEC1	1.73393e-08	0.285159	0.731	0.668	0.000442881	Cyc.AMs	IQSEC1
USP8	1.75574e-08	0.280663	0.736	0.707	0.000448451	Cyc.AMs	USP8
ACAP2	1.86003e-08	0.266401	0.933	0.902	0.000475088	Cyc.AMs	ACAP2
NAA38	1.90283e-08	0.327505	0.728	0.711	0.00048602	Cyc.AMs	NAA38
NOP53	2.10949e-08	0.254184	0.85	0.777	0.000538806	Cyc.AMs	NOP53
REV3L	2.34656e-08	0.362059	0.564	0.486	0.000599358	Cyc.AMs	REV3L
ZC3H13	2.42021e-08	0.278444	0.839	0.8	0.000618169	Cyc.AMs	ZC3H13
CSNK1A1	2.82473e-08	0.27208	0.906	0.872	0.000721492	Cyc.AMs	CSNK1A1
RPS4Y1	3.0224e-08	0.41101	0.619	0.544	0.000771982	Cyc.AMs	RPS4Y1
USP16	3.10955e-08	0.335963	0.667	0.632	0.000794241	Cyc.AMs	USP16
CCR11	3.208e-08	0.35683	0.542	0.45	0.000819388	Cyc.AMs	CCR1
MYO1F	3.28426e-08	0.324888	0.589	0.512	0.000838865	Cyc.AMs	MYO1F
DNAJA2	3.48873e-08	0.252033	0.839	0.793	0.000891091	Cyc.AMs	DNAJA2
EIF3L	3.55203e-08	0.258399	0.7	0.673	0.000907259	Cyc.AMs	EIF3L
GNB42	3.68021e-08	0.253796	0.75	0.685	0.000939999	Cyc.AMs	GNB4
BAG11	4.83177e-08	0.284663	0.731	0.702	0.00123413	Cyc.AMs	BAG1
SLC31A2	5.08723e-08	0.271138	0.842	0.804	0.00129938	Cyc.AMs	SLC31A2
RTF1	5.35915e-08	0.252639	0.844	0.82	0.00136883	Cyc.AMs	RTF1
MPLKIP	6.10838e-08	0.290509	0.639	0.599	0.0015602	Cyc.AMs	MPLKIP
RBM26	6.205e-08	0.321068	0.553	0.478	0.00158488	Cyc.AMs	RBM26
ARGLU1	6.32432e-08	0.295384	0.697	0.684	0.00161536	Cyc.AMs	ARGLU1
STAG2	6.6814e-08	0.312398	0.675	0.629	0.00170656	Cyc.AMs	STAG2
ZNF503	6.74243e-08	0.303553	0.253	0.16	0.00172215	Cyc.AMs	ZNF503
BMP2K1	6.98126e-08	0.295243	0.561	0.486	0.00178315	Cyc.AMs	BMP2K
CD86	7.04196e-08	0.292233	0.728	0.683	0.00179866	Cyc.AMs	CD86
RGS21	7.42908e-08	0.353004	0.369	0.263	0.00189754	Cyc.AMs	RGS2
ADAP2	7.68721e-08	0.380237	0.561	0.511	0.00196347	Cyc.AMs	ADAP2
RARA	8.10523e-08	0.306163	0.669	0.627	0.00207024	Cyc.AMs	RARA
PCNP	8.31911e-08	0.315298	0.65	0.632	0.00212487	Cyc.AMs	PCNP
TPR	8.39037e-08	0.256138	0.869	0.819	0.00214307	Cyc.AMs	TPR
TRIO	8.74861e-08	0.311009	0.683	0.648	0.00223457	Cyc.AMs	TRIO
KRAS	8.77735e-08	0.302818	0.697	0.665	0.00224191	Cyc.AMs	KRAS
U2SURP	8.90147e-08	0.301142	0.742	0.717	0.00227361	Cyc.AMs	U2SURP
SLFN111	9.14091e-08	0.251251	0.817	0.771	0.00233477	Cyc.AMs	SLFN11
ZFC3H1	9.681e-08	0.313037	0.503	0.413	0.00247272	Cyc.AMs	ZFC3H1
MAZ	1.14939e-07	0.32349	0.533	0.46	0.00293576	Cyc.AMs	MAZ
TTC39C	1.2098e-07	0.318553	0.469	0.376	0.00309007	Cyc.AMs	TTC39C
FOXP1	1.36384e-07	0.29038	0.7	0.667	0.00348352	Cyc.AMs	FOXP1
ARHGEF281	1.43833e-07	0.317253	0.625	0.568	0.00367378	Cyc.AMs	ARHGEF28
ITGA4	1.51058e-07	0.286782	0.539	0.444	0.00385832	Cyc.AMs	ITGA4
DSC2	1.63081e-07	0.311191	0.675	0.638	0.0041654	Cyc.AMs	DSC2
NUCKS1	1.77944e-07	0.29452	0.978	0.956	0.00454505	Cyc.AMs	NUCKS1
SMIM15	1.84709e-07	0.250024	0.742	0.713	0.00471783	Cyc.AMs	SMIM15
ZCCHC21	1.88034e-07	0.280178	0.686	0.646	0.00480276	Cyc.AMs	ZCCHC2
NAA50	1.99737e-07	0.2755	0.642	0.589	0.00510168	Cyc.AMs	NAA50
VPS4B	2.02037e-07	0.276131	0.797	0.768	0.00516042	Cyc.AMs	VPS4B
BPTF	2.26743e-07	0.253139	0.803	0.769	0.00579148	Cyc.AMs	BPTF
BIN2	2.39008e-07	0.31685	0.506	0.428	0.00610474	Cyc.AMs	BIN2
MAX	2.39676e-07	0.316472	0.556	0.49	0.00612181	Cyc.AMs	MAX
OSBPL1A1	2.45488e-07	0.250111	0.869	0.819	0.00627025	Cyc.AMs	OSBPL1A
PTRHD1	2.6061e-07	0.335495	0.575	0.527	0.00665651	Cyc.AMs	PTRHD1
DOCK10	2.6714e-07	0.354232	0.544	0.482	0.00682328	Cyc.AMs	DOCK10
MYO1G	2.7449e-07	0.268743	0.556	0.466	0.00701102	Cyc.AMs	MYO1G
RAB8B1	2.79764e-07	0.252554	0.697	0.66	0.00714573	Cyc.AMs	RAB8B
MED13L	2.99219e-07	0.291447	0.511	0.425	0.00764266	Cyc.AMs	MED13L
MDM2	3.17681e-07	0.336115	0.581	0.513	0.00811421	Cyc.AMs	MDM2
KMT2C	3.43093e-07	0.264882	0.742	0.692	0.00876327	Cyc.AMs	KMT2C
NCOR2	3.58683e-07	0.299874	0.522	0.439	0.00916147	Cyc.AMs	NCOR2
CREBRF	3.75765e-07	0.304665	0.692	0.659	0.00959778	Cyc.AMs	CREBRF
PHF111	5.14035e-07	0.327318	0.603	0.556	0.0131295	Cyc.AMs	PHF11
ZNF148	5.25178e-07	0.303638	0.617	0.594	0.0134141	Cyc.AMs	ZNF148
NOTCH21	5.81463e-07	0.293655	0.508	0.421	0.0148517	Cyc.AMs	NOTCH2
PCM1	6.44514e-07	0.264236	0.778	0.758	0.0164622	Cyc.AMs	PCM1
PER3	7.1749e-07	0.281605	0.308	0.218	0.0183261	Cyc.AMs	PER3
SPTAN1	7.22799e-07	0.328334	0.481	0.409	0.0184617	Cyc.AMs	SPTAN1
ANP32E	7.48338e-07	0.414949	0.503	0.447	0.019114	Cyc.AMs	ANP32E
ASGR1	7.50472e-07	0.318941	0.5	0.42	0.0191686	Cyc.AMs	ASGR1
TNFRSF1A	7.50567e-07	0.295025	0.678	0.649	0.019171	Cyc.AMs	TNFRSF1A
AQP91	9.09293e-07	0.275768	0.458	0.363	0.0232252	Cyc.AMs	AQP9
CDK12	9.24164e-07	0.296219	0.567	0.512	0.023605	Cyc.AMs	CDK12
PCF11	9.71988e-07	0.308648	0.503	0.43	0.0248265	Cyc.AMs	PCF11
RSBN1L1	1.00927e-06	0.268223	0.617	0.574	0.0257787	Cyc.AMs	RSBN1L
HNRNPUL1	1.04428e-06	0.298152	0.617	0.58	0.026673	Cyc.AMs	HNRNPUL1
NUFIP2	1.09002e-06	0.307122	0.781	0.754	0.0278413	Cyc.AMs	NUFIP2
PTEN	1.36108e-06	0.272433	0.625	0.563	0.0347648	Cyc.AMs	PTEN
APC1	1.4121e-06	0.292005	0.617	0.572	0.0360679	Cyc.AMs	APC
CUL3	1.43834e-06	0.276933	0.589	0.532	0.0367381	Cyc.AMs	CUL3
LHFPL21	1.44385e-06	0.302242	0.458	0.374	0.0368788	Cyc.AMs	LHFPL2
CYB5R4	1.46085e-06	0.275189	0.525	0.458	0.0373129	Cyc.AMs	CYB5R4
APBB1IP	1.47662e-06	0.275963	0.767	0.745	0.0377158	Cyc.AMs	APBB1IP
TMEM18	1.50107e-06	0.284845	0.531	0.455	0.0383405	Cyc.AMs	TMEM18
CXXC5	1.53926e-06	0.305163	0.508	0.437	0.0393157	Cyc.AMs	CXXC5
BRD7	1.58031e-06	0.25164	0.806	0.772	0.0403643	Cyc.AMs	BRD7
TRIP121	1.63646e-06	0.261142	0.758	0.728	0.0417985	Cyc.AMs	TRIP12
TMEM161B-AS1	1.66267e-06	0.290355	0.397	0.308	0.042468	Cyc.AMs	TMEM161B-AS1
EIF2AK1	1.68419e-06	0.267958	0.622	0.59	0.0430177	Cyc.AMs	EIF2AK1
OAS21	1.79314e-06	0.301012	0.594	0.544	0.0458003	Cyc.AMs	OAS2
RNF168	1.82451e-06	0.279799	0.594	0.554	0.0466016	Cyc.AMs	RNF168
LINC01578	1.98734e-06	0.310114	0.592	0.561	0.0507607	Cyc.AMs	LINC01578
CD109	2.37603e-06	0.27413	0.422	0.337	0.0606885	Cyc.AMs	CD109
MFSD10	2.39006e-06	0.279252	0.678	0.66	0.0610469	Cyc.AMs	MFSD10
HIPK3	2.45914e-06	0.255465	0.589	0.534	0.0628113	Cyc.AMs	HIPK3
RXRA	2.50363e-06	0.276695	0.644	0.612	0.0639478	Cyc.AMs	RXRA
TOP2B	2.53166e-06	0.254871	0.531	0.449	0.0646636	Cyc.AMs	TOP2B
TXNDC12	2.65122e-06	0.274221	0.739	0.724	0.0677174	Cyc.AMs	TXNDC12
SUPT16H	2.97521e-06	0.301406	0.642	0.636	0.0759928	Cyc.AMs	SUPT16H
GPA33	3.09531e-06	0.296315	0.542	0.477	0.0790604	Cyc.AMs	GPA33
TTC7A	4.44505e-06	0.284058	0.528	0.466	0.113536	Cyc.AMs	TTC7A
PDCD2	4.54003e-06	0.274289	0.583	0.555	0.115961	Cyc.AMs	PDCD2
OTUD11	4.58852e-06	0.259011	0.461	0.387	0.1172	Cyc.AMs	OTUD1
ITGAE	4.59259e-06	0.281524	0.503	0.433	0.117304	Cyc.AMs	ITGAE
KLF13	4.86266e-06	0.297578	0.561	0.513	0.124202	Cyc.AMs	KLF13
SPOP	5.75483e-06	0.26824	0.578	0.537	0.14699	Cyc.AMs	SPOP
HIST2H2AC	6.22788e-06	0.293646	0.361	0.29	0.159073	Cyc.AMs	HIST2H2AC
TMEM170B	6.47118e-06	0.288611	0.411	0.331	0.165287	Cyc.AMs	TMEM170B
SERINC5	7.01482e-06	0.293459	0.386	0.313	0.179172	Cyc.AMs	SERINC5
FTX1	7.12338e-06	0.260776	0.6	0.536	0.181945	Cyc.AMs	FTX
UBE2Q2	1.03108e-05	0.280197	0.517	0.467	0.263357	Cyc.AMs	UBE2Q2
SREK1IP1	1.13001e-05	0.253404	0.656	0.658	0.288626	Cyc.AMs	SREK1IP1
DICER11	1.38906e-05	0.264259	0.683	0.676	0.354794	Cyc.AMs	DICER1
HERC51	1.50359e-05	0.306546	0.636	0.622	0.384048	Cyc.AMs	HERC5
CHD11	1.57153e-05	0.301051	0.553	0.515	0.4014	Cyc.AMs	CHD1
CCDC6	1.61286e-05	0.264012	0.603	0.581	0.411956	Cyc.AMs	CCDC6
KLF10	1.9879e-05	0.279834	0.456	0.395	0.50775	Cyc.AMs	KLF10
PDCD7	2.00492e-05	0.259693	0.497	0.439	0.512097	Cyc.AMs	PDCD7
FGD5-AS1	2.11283e-05	0.255964	0.606	0.593	0.539659	Cyc.AMs	FGD5-AS1
RASA1	2.33902e-05	0.274133	0.478	0.423	0.597432	Cyc.AMs	RASA1
RASGRP2	2.41234e-05	0.265326	0.569	0.52	0.61616	Cyc.AMs	RASGRP2
TBL1XR1	2.76707e-05	0.268418	0.592	0.567	0.706764	Cyc.AMs	TBL1XR1
METRNL	2.95673e-05	0.252119	0.628	0.587	0.755208	Cyc.AMs	METRNL
RB1CC1	2.96901e-05	0.263381	0.656	0.641	0.758346	Cyc.AMs	RB1CC1
CXCL31	3.03407e-05	0.282388	0.65	0.596	0.774962	Cyc.AMs	CXCL3
PTAFR1	3.26811e-05	0.272363	0.636	0.596	0.834741	Cyc.AMs	PTAFR
IER5	3.69296e-05	0.286974	0.589	0.567	0.943257	Cyc.AMs	IER5
NXPE3	4.35429e-05	0.264976	0.456	0.393	1	Cyc.AMs	NXPE3
MAML21	5.23725e-05	0.25665	0.644	0.627	1	Cyc.AMs	MAML2
IRF8	6.24184e-05	0.263768	0.594	0.587	1	Cyc.AMs	IRF8
RB11	6.78952e-05	0.263038	0.517	0.486	1	Cyc.AMs	RB1
OGA	7.08072e-05	0.269061	0.531	0.484	1	Cyc.AMs	OGA
ERAP2	7.58298e-05	0.2515	0.561	0.521	1	Cyc.AMs	ERAP2
NSD1	7.7501e-05	0.262387	0.553	0.529	1	Cyc.AMs	NSD1
CSNK2A2	8.74966e-05	0.271476	0.522	0.486	1	Cyc.AMs	CSNK2A2
FNBP4	0.000110208	0.259779	0.419	0.362	1	Cyc.AMs	FNBP4
EP300	0.000110857	0.284488	0.586	0.56	1	Cyc.AMs	EP300
FAM126A	0.000114213	0.258601	0.383	0.319	1	Cyc.AMs	FAM126A
SPEN	0.000115349	0.277027	0.553	0.523	1	Cyc.AMs	SPEN
CMPK21	0.000118794	0.259866	0.319	0.251	1	Cyc.AMs	CMPK2
TMEM126B	0.000137395	0.252493	0.603	0.594	1	Cyc.AMs	TMEM126B
BROX	0.00014833	0.268378	0.611	0.618	1	Cyc.AMs	BROX
PUM1	0.000219157	0.259024	0.636	0.648	1	Cyc.AMs	PUM1
DCP2	0.000339407	0.253825	0.617	0.611	1	Cyc.AMs	DCP2
MTRNR2L1	0.00047583	0.280398	0.669	0.617	1	Cyc.AMs	MTRNR2L1
IRF71	0.000492855	0.250346	0.419	0.376	1	Cyc.AMs	IRF7
AL034397.3	0.000567286	0.299165	0.403	0.345	1	Cyc.AMs	AL034397.3
TRIM251	0.000975513	0.270839	0.458	0.414	1	Cyc.AMs	TRIM25
POLR2A	0.0010412	0.251983	0.575	0.562	1	Cyc.AMs	POLR2A
CCDC59	0.00187602	0.258474	0.564	0.573	1	Cyc.AMs	CCDC59
MICU1	0.00193375	0.271784	0.539	0.542	1	Cyc.AMs	MICU1
LRRFIP2	0.00241088	0.263283	0.528	0.517	1	Cyc.AMs	LRRFIP2
CXCL21	0.00594455	0.250487	0.347	0.301	1	Cyc.AMs	CXCL2
