# Supplementary material for: ScRNA-seq expression of IFI27 and APOC2 identifies four alveolar macrophage superclusters in healthy BALF
Source: Life Sci Alliance. 2022 Jul 12;5(11):e202201458. doi: 10.26508/lsa.202201458 (PMC9275597; doi:10.26508/lsa.202201458)
Supplement: Supplementary file 6 [file LSA-2022-01458_TableS6.xls]

## Sheet: Table S6_DEGs of all cells betw
	p_val	avg_log2FC	pct.1	pct.2	p_val_adj	cluster	gene
HLA-DRB5	0	2.2242	0.997	0.741	0	HC	HLA-DRB5
HLA-DQA2	0	0.628687	0.755	0.507	0	HC	HLA-DQA2
AC020656.1	0	0.574159	0.904	0.869	0	HC	AC020656.1
PRSS21	0	0.427085	0.434	0.3	0	HC	PRSS21
THBS1	0	0.394902	0.828	0.696	0	HC	THBS1
DEFB1	0	0.270156	0.43	0.278	0	HC	DEFB1
CFD	1.82577e-276	0.337159	0.968	0.981	4.66339e-272	HC	CFD
RBP4	1.98037e-197	0.31439	0.691	0.593	5.05825e-193	HC	RBP4
IGFBP2	6.67068e-193	0.403835	0.442	0.357	1.70382e-188	HC	IGFBP2
IFI27	1.14279e-139	0.483065	0.332	0.259	2.91892e-135	HC	IFI27
HLA-DQA1	8.80476e-131	0.365308	0.999	0.997	2.24891e-126	HC	HLA-DQA1
DUSP1	3.46406e-85	0.29934	0.842	0.92	8.8479e-81	HC	DUSP1
IFI6	1.24042e-30	0.254546	0.971	0.991	3.16828e-26	HC	IFI6
SCGB1A1	0	1.3862	0.26	0.101	0	CF	SCGB1A1
C15orf48	0	1.22714	0.472	0.19	0	CF	C15orf48
CCL18	0	1.21552	0.903	0.703	0	CF	CCL18
APOE	0	1.02226	0.998	0.992	0	CF	APOE
TMEM176B	0	1.00959	0.617	0.28	0	CF	TMEM176B
RPS4Y1	0	1.00193	0.707	0.473	0	CF	RPS4Y1
APOC1	0	0.948009	1	1	0	CF	APOC1
CTSL	0	0.91803	0.998	0.975	0	CF	CTSL
NRP2	0	0.916905	0.835	0.413	0	CF	NRP2
MTRNR2L1	0	0.910441	0.749	0.561	0	CF	MTRNR2L1
SOD2	0	0.876566	0.889	0.713	0	CF	SOD2
APOC2	0	0.866378	0.516	0.333	0	CF	APOC2
RPS26	0	0.811174	1	1	0	CF	RPS26
TMEM176A	0	0.808553	0.485	0.184	0	CF	TMEM176A
IGSF6	0	0.80228	0.977	0.89	0	CF	IGSF6
POLR2L	0	0.793166	0.997	0.933	0	CF	POLR2L
S100A9	0	0.787875	0.997	0.996	0	CF	S100A9
GSN	0	0.78779	0.938	0.821	0	CF	GSN
FOLR3	0	0.786868	0.756	0.584	0	CF	FOLR3
LGALS1	0	0.786608	0.999	0.998	0	CF	LGALS1
CTSH	0	0.785058	0.998	0.947	0	CF	CTSH
HLA-DRB1	0	0.751699	1	1	0	CF	HLA-DRB1
NMB	0	0.751519	0.706	0.535	0	CF	NMB
LGALS3	0	0.719735	1	1	0	CF	LGALS3
MTRNR2L12	0	0.710092	0.992	0.949	0	CF	MTRNR2L12
S100A8	0	0.705238	0.948	0.925	0	CF	S100A8
SCD	0	0.700334	0.981	0.897	0	CF	SCD
HIST1H4C	0	0.688056	0.691	0.441	0	CF	HIST1H4C
TDRD3	0	0.686516	0.556	0.247	0	CF	TDRD3
MT-ND1	0	0.674245	0.999	0.994	0	CF	MT-ND1
TUBA1B	0	0.670787	0.999	0.992	0	CF	TUBA1B
FDX1	0	0.66728	0.934	0.78	0	CF	FDX1
RBPJ	0	0.667162	0.974	0.897	0	CF	RBPJ
CD14	0	0.656765	0.874	0.669	0	CF	CD14
TUBA1A	0	0.645572	0.816	0.625	0	CF	TUBA1A
CTSB	0	0.641528	1	0.992	0	CF	CTSB
MDH1	0	0.629741	0.983	0.869	0	CF	MDH1
IFI30	0	0.628951	1	1	0	CF	IFI30
BHLHE41	0	0.627537	0.898	0.79	0	CF	BHLHE41
ATP5F1E	0	0.620391	1	1	0	CF	ATP5F1E
CSTB	0	0.613979	1	1	0	CF	CSTB
ATOX1	0	0.612039	0.996	0.947	0	CF	ATOX1
FDFT1	0	0.611119	0.801	0.583	0	CF	FDFT1
LMNA	0	0.609426	0.95	0.837	0	CF	LMNA
HSP90AA1	0	0.598494	1	0.999	0	CF	HSP90AA1
ANXA2	0	0.597908	1	0.999	0	CF	ANXA2
IQGAP2	0	0.595937	0.874	0.669	0	CF	IQGAP2
TXN	0	0.593267	1	0.998	0	CF	TXN
RPL37A	0	0.59122	1	1	0	CF	RPL37A
RPL31	0	0.590515	1	0.995	0	CF	RPL31
MT-ND3	0	0.590246	0.999	0.997	0	CF	MT-ND3
SERPING1	0	0.589098	0.98	0.95	0	CF	SERPING1
GSTO1	0	0.583019	1	0.992	0	CF	GSTO1
RPL37	0	0.581995	1	1	0	CF	RPL37
CAPG	0	0.580634	0.999	0.974	0	CF	CAPG
HSPA8	0	0.578791	0.999	0.965	0	CF	HSPA8
MT-ATP6	0	0.576377	0.999	0.997	0	CF	MT-ATP6
S100A6	0	0.575623	1	1	0	CF	S100A6
STXBP2	0	0.571693	0.951	0.897	0	CF	STXBP2
NDUFB4	0	0.571334	0.995	0.933	0	CF	NDUFB4
RPS17	0	0.567394	1	0.999	0	CF	RPS17
LYZ	0	0.563276	1	1	0	CF	LYZ
LAP3	0	0.563188	0.974	0.851	0	CF	LAP3
TMA7	0	0.562871	0.999	0.982	0	CF	TMA7
MIF	0	0.5599	0.997	0.961	0	CF	MIF
RPS21	0	0.557507	1	1	0	CF	RPS21
NDUFB2	0	0.556046	1	0.994	0	CF	NDUFB2
MSR1	0	0.552651	0.998	0.991	0	CF	MSR1
CD63	0	0.552443	1	1	0	CF	CD63
MT-ND2	0	0.552329	0.999	0.996	0	CF	MT-ND2
RPL36	0	0.55224	1	1	0	CF	RPL36
NDUFA13	0	0.550376	1	0.979	0	CF	NDUFA13
TIMP1	0	0.549708	0.91	0.781	0	CF	TIMP1
MACC1	0	0.549464	0.745	0.55	0	CF	MACC1
RPL36A	0	0.549076	1	0.999	0	CF	RPL36A
HSP90AB1	0	0.548137	1	0.995	0	CF	HSP90AB1
PTPRC	0	0.545464	0.999	0.992	0	CF	PTPRC
NCF1	0	0.545113	0.675	0.504	0	CF	NCF1
IGF2R	0	0.544063	0.91	0.72	0	CF	IGF2R
TUBA1C	0	0.54396	0.822	0.599	0	CF	TUBA1C
COX7A2	0	0.543953	1	0.994	0	CF	COX7A2
AKR1C3	0	0.543767	0.669	0.487	0	CF	AKR1C3
EPRS	0	0.541483	0.83	0.614	0	CF	EPRS
DNAJC15	0	0.541423	0.958	0.826	0	CF	DNAJC15
ANXA5	0	0.540592	1	0.999	0	CF	ANXA5
ALAS1	0	0.53976	0.922	0.814	0	CF	ALAS1
COX6A1	0	0.538384	1	0.982	0	CF	COX6A1
MRC1	0	0.538019	0.99	0.991	0	CF	MRC1
RPL38	0	0.53782	1	1	0	CF	RPL38
NAGK	0	0.5369	0.841	0.62	0	CF	NAGK
PRDX2	0	0.535437	0.555	0.319	0	CF	PRDX2
ATP5MF	0	0.534133	0.999	0.968	0	CF	ATP5MF
BCL2A1	0	0.533597	0.971	0.875	0	CF	BCL2A1
FCER1G	0	0.533551	0.999	0.999	0	CF	FCER1G
UBL5	0	0.533008	1	0.996	0	CF	UBL5
TFRC	0	0.532764	0.988	0.945	0	CF	TFRC
CD36	0	0.532531	0.372	0.258	0	CF	CD36
PSMA7	0	0.531494	1	0.997	0	CF	PSMA7
RPL27A	0	0.531384	1	1	0	CF	RPL27A
RPL41	0	0.530183	1	1	0	CF	RPL41
PSMB4	0	0.529515	0.898	0.704	0	CF	PSMB4
EIF4A1	0	0.529492	0.999	0.962	0	CF	EIF4A1
COX6C	0	0.527208	1	0.995	0	CF	COX6C
ROMO1	0	0.524597	0.969	0.845	0	CF	ROMO1
CRIP1	0	0.523698	1	1	0	CF	CRIP1
RPS28	0	0.523452	1	1	0	CF	RPS28
RPL3	0	0.523324	1	0.999	0	CF	RPL3
CCDC88A	0	0.523301	0.996	0.958	0	CF	CCDC88A
DBI	0	0.523146	1	0.987	0	CF	DBI
WARS	0	0.522806	0.787	0.611	0	CF	WARS
CBL	0	0.522788	0.774	0.531	0	CF	CBL
ITGB1	0	0.522148	0.998	0.961	0	CF	ITGB1
AC026369.3	0	0.520697	0.934	0.877	0	CF	AC026369.3
COPS9	0	0.520231	0.993	0.932	0	CF	COPS9
TPM4	0	0.519664	0.965	0.862	0	CF	TPM4
AKR1A1	0	0.518684	0.978	0.86	0	CF	AKR1A1
RPLP2	0	0.518586	1	1	0	CF	RPLP2
PRDX1	0	0.516355	1	0.997	0	CF	PRDX1
RPS20	0	0.51602	1	1	0	CF	RPS20
RPS25	0	0.51545	1	1	0	CF	RPS25
SLIRP	0	0.51419	0.966	0.822	0	CF	SLIRP
NEAT1	0	0.513484	0.964	0.944	0	CF	NEAT1
ENO1	0	0.511637	0.985	0.887	0	CF	ENO1
SLC25A3	0	0.511469	0.998	0.95	0	CF	SLC25A3
S100P	0	0.511213	0.333	0.162	0	CF	S100P
RPS23	0	0.510879	1	1	0	CF	RPS23
ITGB2	0	0.510747	0.99	0.951	0	CF	ITGB2
MT-ND4L	0	0.510639	0.949	0.858	0	CF	MT-ND4L
RPS27	0	0.509568	1	1	0	CF	RPS27
YWHAB	0	0.50928	1	0.998	0	CF	YWHAB
CALM1	0	0.505249	1	0.998	0	CF	CALM1
NDUFA1	0	0.504373	0.999	0.973	0	CF	NDUFA1
OST4	0	0.502212	1	0.992	0	CF	OST4
CCT5	0	0.502196	0.963	0.811	0	CF	CCT5
PTP4A2	0	0.501475	0.991	0.924	0	CF	PTP4A2
UQCRQ	0	0.498755	0.997	0.95	0	CF	UQCRQ
BLOC1S1	0	0.498166	0.998	0.967	0	CF	BLOC1S1
FLNA	0	0.497392	0.976	0.884	0	CF	FLNA
ATP5MPL	0	0.49694	0.999	0.985	0	CF	ATP5MPL
SON	0	0.496182	0.99	0.915	0	CF	SON
GBP1	0	0.49502	0.815	0.667	0	CF	GBP1
S100A13	0	0.493865	0.95	0.861	0	CF	S100A13
PPIA	0	0.493209	1	0.998	0	CF	PPIA
ELOB	0	0.492158	1	0.997	0	CF	ELOB
ATP5F1B	0	0.491671	0.964	0.837	0	CF	ATP5F1B
FBP1	0	0.49058	0.998	0.998	0	CF	FBP1
PARK7	0	0.488822	0.997	0.937	0	CF	PARK7
ATP6V0D1	0	0.488712	0.985	0.888	0	CF	ATP6V0D1
ALDH1A1	0	0.487929	0.956	0.825	0	CF	ALDH1A1
CD86	0	0.486946	0.819	0.627	0	CF	CD86
EFHD2	0	0.486649	0.996	0.959	0	CF	EFHD2
RPS8	0	0.485617	1	1	0	CF	RPS8
EEF1B2	0	0.485465	1	0.996	0	CF	EEF1B2
PSMB6	0	0.485342	0.974	0.842	0	CF	PSMB6
CD59	0	0.485258	0.986	0.913	0	CF	CD59
CA2	0	0.48503	0.457	0.34	0	CF	CA2
ATP5MD	0	0.483879	1	0.986	0	CF	ATP5MD
NRIP1	0	0.483009	0.883	0.732	0	CF	NRIP1
C4orf48	0	0.48289	0.974	0.888	0	CF	C4orf48
PPA1	0	0.482351	0.867	0.693	0	CF	PPA1
ANXA1	0	0.482009	1	0.998	0	CF	ANXA1
DAB2	0	0.481861	0.993	0.944	0	CF	DAB2
LST1	0	0.481414	0.993	0.988	0	CF	LST1
AIF1	0	0.480823	0.998	0.998	0	CF	AIF1
UQCR11	0	0.480055	1	0.996	0	CF	UQCR11
CLEC4E	0	0.478148	0.49	0.306	0	CF	CLEC4E
SMCO4	0	0.478103	0.97	0.876	0	CF	SMCO4
ROCK1	0	0.477634	0.98	0.884	0	CF	ROCK1
RPL35	0	0.47726	1	1	0	CF	RPL35
SERPINB1	0	0.477236	0.994	0.952	0	CF	SERPINB1
NDUFA3	0	0.477105	0.966	0.807	0	CF	NDUFA3
HSPA5	0	0.476941	0.971	0.85	0	CF	HSPA5
RPN2	0	0.476676	0.967	0.839	0	CF	RPN2
CD52	0	0.476602	0.997	0.998	0	CF	CD52
IQGAP1	0	0.47645	0.991	0.944	0	CF	IQGAP1
VPS28	0	0.474234	0.983	0.89	0	CF	VPS28
FABP5	0	0.47306	0.999	0.999	0	CF	FABP5
MRPL52	0	0.471588	0.894	0.715	0	CF	MRPL52
TRAPPC5	0	0.471457	0.972	0.854	0	CF	TRAPPC5
RPS18	0	0.471197	1	1	0	CF	RPS18
COX8A	0	0.470085	1	0.993	0	CF	COX8A
RPS12	0	0.469536	1	1	0	CF	RPS12
RPL34	0	0.469007	1	1	0	CF	RPL34
RPL39	0	0.468949	1	1	0	CF	RPL39
RBM3	0	0.464395	0.993	0.942	0	CF	RBM3
COX17	0	0.464083	0.99	0.95	0	CF	COX17
NDUFA6	0	0.464071	0.914	0.751	0	CF	NDUFA6
COX7C	0	0.463898	1	0.999	0	CF	COX7C
SQSTM1	0	0.463806	0.968	0.876	0	CF	SQSTM1
COX6B1	0	0.463373	1	0.994	0	CF	COX6B1
CYP27A1	0	0.462777	0.986	0.904	0	CF	CYP27A1
MT-ATP8	0	0.462012	0.814	0.633	0	CF	MT-ATP8
HLA-B	0	0.461985	1	1	0	CF	HLA-B
CAST	0	0.461815	1	0.99	0	CF	CAST
CLTC	0	0.46148	0.949	0.835	0	CF	CLTC
SLCO2B1	0	0.461406	0.948	0.843	0	CF	SLCO2B1
HIF1A	0	0.460705	0.549	0.386	0	CF	HIF1A
COX7B	0	0.459925	0.999	0.99	0	CF	COX7B
TIMP2	0	0.45981	0.997	0.968	0	CF	TIMP2
PSMD1	0	0.459283	0.837	0.638	0	CF	PSMD1
VIM	0	0.459088	1	1	0	CF	VIM
TYROBP	0	0.458744	0.999	0.999	0	CF	TYROBP
SNRPG	0	0.457239	0.988	0.904	0	CF	SNRPG
ABCA1	0	0.45651	0.437	0.31	0	CF	ABCA1
EIF5	0	0.455884	0.967	0.855	0	CF	EIF5
HSPH1	0	0.455866	0.916	0.748	0	CF	HSPH1
NAMPT	0	0.45573	0.948	0.858	0	CF	NAMPT
GNB4	0	0.455527	0.824	0.64	0	CF	GNB4
PDXK	0	0.4542	0.936	0.793	0	CF	PDXK
GAPDH	0	0.452099	1	0.971	0	CF	GAPDH
TXNDC17	0	0.45198	0.979	0.892	0	CF	TXNDC17
RPLP0	0	0.451604	1	0.999	0	CF	RPLP0
CYBA	0	0.45118	1	1	0	CF	CYBA
NDUFS5	0	0.450777	1	0.985	0	CF	NDUFS5
EIF4G2	0	0.450529	0.99	0.922	0	CF	EIF4G2
SLC3A2	0	0.449955	0.89	0.71	0	CF	SLC3A2
C8B	0	0.449849	0.517	0.402	0	CF	C8B
ATP5PD	0	0.448059	0.995	0.942	0	CF	ATP5PD
LAIR1	0	0.447917	0.955	0.839	0	CF	LAIR1
STOM	0	0.447586	0.909	0.748	0	CF	STOM
NDUFB6	0	0.447373	0.902	0.731	0	CF	NDUFB6
TALDO1	0	0.447112	0.995	0.917	0	CF	TALDO1
SEPTIN2	0	0.446685	0.932	0.785	0	CF	SEPTIN2
IFI27L2	0	0.44659	0.933	0.801	0	CF	IFI27L2
ATP5ME	0	0.446134	0.975	0.852	0	CF	ATP5ME
PPIG	0	0.445891	0.962	0.851	0	CF	PPIG
OIP5-AS1	0	0.445824	0.774	0.571	0	CF	OIP5-AS1
MT-ND4	0	0.44527	0.999	0.996	0	CF	MT-ND4
TMBIM6	0	0.444073	1	0.994	0	CF	TMBIM6
LCP1	0	0.443388	0.998	0.988	0	CF	LCP1
ACTR3	0	0.443322	0.998	0.963	0	CF	ACTR3
PDIA3	0	0.4425	0.981	0.88	0	CF	PDIA3
RNF130	0	0.442358	0.978	0.915	0	CF	RNF130
CD44	0	0.442311	0.998	0.965	0	CF	CD44
LNPEP	0	0.441606	0.873	0.713	0	CF	LNPEP
SEC62	0	0.441406	0.994	0.95	0	CF	SEC62
GNG10	0	0.441321	0.998	0.943	0	CF	GNG10
TPM3	0	0.440813	1	0.993	0	CF	TPM3
NDUFB11	0	0.44024	0.981	0.896	0	CF	NDUFB11
UQCR10	0	0.440117	1	0.994	0	CF	UQCR10
PAK2	0	0.440101	0.993	0.944	0	CF	PAK2
TUBB	0	0.440062	0.971	0.888	0	CF	TUBB
PARP14	0	0.43969	0.933	0.803	0	CF	PARP14
GM2A	0	0.439487	0.896	0.741	0	CF	GM2A
SLC25A5	0	0.439428	0.996	0.946	0	CF	SLC25A5
PKM	0	0.439018	0.988	0.912	0	CF	PKM
PTMA	0	0.438982	1	1	0	CF	PTMA
SEM1	0	0.438639	0.997	0.944	0	CF	SEM1
SCCPDH	0	0.438625	0.872	0.681	0	CF	SCCPDH
TGM2	0	0.438465	0.899	0.781	0	CF	TGM2
TM9SF3	0	0.438147	0.872	0.71	0	CF	TM9SF3
SEC61B	0	0.435903	1	0.979	0	CF	SEC61B
PSME2	0	0.435682	0.994	0.929	0	CF	PSME2
DNAJA1	0	0.435334	0.999	0.958	0	CF	DNAJA1
EVL	0	0.434963	0.911	0.81	0	CF	EVL
NME2	0	0.434318	1	0.997	0	CF	NME2
LRRFIP1	0	0.434207	0.999	0.988	0	CF	LRRFIP1
CHCHD2	0	0.43407	1	0.992	0	CF	CHCHD2
RGS1	0	0.434054	0.408	0.257	0	CF	RGS1
CCDC47	0	0.433831	0.859	0.682	0	CF	CCDC47
PTPRE	0	0.433652	0.468	0.328	0	CF	PTPRE
PET100	0	0.43359	0.953	0.811	0	CF	PET100
OGFRL1	0	0.432619	0.8	0.669	0	CF	OGFRL1
COX5B	0	0.431905	1	0.992	0	CF	COX5B
HSPA4	0	0.43133	0.819	0.605	0	CF	HSPA4
METTL9	0	0.431292	0.703	0.463	0	CF	METTL9
EEA1	0	0.430832	0.893	0.739	0	CF	EEA1
RPL35A	0	0.430701	1	1	0	CF	RPL35A
PLXDC2	0	0.430645	0.989	0.949	0	CF	PLXDC2
SELENOH	0	0.430443	0.997	0.949	0	CF	SELENOH
CYBB	0	0.430417	0.971	0.968	0	CF	CYBB
PLEK	0	0.430349	0.959	0.868	0	CF	PLEK
KIF5B	0	0.430056	0.975	0.862	0	CF	KIF5B
FTL	0	0.429807	1	1	0	CF	FTL
HNRNPA3	0	0.429777	0.97	0.878	0	CF	HNRNPA3
HLA-DMB	0	0.429443	0.984	0.926	0	CF	HLA-DMB
PPIB	0	0.429157	0.995	0.936	0	CF	PPIB
CD163	0	0.428931	0.92	0.774	0	CF	CD163
EIF1	0	0.42866	1	1	0	CF	EIF1
PSMB1	0	0.428612	0.989	0.898	0	CF	PSMB1
GGA2	0	0.428494	0.924	0.801	0	CF	GGA2
MT-CO1	0	0.428338	1	0.998	0	CF	MT-CO1
M6PR	0	0.428338	0.985	0.901	0	CF	M6PR
CTSZ	0	0.428025	0.999	0.996	0	CF	CTSZ
LAPTM5	0	0.427387	0.999	0.989	0	CF	LAPTM5
TOMM7	0	0.427151	1	0.999	0	CF	TOMM7
UBC	0	0.426987	0.998	0.939	0	CF	UBC
EIF2S2	0	0.426815	0.983	0.892	0	CF	EIF2S2
COA6	0	0.426621	0.921	0.781	0	CF	COA6
PSMA3	0	0.425856	0.937	0.79	0	CF	PSMA3
ATP6AP2	0	0.425741	0.995	0.939	0	CF	ATP6AP2
ANXA11	0	0.425735	0.954	0.834	0	CF	ANXA11
DDX21	0	0.425572	0.92	0.793	0	CF	DDX21
PSAP	0	0.425484	1	1	0	CF	PSAP
COX4I1	0	0.424633	1	0.997	0	CF	COX4I1
OAS3	0	0.424609	0.594	0.427	0	CF	OAS3
TGFBI	0	0.423688	0.855	0.748	0	CF	TGFBI
XRCC5	0	0.422502	0.981	0.897	0	CF	XRCC5
ABHD2	0	0.422499	0.855	0.705	0	CF	ABHD2
AKR1B1	0	0.422386	0.842	0.694	0	CF	AKR1B1
RBM8A	0	0.422004	0.959	0.833	0	CF	RBM8A
SPRED1	0	0.421788	0.622	0.468	0	CF	SPRED1
AGRP	0	0.421511	0.766	0.611	0	CF	AGRP
DECR1	0	0.421386	0.983	0.897	0	CF	DECR1
HIPK2	0	0.420761	0.845	0.689	0	CF	HIPK2
IFNAR1	0	0.420662	0.782	0.581	0	CF	IFNAR1
PLEKHB2	0	0.420644	0.933	0.802	0	CF	PLEKHB2
COPE	0	0.42048	0.96	0.823	0	CF	COPE
SUCLG1	0	0.420383	0.828	0.629	0	CF	SUCLG1
ARPC2	0	0.420001	1	1	0	CF	ARPC2
ATP5F1A	0	0.419851	0.951	0.835	0	CF	ATP5F1A
DDX18	0	0.419813	0.932	0.811	0	CF	DDX18
CTSS	0	0.419645	1	1	0	CF	CTSS
LPP	0	0.419253	0.82	0.654	0	CF	LPP
CBX3	0	0.419111	0.966	0.864	0	CF	CBX3
GBP3	0	0.41901	0.704	0.51	0	CF	GBP3
CERT1	0	0.418874	0.898	0.749	0	CF	CERT1
RPL23A	0	0.418795	1	1	0	CF	RPL23A
RAB10	0	0.418457	0.979	0.882	0	CF	RAB10
PEBP1	0	0.417762	0.999	0.978	0	CF	PEBP1
AKAP13	0	0.417695	0.948	0.838	0	CF	AKAP13
ATP5MC3	0	0.417334	1	0.993	0	CF	ATP5MC3
ATP6V1B2	0	0.417305	0.912	0.775	0	CF	ATP6V1B2
RPS15A	0	0.417242	1	1	0	CF	RPS15A
SNRPF	0	0.417208	0.94	0.808	0	CF	SNRPF
GPRIN3	0	0.416846	0.94	0.847	0	CF	GPRIN3
UBXN4	0	0.416772	0.976	0.895	0	CF	UBXN4
VEGFB	0	0.416726	0.903	0.763	0	CF	VEGFB
GOLGA4	0	0.416442	0.907	0.754	0	CF	GOLGA4
KCTD12	0	0.416372	0.918	0.813	0	CF	KCTD12
ZNF106	0	0.415901	0.929	0.8	0	CF	ZNF106
RPLP1	0	0.415617	1	1	0	CF	RPLP1
GLA	0	0.415388	0.656	0.463	0	CF	GLA
BNIP2	0	0.415304	0.944	0.826	0	CF	BNIP2
MTRNR2L8	0	0.414927	0.948	0.89	0	CF	MTRNR2L8
PRKDC	0	0.414408	0.908	0.778	0	CF	PRKDC
NCL	0	0.414354	0.991	0.931	0	CF	NCL
S100A11	0	0.414298	1	1	0	CF	S100A11
ACTR2	0	0.414056	1	0.996	0	CF	ACTR2
VPS4B	0	0.413843	0.878	0.724	0	CF	VPS4B
PSMA5	0	0.413691	0.926	0.776	0	CF	PSMA5
HSPD1	0	0.412604	0.971	0.876	0	CF	HSPD1
PSMB7	0	0.41251	0.819	0.623	0	CF	PSMB7
PDCD5	0	0.412303	0.851	0.688	0	CF	PDCD5
RPS15	0	0.412092	1	1	0	CF	RPS15
PLAUR	0	0.412048	0.989	0.928	0	CF	PLAUR
KPNB1	0	0.41198	0.914	0.781	0	CF	KPNB1
ATL3	0	0.411875	0.737	0.544	0	CF	ATL3
GK	0	0.411793	0.702	0.514	0	CF	GK
MYL6	0	0.411695	1	1	0	CF	MYL6
CALM3	0	0.411666	0.9	0.752	0	CF	CALM3
APRT	0	0.411618	0.977	0.878	0	CF	APRT
NOL7	0	0.411604	0.926	0.795	0	CF	NOL7
GUK1	0	0.411268	0.992	0.918	0	CF	GUK1
PA2G4	0	0.411044	0.924	0.791	0	CF	PA2G4
CCT2	0	0.410697	0.793	0.596	0	CF	CCT2
PSMA2	0	0.410694	0.987	0.893	0	CF	PSMA2
MRPL41	0	0.410401	0.953	0.821	0	CF	MRPL41
HEBP2	0	0.409874	0.786	0.623	0	CF	HEBP2
RNH1	0	0.409432	0.987	0.916	0	CF	RNH1
CDV3	0	0.409378	0.972	0.88	0	CF	CDV3
C1D	0	0.409213	0.903	0.752	0	CF	C1D
PGLS	0	0.409176	0.959	0.842	0	CF	PGLS
RPL23	0	0.408976	1	1	0	CF	RPL23
RHOA	0	0.408976	1	0.993	0	CF	RHOA
PLIN2	0	0.408901	0.99	0.949	0	CF	PLIN2
EIF5B	0	0.408703	0.907	0.773	0	CF	EIF5B
MAP3K2	0	0.408517	0.794	0.633	0	CF	MAP3K2
GUSB	0	0.408065	0.86	0.69	0	CF	GUSB
RPL13A	0	0.408065	1	1	0	CF	RPL13A
WASF2	0	0.408022	0.979	0.893	0	CF	WASF2
SOX4	0	0.407561	0.562	0.424	0	CF	SOX4
RPL21	0	0.407056	1	1	0	CF	RPL21
DEK	0	0.406971	0.983	0.918	0	CF	DEK
MALAT1	0	0.406969	0.994	0.993	0	CF	MALAT1
NDUFC1	0	0.406413	0.976	0.882	0	CF	NDUFC1
NDUFB7	0	0.406409	0.988	0.91	0	CF	NDUFB7
FAU	0	0.406333	1	1	0	CF	FAU
ARPC5	0	0.405932	1	0.998	0	CF	ARPC5
NDUFS6	0	0.405848	0.964	0.862	0	CF	NDUFS6
SNX2	0	0.405824	0.994	0.946	0	CF	SNX2
TPI1	0	0.405802	0.987	0.895	0	CF	TPI1
RAB14	0	0.405677	0.964	0.859	0	CF	RAB14
TUBB4B	0	0.405594	0.757	0.56	0	CF	TUBB4B
IFIT2	0	0.404888	0.822	0.674	0	CF	IFIT2
OSBPL8	0	0.404634	0.893	0.763	0	CF	OSBPL8
PICALM	0	0.40423	0.835	0.667	0	CF	PICALM
SRRM1	0	0.404197	0.985	0.93	0	CF	SRRM1
EDF1	0	0.404154	0.993	0.914	0	CF	EDF1
PLTP	0	0.404044	0.276	0.181	0	CF	PLTP
ATP5PO	0	0.403925	0.968	0.869	0	CF	ATP5PO
MLEC	0	0.40387	0.892	0.733	0	CF	MLEC
GLRX2	0	0.403775	0.796	0.597	0	CF	GLRX2
BLOC1S6	0	0.403765	0.757	0.579	0	CF	BLOC1S6
HLA-DPB1	0	0.402753	1	1	0	CF	HLA-DPB1
ATP2B1	0	0.402386	0.886	0.776	0	CF	ATP2B1
NPC2	0	0.402371	1	0.998	0	CF	NPC2
SGK1	0	0.40234	0.56	0.437	0	CF	SGK1
FAM107B	0	0.401992	0.922	0.829	0	CF	FAM107B
DCP2	0	0.401893	0.744	0.55	0	CF	DCP2
ATP13A3	0	0.401844	0.549	0.38	0	CF	ATP13A3
CCT8	0	0.401765	0.942	0.8	0	CF	CCT8
TIMM8B	0	0.401757	0.929	0.794	0	CF	TIMM8B
SSB	0	0.400805	0.985	0.902	0	CF	SSB
SYNCRIP	0	0.400749	0.879	0.716	0	CF	SYNCRIP
HSPB1	0	0.400321	0.991	0.953	0	CF	HSPB1
MICOS10	0	0.400307	1	0.982	0	CF	MICOS10
MBNL1	0	0.399992	0.973	0.909	0	CF	MBNL1
MTDH	0	0.399855	0.998	0.966	0	CF	MTDH
HNRNPU	0	0.3995	0.97	0.879	0	CF	HNRNPU
CLIC1	0	0.399314	1	0.99	0	CF	CLIC1
LSM14A	0	0.399199	0.765	0.566	0	CF	LSM14A
MMP2-AS1	0	0.399169	0.286	0.071	0	CF	MMP2-AS1
COX5A	0	0.399058	0.986	0.895	0	CF	COX5A
DNAJC3	0	0.39864	0.943	0.804	0	CF	DNAJC3
RPS19	0	0.398538	1	1	0	CF	RPS19
ELOC	0	0.398475	0.955	0.839	0	CF	ELOC
AHNAK	0	0.39822	0.954	0.908	0	CF	AHNAK
ACP5	0	0.39809	0.999	0.998	0	CF	ACP5
RPL24	0	0.397918	1	1	0	CF	RPL24
AKAP9	0	0.397466	0.936	0.821	0	CF	AKAP9
PFN1	0	0.397329	1	0.999	0	CF	PFN1
CEBPZ	0	0.397023	0.705	0.502	0	CF	CEBPZ
ARPC1B	0	0.396813	1	0.998	0	CF	ARPC1B
NEMF	0	0.396693	0.792	0.605	0	CF	NEMF
BCAP31	0	0.396582	0.993	0.933	0	CF	BCAP31
RPL22	0	0.39655	1	1	0	CF	RPL22
MTLN	0	0.396369	0.838	0.685	0	CF	MTLN
RAB2A	0	0.396208	0.973	0.885	0	CF	RAB2A
CD82	0	0.396078	0.512	0.309	0	CF	CD82
RPL26	0	0.395574	1	1	0	CF	RPL26
RPS27A	0	0.395418	1	1	0	CF	RPS27A
NDUFAB1	0	0.394658	0.978	0.864	0	CF	NDUFAB1
MYDGF	0	0.394238	0.986	0.89	0	CF	MYDGF
CCT6A	0	0.393931	0.89	0.737	0	CF	CCT6A
RPS13	0	0.393754	1	1	0	CF	RPS13
CCL23	0	0.393688	0.513	0.413	0	CF	CCL23
TTC1	0	0.392656	0.847	0.677	0	CF	TTC1
HSP90B1	0	0.392399	1	0.984	0	CF	HSP90B1
ID2	0	0.391794	0.875	0.788	0	CF	ID2
RPS11	0	0.391474	1	1	0	CF	RPS11
OSTM1	0	0.391378	0.86	0.686	0	CF	OSTM1
NCKAP1L	0	0.391263	0.948	0.836	0	CF	NCKAP1L
PAFAH1B1	0	0.391077	0.827	0.656	0	CF	PAFAH1B1
RNASEK	0	0.390759	1	1	0	CF	RNASEK
ARL6IP1	0	0.390663	0.996	0.981	0	CF	ARL6IP1
LSP1	0	0.390463	0.821	0.683	0	CF	LSP1
DSE	0	0.390416	0.842	0.698	0	CF	DSE
PSMB10	0	0.390261	0.894	0.734	0	CF	PSMB10
ATP1A1	0	0.390256	0.738	0.541	0	CF	ATP1A1
GLIPR1	0	0.390151	0.898	0.788	0	CF	GLIPR1
GNPDA1	0	0.390109	0.708	0.523	0	CF	GNPDA1
RPL13	0	0.390057	1	1	0	CF	RPL13
RPS7	0	0.389892	1	1	0	CF	RPS7
PSMA4	0	0.389804	0.987	0.926	0	CF	PSMA4
LDHB	0	0.389667	0.978	0.933	0	CF	LDHB
SPCS3	0	0.389599	0.974	0.887	0	CF	SPCS3
KRTCAP2	0	0.389398	0.989	0.938	0	CF	KRTCAP2
HSPA9	0	0.389372	0.84	0.661	0	CF	HSPA9
SIRPA	0	0.389128	0.857	0.692	0	CF	SIRPA
COX14	0	0.389098	0.97	0.882	0	CF	COX14
MAP1LC3B	0	0.388698	0.974	0.888	0	CF	MAP1LC3B
NME4	0	0.388446	0.316	0.1	0	CF	NME4
EIF1AY	0	0.388309	0.423	0.206	0	CF	EIF1AY
TRPV2	0	0.38747	0.829	0.65	0	CF	TRPV2
ITPR2	0	0.387023	0.8	0.642	0	CF	ITPR2
SLC8A1	0	0.386917	0.779	0.649	0	CF	SLC8A1
RAN	0	0.38691	0.992	0.922	0	CF	RAN
ATP5PF	0	0.386669	0.999	0.976	0	CF	ATP5PF
RPL27	0	0.386556	1	1	0	CF	RPL27
LRPAP1	0	0.38644	0.998	0.974	0	CF	LRPAP1
TMEM258	0	0.385863	0.998	0.97	0	CF	TMEM258
HPGD	0	0.385808	0.793	0.695	0	CF	HPGD
PRPF40A	0	0.385709	0.961	0.856	0	CF	PRPF40A
GNAS	0	0.385659	1	0.991	0	CF	GNAS
NIFK	0	0.385622	0.785	0.603	0	CF	NIFK
TAPBP	0	0.385209	0.957	0.852	0	CF	TAPBP
TMBIM1	0	0.385094	0.795	0.609	0	CF	TMBIM1
TOP1	0	0.384939	0.908	0.771	0	CF	TOP1
YBX1	0	0.384855	1	1	0	CF	YBX1
TCF25	0	0.384686	0.954	0.858	0	CF	TCF25
CD302	0	0.384565	0.98	0.946	0	CF	CD302
CYP51A1	0	0.384506	0.545	0.439	0	CF	CYP51A1
SHTN1	0	0.384429	0.938	0.825	0	CF	SHTN1
PTPN6	0	0.384416	0.961	0.844	0	CF	PTPN6
TUFM	0	0.383732	0.892	0.735	0	CF	TUFM
CTSC	0	0.383632	1	0.999	0	CF	CTSC
ATP5MG	0	0.383492	1	0.999	0	CF	ATP5MG
RPS14	0	0.38341	1	1	0	CF	RPS14
REEP3	0	0.383394	0.917	0.77	0	CF	REEP3
ACAA2	0	0.38323	0.871	0.707	0	CF	ACAA2
S100A4	0	0.382967	1	1	0	CF	S100A4
VCP	0	0.382785	0.804	0.631	0	CF	VCP
SEL1L	0	0.382577	0.933	0.811	0	CF	SEL1L
COMMD6	0	0.382512	0.999	0.99	0	CF	COMMD6
HMGB1	0	0.382244	1	0.999	0	CF	HMGB1
PPP1R12A	0	0.381808	0.843	0.681	0	CF	PPP1R12A
PPP1R14B	0	0.38137	0.814	0.663	0	CF	PPP1R14B
PTPN1	0	0.381143	0.746	0.575	0	CF	PTPN1
TGFBR1	0	0.380819	0.556	0.384	0	CF	TGFBR1
UBB	0	0.380468	1	0.999	0	CF	UBB
SPAG9	0	0.380401	0.747	0.571	0	CF	SPAG9
RPL32	0	0.379888	1	1	0	CF	RPL32
SLC11A1	0	0.379762	0.981	0.914	0	CF	SLC11A1
SERBP1	0	0.379743	0.989	0.919	0	CF	SERBP1
PIN4	0	0.379675	0.756	0.559	0	CF	PIN4
ARL6IP5	0	0.379311	0.998	0.98	0	CF	ARL6IP5
PRDX4	0	0.378735	0.833	0.672	0	CF	PRDX4
XRCC6	0	0.378321	0.875	0.704	0	CF	XRCC6
TXNRD1	0	0.378106	0.851	0.708	0	CF	TXNRD1
RPL30	0	0.37792	1	1	0	CF	RPL30
NDUFA7	0	0.377518	0.948	0.821	0	CF	NDUFA7
MRPS36	0	0.377144	0.902	0.766	0	CF	MRPS36
REX1BD	0	0.377005	0.954	0.817	0	CF	REX1BD
RPS3A	0	0.376832	1	1	0	CF	RPS3A
SERF2	0	0.376789	1	1	0	CF	SERF2
GNS	0	0.376474	0.898	0.761	0	CF	GNS
RUNX1	0	0.37642	0.895	0.788	0	CF	RUNX1
HINT1	0	0.37627	1	0.992	0	CF	HINT1
ITGA4	0	0.375734	0.567	0.42	0	CF	ITGA4
ATP5F1D	0	0.375669	0.983	0.905	0	CF	ATP5F1D
NAA38	0	0.375664	0.822	0.671	0	CF	NAA38
GNB1	0	0.375509	0.975	0.889	0	CF	GNB1
PSMD8	0	0.375421	0.969	0.851	0	CF	PSMD8
HAVCR2	0	0.37534	0.672	0.493	0	CF	HAVCR2
SCAF11	0	0.375168	0.983	0.911	0	CF	SCAF11
LACTB	0	0.37504	0.948	0.831	0	CF	LACTB
PNPLA6	0	0.374937	0.895	0.793	0	CF	PNPLA6
RBIS	0	0.374919	0.949	0.832	0	CF	RBIS
HNRNPAB	0	0.374744	0.934	0.833	0	CF	HNRNPAB
MICOS13	0	0.374651	0.978	0.9	0	CF	MICOS13
PHLDA3	0	0.374454	0.915	0.792	0	CF	PHLDA3
CSTA	0	0.374427	0.987	0.971	0	CF	CSTA
AP2M1	0	0.373703	0.935	0.816	0	CF	AP2M1
PEPD	0	0.37367	0.868	0.737	0	CF	PEPD
DHX36	0	0.373644	0.917	0.79	0	CF	DHX36
CAP1	0	0.37361	0.999	0.983	0	CF	CAP1
FAM162A	0	0.373532	0.919	0.795	0	CF	FAM162A
SSR3	0	0.373408	0.994	0.94	0	CF	SSR3
LDHA	0	0.37326	0.984	0.907	0	CF	LDHA
VDAC1	0	0.373204	0.99	0.928	0	CF	VDAC1
SUB1	0	0.373112	0.99	0.928	0	CF	SUB1
LINC00963	0	0.372734	0.621	0.429	0	CF	LINC00963
ARPC3	0	0.372584	1	1	0	CF	ARPC3
NDUFB8	0	0.372509	0.987	0.911	0	CF	NDUFB8
PSMA6	0	0.372258	0.998	0.951	0	CF	PSMA6
CD46	0	0.371924	0.985	0.926	0	CF	CD46
TMOD3	0	0.371807	0.949	0.84	0	CF	TMOD3
IDI1	0	0.371734	0.549	0.411	0	CF	IDI1
ARL8B	0	0.371571	0.852	0.701	0	CF	ARL8B
IFI16	0	0.371304	0.946	0.837	0	CF	IFI16
RPL6	0	0.371297	1	1	0	CF	RPL6
THEMIS2	0	0.371169	0.88	0.749	0	CF	THEMIS2
NDUFB9	0	0.371123	0.954	0.828	0	CF	NDUFB9
SAMHD1	0	0.371074	0.995	0.964	0	CF	SAMHD1
SEPTIN7	0	0.371062	0.983	0.923	0	CF	SEPTIN7
SRP72	0	0.370692	0.869	0.719	0	CF	SRP72
UXT	0	0.370561	0.952	0.848	0	CF	UXT
DPM3	0	0.370474	0.736	0.565	0	CF	DPM3
SRGN	0	0.370416	0.998	0.998	0	CF	SRGN
HCK	0	0.370372	0.899	0.771	0	CF	HCK
SIRPB1	0	0.37037	0.742	0.566	0	CF	SIRPB1
NDUFA4	0	0.370324	1	0.999	0	CF	NDUFA4
EVI5	0	0.37029	0.775	0.615	0	CF	EVI5
COLEC12	0	0.370251	0.803	0.656	0	CF	COLEC12
RALA	0	0.370095	0.639	0.49	0	CF	RALA
FUOM	0	0.369886	0.903	0.786	0	CF	FUOM
PGK1	0	0.369713	0.997	0.957	0	CF	PGK1
CORO1C	0	0.369484	0.961	0.86	0	CF	CORO1C
SFT2D2	0	0.368963	0.714	0.543	0	CF	SFT2D2
GRK3	0	0.368884	0.764	0.608	0	CF	GRK3
NPM1	0	0.368324	0.999	0.974	0	CF	NPM1
LIPA	0	0.368213	0.932	0.78	0	CF	LIPA
EIF3K	0	0.368069	0.999	0.981	0	CF	EIF3K
MRPL51	0	0.367947	0.967	0.863	0	CF	MRPL51
SMIM25	0	0.367915	0.994	0.988	0	CF	SMIM25
KTN1	0	0.367897	0.987	0.931	0	CF	KTN1
SRSF3	0	0.367838	0.927	0.821	0	CF	SRSF3
CD53	0	0.367659	0.986	0.894	0	CF	CD53
IQSEC1	0	0.367646	0.782	0.601	0	CF	IQSEC1
GPCPD1	0	0.367637	0.986	0.953	0	CF	GPCPD1
CKLF	0	0.36761	0.979	0.944	0	CF	CKLF
MGLL	0	0.367111	0.669	0.529	0	CF	MGLL
STAT1	0	0.367041	0.873	0.767	0	CF	STAT1
GSTP1	0	0.366998	1	0.996	0	CF	GSTP1
POMP	0	0.366989	1	0.985	0	CF	POMP
ESF1	0	0.366922	0.716	0.54	0	CF	ESF1
GDI2	0	0.366591	0.939	0.831	0	CF	GDI2
NDUFB1	0	0.366549	0.993	0.942	0	CF	NDUFB1
SQOR	0	0.365945	0.909	0.737	0	CF	SQOR
SELENOS	0	0.365723	0.945	0.833	0	CF	SELENOS
HNRNPA2B1	0	0.365582	0.999	0.976	0	CF	HNRNPA2B1
SAP18	0	0.365078	0.998	0.952	0	CF	SAP18
RPL7A	0	0.365074	1	1	0	CF	RPL7A
RAB31	0	0.364735	0.969	0.888	0	CF	RAB31
DHRS7	0	0.364727	0.85	0.712	0	CF	DHRS7
MIR3945HG	0	0.364725	0.482	0.353	0	CF	MIR3945HG
NDUFAF8	0	0.364615	0.678	0.501	0	CF	NDUFAF8
ANKHD1	0	0.364525	0.734	0.552	0	CF	ANKHD1
EIF3A	0	0.364094	0.981	0.908	0	CF	EIF3A
RBM47	0	0.364047	0.897	0.789	0	CF	RBM47
CHCHD10	0	0.363927	0.993	0.953	0	CF	CHCHD10
PLAAT3	0	0.363827	0.982	0.92	0	CF	PLAAT3
CCPG1	0	0.363703	0.958	0.851	0	CF	CCPG1
PJA2	0	0.363295	0.895	0.775	0	CF	PJA2
LPIN2	0	0.363083	0.765	0.597	0	CF	LPIN2
PTPN11	0	0.363034	0.692	0.506	0	CF	PTPN11
RAP1B	0	0.362814	0.999	0.972	0	CF	RAP1B
NRP1	0	0.362679	0.695	0.528	0	CF	NRP1
TMSB10	0	0.36248	1	1	0	CF	TMSB10
PSMB8	0	0.36233	0.976	0.866	0	CF	PSMB8
EMP3	0	0.362182	0.992	0.954	0	CF	EMP3
NDUFB3	0	0.36195	0.992	0.936	0	CF	NDUFB3
RPS2	0	0.361774	1	1	0	CF	RPS2
MRPL54	0	0.361552	0.9	0.745	0	CF	MRPL54
TKT	0	0.361089	0.997	0.972	0	CF	TKT
SERPINB6	0	0.360747	0.949	0.848	0	CF	SERPINB6
SSBP1	0	0.36054	0.971	0.863	0	CF	SSBP1
DNAJC8	0	0.360437	0.939	0.821	0	CF	DNAJC8
UHMK1	0	0.3603	0.774	0.603	0	CF	UHMK1
UBA52	0	0.360268	1	1	0	CF	UBA52
CPVL	0	0.360219	0.945	0.845	0	CF	CPVL
ERP44	0	0.360111	0.919	0.759	0	CF	ERP44
FTH1	0	0.359955	1	1	0	CF	FTH1
RPS24	0	0.359931	1	1	0	CF	RPS24
FERMT3	0	0.35965	0.898	0.756	0	CF	FERMT3
SPCS2	0	0.359638	0.984	0.907	0	CF	SPCS2
TPT1	0	0.359605	1	1	0	CF	TPT1
PTGES3	0	0.359403	0.993	0.939	0	CF	PTGES3
MME	0	0.359391	0.932	0.851	0	CF	MME
NDUFV2	0	0.359353	0.989	0.911	0	CF	NDUFV2
ITGB8	0	0.359318	0.485	0.37	0	CF	ITGB8
SNRPB2	0	0.358995	0.935	0.82	0	CF	SNRPB2
RPL19	0	0.358908	1	1	0	CF	RPL19
NCOA4	0	0.358815	0.898	0.779	0	CF	NCOA4
PRRC2C	0	0.358693	0.984	0.921	0	CF	PRRC2C
YWHAH	0	0.358675	0.995	0.981	0	CF	YWHAH
KYNU	0	0.358663	0.719	0.549	0	CF	KYNU
MFSD1	0	0.358561	0.896	0.761	0	CF	MFSD1
BOD1L1	0	0.358512	0.885	0.758	0	CF	BOD1L1
TPR	0	0.358422	0.913	0.789	0	CF	TPR
PRELID1	0	0.358358	0.993	0.934	0	CF	PRELID1
NDUFC2	0	0.358255	0.991	0.937	0	CF	NDUFC2
SARAF	0	0.358049	0.999	0.969	0	CF	SARAF
RHOQ	0	0.357933	0.868	0.746	0	CF	RHOQ
COPB2	0	0.357817	0.739	0.552	0	CF	COPB2
SEPTIN11	0	0.357662	0.984	0.943	0	CF	SEPTIN11
FDPS	0	0.357602	0.595	0.436	0	CF	FDPS
QKI	0	0.357555	0.949	0.865	0	CF	QKI
PAPOLA	0	0.357518	0.941	0.829	0	CF	PAPOLA
SNX10	0	0.357505	0.998	0.992	0	CF	SNX10
MRPS18C	0	0.357259	0.916	0.775	0	CF	MRPS18C
TAX1BP1	0	0.356829	0.998	0.977	0	CF	TAX1BP1
PBRM1	0	0.356518	0.801	0.637	0	CF	PBRM1
VAT1	0	0.35642	0.889	0.758	0	CF	VAT1
HNRNPR	0	0.356191	0.913	0.79	0	CF	HNRNPR
SEC11C	0	0.355899	0.899	0.75	0	CF	SEC11C
NENF	0	0.355882	0.96	0.858	0	CF	NENF
VPS13C	0	0.355636	0.913	0.801	0	CF	VPS13C
MRPL33	0	0.355607	0.933	0.817	0	CF	MRPL33
AP2S1	0	0.35549	0.997	0.964	0	CF	AP2S1
NDUFA2	0	0.355478	0.98	0.904	0	CF	NDUFA2
SUGT1	0	0.355282	0.761	0.586	0	CF	SUGT1
ATP5F1C	0	0.355192	0.981	0.887	0	CF	ATP5F1C
LSM3	0	0.354895	0.951	0.844	0	CF	LSM3
TMEM30A	0	0.35487	0.914	0.791	0	CF	TMEM30A
NUCKS1	0	0.354812	0.984	0.947	0	CF	NUCKS1
TCEA1	0	0.354165	0.908	0.79	0	CF	TCEA1
UBE2L3	0	0.353617	0.97	0.856	0	CF	UBE2L3
ATP5PB	0	0.353569	0.959	0.846	0	CF	ATP5PB
BZW1	0	0.353529	0.946	0.851	0	CF	BZW1
BCAT1	0	0.353475	0.311	0.155	0	CF	BCAT1
PTTG1IP	0	0.353261	0.953	0.869	0	CF	PTTG1IP
SNX6	0	0.353169	0.978	0.904	0	CF	SNX6
SMARCA5	0	0.353017	0.889	0.751	0	CF	SMARCA5
ACTN1	0	0.352703	0.931	0.794	0	CF	ACTN1
MTPN	0	0.352669	0.999	0.99	0	CF	MTPN
RPL28	0	0.352383	1	1	0	CF	RPL28
CANX	0	0.35222	0.994	0.959	0	CF	CANX
ACSL3	0	0.35208	0.686	0.508	0	CF	ACSL3
PRKAR1A	0	0.352046	0.871	0.748	0	CF	PRKAR1A
WASHC4	0	0.351901	0.796	0.631	0	CF	WASHC4
LTA4H	0	0.351847	0.997	0.994	0	CF	LTA4H
CXCR4	0	0.351623	0.306	0.207	0	CF	CXCR4
PLD3	0	0.351578	0.846	0.769	0	CF	PLD3
CTNNA1	0	0.351426	0.854	0.702	0	CF	CTNNA1
SPPL2A	0	0.351108	0.919	0.796	0	CF	SPPL2A
TOMM5	0	0.351046	0.986	0.927	0	CF	TOMM5
PSMB3	0	0.351018	0.978	0.883	0	CF	PSMB3
TMED5	0	0.350943	0.969	0.879	0	CF	TMED5
NANS	0	0.350799	0.881	0.723	0	CF	NANS
PSMC2	0	0.350287	0.779	0.599	0	CF	PSMC2
AIMP1	0	0.350268	0.836	0.681	0	CF	AIMP1
NRDC	0	0.349871	0.798	0.641	0	CF	NRDC
LILRB4	0	0.349572	0.323	0.181	0	CF	LILRB4
DDX3Y	0	0.349463	0.369	0.182	0	CF	DDX3Y
RPS29	0	0.349382	1	1	0	CF	RPS29
TACC1	0	0.349276	0.784	0.622	0	CF	TACC1
AOC3	0	0.349	0.461	0.312	0	CF	AOC3
RNF181	0	0.348874	0.949	0.828	0	CF	RNF181
CLIC4	0	0.348762	0.835	0.684	0	CF	CLIC4
JAKMIP2	0	0.348737	0.327	0.195	0	CF	JAKMIP2
XIAP	0	0.34843	0.762	0.611	0	CF	XIAP
SLC15A3	0	0.34807	0.932	0.82	0	CF	SLC15A3
SLC25A24	0	0.347916	0.91	0.778	0	CF	SLC25A24
DDX46	0	0.347911	0.912	0.796	0	CF	DDX46
RWDD1	0	0.347821	0.97	0.894	0	CF	RWDD1
ATP5MC2	0	0.347719	1	0.996	0	CF	ATP5MC2
NUDT3	0	0.347693	0.696	0.532	0	CF	NUDT3
PPCS	0	0.347637	0.932	0.812	0	CF	PPCS
GRB2	0	0.347501	0.998	0.975	0	CF	GRB2
ANKRD12	0	0.3473	0.916	0.812	0	CF	ANKRD12
GNAI2	0	0.346996	0.999	0.982	0	CF	GNAI2
PSMB5	0	0.34688	0.868	0.699	0	CF	PSMB5
RPL36AL	0	0.346867	1	0.991	0	CF	RPL36AL
CMTM6	0	0.346701	0.979	0.916	0	CF	CMTM6
NDUFA11	0	0.346205	0.991	0.943	0	CF	NDUFA11
TERF2IP	0	0.346202	0.843	0.693	0	CF	TERF2IP
VPS35	0	0.34619	0.92	0.795	0	CF	VPS35
RPL5	0	0.346012	1	0.999	0	CF	RPL5
PBDC1	0	0.345747	0.848	0.683	0	CF	PBDC1
TOMM6	0	0.345719	0.998	0.973	0	CF	TOMM6
PDIA6	0	0.34563	0.942	0.832	0	CF	PDIA6
ARL6IP4	0	0.34548	0.985	0.907	0	CF	ARL6IP4
SSR4	0	0.345351	0.993	0.958	0	CF	SSR4
TMED10	0	0.345296	0.993	0.945	0	CF	TMED10
RPL18	0	0.345271	1	1	0	CF	RPL18
RDX	0	0.345085	0.859	0.71	0	CF	RDX
CXCL3	0	0.344817	0.661	0.557	0	CF	CXCL3
SRSF2	0	0.344411	0.899	0.766	0	CF	SRSF2
SEPTIN9	0	0.344319	0.753	0.578	0	CF	SEPTIN9
H3F3A	0	0.344102	1	1	0	CF	H3F3A
MYL12B	0	0.344027	1	0.989	0	CF	MYL12B
MKNK1	0	0.344006	0.668	0.507	0	CF	MKNK1
CD33	0	0.343785	0.682	0.498	0	CF	CD33
CD99	0	0.34357	0.817	0.76	0	CF	CD99
PCM1	0	0.343531	0.864	0.723	0	CF	PCM1
RPSA	0	0.343524	1	0.997	0	CF	RPSA
PEA15	0	0.343507	0.465	0.319	0	CF	PEA15
DENR	0	0.343495	0.789	0.625	0	CF	DENR
COPB1	0	0.34343	0.814	0.651	0	CF	COPB1
ALDH2	0	0.343373	0.999	0.999	0	CF	ALDH2
SPN	0	0.343337	0.957	0.907	0	CF	SPN
ALCAM	0	0.342885	0.79	0.684	0	CF	ALCAM
FAM120A	0	0.342443	0.914	0.797	0	CF	FAM120A
APBB1IP	0	0.342424	0.843	0.712	0	CF	APBB1IP
LRP1	0	0.34211	0.983	0.928	0	CF	LRP1
NAA20	0	0.341786	0.942	0.809	0	CF	NAA20
RPL7	0	0.341692	1	0.998	0	CF	RPL7
RETREG1	0	0.341681	0.444	0.313	0	CF	RETREG1
TNPO1	0	0.341669	0.758	0.596	0	CF	TNPO1
CALHM6	0	0.34162	0.364	0.245	0	CF	CALHM6
RPS6KA3	0	0.341608	0.697	0.565	0	CF	RPS6KA3
CPE	0	0.341562	0.733	0.594	0	CF	CPE
G3BP1	0	0.341559	0.792	0.647	0	CF	G3BP1
SEPHS2	0	0.341437	0.754	0.588	0	CF	SEPHS2
BRI3	0	0.341268	1	1	0	CF	BRI3
PSMD2	0	0.341257	0.72	0.539	0	CF	PSMD2
TLN1	0	0.34112	0.978	0.909	0	CF	TLN1
FNDC3B	0	0.340939	0.92	0.809	0	CF	FNDC3B
CPM	0	0.340649	0.839	0.727	0	CF	CPM
ENPP4	0	0.340637	0.813	0.653	0	CF	ENPP4
HNMT	0	0.340502	0.993	0.946	0	CF	HNMT
NIPBL	0	0.340215	0.854	0.707	0	CF	NIPBL
SRSF7	0	0.34005	0.898	0.766	0	CF	SRSF7
CIR1	0	0.339551	0.822	0.69	0	CF	CIR1
DDX24	0	0.339349	0.981	0.918	0	CF	DDX24
MORF4L1	0	0.339301	0.997	0.971	0	CF	MORF4L1
ARF1	0	0.338978	0.984	0.896	0	CF	ARF1
ANAPC11	0	0.338661	0.984	0.917	0	CF	ANAPC11
SET	0	0.338535	0.984	0.938	0	CF	SET
UPP1	0	0.338476	0.958	0.858	0	CF	UPP1
MRPL57	0	0.338397	0.964	0.872	0	CF	MRPL57
RPL4	0	0.338135	0.999	0.985	0	CF	RPL4
FYB1	0	0.33808	0.82	0.706	0	CF	FYB1
CAB39	0	0.338006	0.701	0.519	0	CF	CAB39
ARHGDIA	0	0.337767	0.885	0.74	0	CF	ARHGDIA
RACK1	0	0.33761	1	0.998	0	CF	RACK1
XPO1	0	0.337493	0.748	0.597	0	CF	XPO1
IARS2	0	0.337491	0.777	0.612	0	CF	IARS2
SDHB	0	0.337243	0.822	0.65	0	CF	SDHB
PSMC5	0	0.337214	0.782	0.61	0	CF	PSMC5
RNF13	0	0.336933	0.99	0.926	0	CF	RNF13
APPL1	0	0.336291	0.915	0.809	0	CF	APPL1
YWHAZ	0	0.336194	0.995	0.98	0	CF	YWHAZ
TXNL4A	0	0.336002	0.912	0.774	0	CF	TXNL4A
SELENOW	0	0.33588	0.979	0.906	0	CF	SELENOW
MRPS10	0	0.335873	0.721	0.542	0	CF	MRPS10
JTB	0	0.335822	0.976	0.887	0	CF	JTB
NR1H3	0	0.335541	0.434	0.31	0	CF	NR1H3
MBP	0	0.33533	0.848	0.716	0	CF	MBP
TMEM219	0	0.335184	0.983	0.897	0	CF	TMEM219
PSMA1	0	0.335183	0.942	0.815	0	CF	PSMA1
HOOK3	0	0.335001	0.805	0.668	0	CF	HOOK3
H3F3B	0	0.334936	1	0.995	0	CF	H3F3B
BACH1	0	0.334823	0.856	0.718	0	CF	BACH1
MPC1	0	0.33477	0.928	0.808	0	CF	MPC1
ETF1	0	0.334657	0.759	0.588	0	CF	ETF1
CSDE1	0	0.334565	0.989	0.939	0	CF	CSDE1
CLTA	0	0.334458	0.998	0.958	0	CF	CLTA
SNRPE	0	0.33437	0.942	0.821	0	CF	SNRPE
PSMC4	0	0.334174	0.72	0.534	0	CF	PSMC4
LARP7	0	0.334099	0.842	0.693	0	CF	LARP7
RPS3	0	0.334045	1	1	0	CF	RPS3
DHRS4	0	0.333924	0.394	0.21	0	CF	DHRS4
SMIM26	0	0.333438	0.95	0.846	0	CF	SMIM26
ACSL4	0	0.33343	0.695	0.53	0	CF	ACSL4
KPNA4	0	0.333346	0.759	0.602	0	CF	KPNA4
RB1CC1	0	0.333313	0.75	0.591	0	CF	RB1CC1
ME2	0	0.333121	0.721	0.562	0	CF	ME2
EIF3M	0	0.332743	0.914	0.787	0	CF	EIF3M
JAK1	0	0.33267	0.906	0.781	0	CF	JAK1
CCT7	0	0.332625	0.682	0.504	0	CF	CCT7
TREM2	0	0.332389	0.749	0.662	0	CF	TREM2
RTN4	0	0.332199	1	0.993	0	CF	RTN4
UBE2V1	0	0.332195	0.932	0.82	0	CF	UBE2V1
TGFBR2	0	0.332192	0.886	0.764	0	CF	TGFBR2
ATG3	0	0.332131	0.907	0.772	0	CF	ATG3
GCHFR	0	0.332035	0.996	0.986	0	CF	GCHFR
CFL1	0	0.331901	1	0.999	0	CF	CFL1
LSM8	0	0.331862	0.944	0.835	0	CF	LSM8
PLEC	0	0.331859	0.746	0.609	0	CF	PLEC
ATP5MC1	0	0.331668	0.952	0.854	0	CF	ATP5MC1
BCLAF1	0	0.331324	0.853	0.716	0	CF	BCLAF1
DDRGK1	0	0.331242	0.743	0.562	0	CF	DDRGK1
IRF1	0	0.331124	0.729	0.613	0	CF	IRF1
PIK3AP1	0	0.330683	0.729	0.578	0	CF	PIK3AP1
CSF1	0	0.330677	0.314	0.206	0	CF	CSF1
FAR2	0	0.330658	0.539	0.412	0	CF	FAR2
RASSF4	0	0.330542	0.569	0.436	0	CF	RASSF4
GRINA	0	0.33045	0.96	0.86	0	CF	GRINA
SEC61G	0	0.330233	0.988	0.947	0	CF	SEC61G
ATP2A2	0	0.330052	0.654	0.482	0	CF	ATP2A2
RPA3	0	0.330006	0.807	0.663	0	CF	RPA3
PLEKHO2	0	0.329908	0.648	0.487	0	CF	PLEKHO2
CD9	0	0.329739	0.998	0.996	0	CF	CD9
CST3	0	0.3296	1	1	0	CF	CST3
MRPL40	0	0.329414	0.785	0.608	0	CF	MRPL40
UQCRB	0	0.32941	1	0.998	0	CF	UQCRB
CHMP2A	0	0.328938	0.963	0.847	0	CF	CHMP2A
C5AR1	0	0.328798	0.974	0.901	0	CF	C5AR1
CCT4	0	0.328741	0.884	0.745	0	CF	CCT4
LASP1	0	0.328621	0.68	0.517	0	CF	LASP1
RBMS1	0	0.328418	0.858	0.722	0	CF	RBMS1
GSPT1	0	0.328255	0.901	0.774	0	CF	GSPT1
GGCT	0	0.32822	0.647	0.475	0	CF	GGCT
MRPS21	0	0.328157	0.953	0.856	0	CF	MRPS21
PLBD1	0	0.327946	0.981	0.923	0	CF	PLBD1
UROD	0	0.327945	0.55	0.378	0	CF	UROD
PSMD4	0	0.327715	0.785	0.616	0	CF	PSMD4
PABPC1	0	0.327443	1	0.998	0	CF	PABPC1
GLDN	0	0.32743	0.863	0.784	0	CF	GLDN
MAFB	0	0.327366	0.544	0.433	0	CF	MAFB
SMC3	0	0.327279	0.759	0.598	0	CF	SMC3
LY86	0	0.327056	0.941	0.849	0	CF	LY86
TNFAIP8	0	0.327034	0.686	0.533	0	CF	TNFAIP8
SOAT1	0	0.326962	0.745	0.594	0	CF	SOAT1
PAPSS1	0	0.326697	0.825	0.682	0	CF	PAPSS1
APLP2	0	0.326681	1	0.993	0	CF	APLP2
BLOC1S2	0	0.326603	0.953	0.848	0	CF	BLOC1S2
SLTM	0	0.326433	0.859	0.731	0	CF	SLTM
ATP1B3	0	0.326218	0.975	0.868	0	CF	ATP1B3
EEF2	0	0.326102	0.989	0.938	0	CF	EEF2
RPL15	0	0.32608	1	1	0	CF	RPL15
RTF1	0	0.326064	0.904	0.782	0	CF	RTF1
ARFGAP3	0	0.325898	0.697	0.535	0	CF	ARFGAP3
PARAL1	0	0.325807	0.863	0.721	0	CF	PARAL1
GABARAP	0	0.325643	1	0.998	0	CF	GABARAP
USO1	0	0.325611	0.786	0.623	0	CF	USO1
DNMT1	0	0.32545	0.608	0.486	0	CF	DNMT1
HSPE1	0	0.325439	0.99	0.932	0	CF	HSPE1
POLR2G	0	0.325361	0.699	0.549	0	CF	POLR2G
UCP2	0	0.325125	0.85	0.745	0	CF	UCP2
SNRPD2	0	0.324895	0.973	0.895	0	CF	SNRPD2
MOB1A	0	0.324434	0.986	0.916	0	CF	MOB1A
DIAPH1	0	0.324299	0.884	0.771	0	CF	DIAPH1
LIMA1	0	0.324281	0.882	0.776	0	CF	LIMA1
RBM25	0	0.324255	0.887	0.767	0	CF	RBM25
HLA-DMA	0	0.324175	1	0.998	0	CF	HLA-DMA
S100A10	0	0.324049	1	1	0	CF	S100A10
MAPK1	0	0.323987	0.793	0.648	0	CF	MAPK1
MT-ND6	0	0.323924	0.768	0.617	0	CF	MT-ND6
REL	0	0.323763	0.753	0.62	0	CF	REL
ADH5	0	0.32362	0.817	0.652	0	CF	ADH5
ZFAS1	0	0.323558	0.985	0.961	0	CF	ZFAS1
ZFYVE16	0	0.323522	0.765	0.619	0	CF	ZFYVE16
ATP6V1A	0	0.323503	0.837	0.708	0	CF	ATP6V1A
C2	0	0.323325	0.645	0.521	0	CF	C2
ANXA7	0	0.323044	0.873	0.724	0	CF	ANXA7
XRN2	0	0.322989	0.959	0.86	0	CF	XRN2
MGST3	0	0.322976	1	0.999	0	CF	MGST3
SNRPB	0	0.322759	0.907	0.785	0	CF	SNRPB
SDF2L1	0	0.322746	0.78	0.611	0	CF	SDF2L1
PLGRKT	0	0.32265	0.643	0.464	0	CF	PLGRKT
TMEM208	0	0.322442	0.768	0.602	0	CF	TMEM208
ETFA	0	0.322421	0.765	0.599	0	CF	ETFA
ECH1	0	0.322366	0.965	0.846	0	CF	ECH1
EIF4H	0	0.322325	0.689	0.515	0	CF	EIF4H
IFITM2	0	0.32229	0.598	0.484	0	CF	IFITM2
CEP350	0	0.322242	0.856	0.719	0	CF	CEP350
BID	0	0.322031	0.921	0.8	0	CF	BID
RAPGEF1	0	0.3219	0.652	0.493	0	CF	RAPGEF1
CAPRIN1	0	0.321824	0.866	0.739	0	CF	CAPRIN1
IL2RG	0	0.321729	0.743	0.605	0	CF	IL2RG
SPOCD1	0	0.321697	0.342	0.213	0	CF	SPOCD1
RRBP1	0	0.321694	0.893	0.77	0	CF	RRBP1
TRIP12	0	0.321499	0.829	0.693	0	CF	TRIP12
CHMP2B	0	0.321447	0.9	0.765	0	CF	CHMP2B
TRIM44	0	0.321375	0.796	0.653	0	CF	TRIM44
LYRM2	0	0.321273	0.762	0.605	0	CF	LYRM2
AURKAIP1	0	0.321195	0.941	0.812	0	CF	AURKAIP1
DDT	0	0.321034	0.963	0.885	0	CF	DDT
SELENOF	0	0.320895	0.938	0.822	0	CF	SELENOF
FAM49B	0	0.320888	0.929	0.817	0	CF	FAM49B
TCP1	0	0.320729	0.793	0.635	0	CF	TCP1
GPN3	0	0.320702	0.668	0.503	0	CF	GPN3
MTHFD2	0	0.320576	0.542	0.427	0	CF	MTHFD2
HIGD2A	0	0.320488	0.983	0.919	0	CF	HIGD2A
PPFIA1	0	0.320406	0.784	0.625	0	CF	PPFIA1
CD84	0	0.320164	0.512	0.417	0	CF	CD84
FCGR2A	0	0.320149	0.964	0.894	0	CF	FCGR2A
ATP6V1F	0	0.319963	1	0.993	0	CF	ATP6V1F
AHR	0	0.319915	0.688	0.567	0	CF	AHR
WDR1	0	0.319867	0.889	0.752	0	CF	WDR1
EIF4EBP2	0	0.319862	0.746	0.607	0	CF	EIF4EBP2
HDLBP	0	0.319793	0.842	0.704	0	CF	HDLBP
ADRM1	0	0.319731	0.791	0.616	0	CF	ADRM1
DST	0	0.319556	0.938	0.848	0	CF	DST
SCP2	0	0.319547	0.994	0.943	0	CF	SCP2
DYNC1H1	0	0.319482	0.795	0.659	0	CF	DYNC1H1
RPL17	0	0.319395	1	1	0	CF	RPL17
KLHL6	0	0.319211	0.631	0.487	0	CF	KLHL6
GRHPR	0	0.319091	0.675	0.505	0	CF	GRHPR
WDR83OS	0	0.318893	0.992	0.946	0	CF	WDR83OS
RPL10A	0	0.318869	1	0.999	0	CF	RPL10A
RAB32	0	0.318763	0.778	0.637	0	CF	RAB32
MYH9	0	0.318755	0.938	0.833	0	CF	MYH9
C17orf49	0	0.318643	0.704	0.559	0	CF	C17orf49
SNHG6	0	0.318542	0.956	0.889	0	CF	SNHG6
ATRX	0	0.318406	0.889	0.766	0	CF	ATRX
TAF10	0	0.318254	0.981	0.906	0	CF	TAF10
STX7	0	0.318162	0.878	0.759	0	CF	STX7
DEGS1	0	0.318028	0.756	0.6	0	CF	DEGS1
SMARCE1	0	0.317923	0.771	0.624	0	CF	SMARCE1
DNTTIP2	0	0.31792	0.641	0.464	0	CF	DNTTIP2
LAMP1	0	0.317898	0.99	0.917	0	CF	LAMP1
RPS6	0	0.317888	1	1	0	CF	RPS6
EFR3A	0	0.317777	0.827	0.676	0	CF	EFR3A
ATP5IF1	0	0.317738	0.986	0.934	0	CF	ATP5IF1
CTSA	0	0.317524	0.864	0.736	0	CF	CTSA
BAG1	0	0.317436	0.81	0.661	0	CF	BAG1
GHITM	0	0.317297	0.951	0.839	0	CF	GHITM
FAM50A	0	0.317205	0.816	0.665	0	CF	FAM50A
LARP4	0	0.317187	0.747	0.587	0	CF	LARP4
RSRC2	0	0.317128	0.81	0.668	0	CF	RSRC2
PFDN5	0	0.316905	1	1	0	CF	PFDN5
TAOK1	0	0.316886	0.792	0.651	0	CF	TAOK1
DRAM1	0	0.316861	0.682	0.541	0	CF	DRAM1
DNAJC21	0	0.316852	0.744	0.584	0	CF	DNAJC21
SH3GLB1	0	0.31684	0.953	0.852	0	CF	SH3GLB1
COTL1	0	0.316684	0.996	0.981	0	CF	COTL1
UQCRFS1	0	0.31668	0.933	0.802	0	CF	UQCRFS1
CFLAR	0	0.316404	0.766	0.642	0	CF	CFLAR
WIPF1	0	0.316297	0.748	0.609	0	CF	WIPF1
NUCB2	0	0.316272	0.585	0.449	0	CF	NUCB2
GALNT1	0	0.316051	0.789	0.641	0	CF	GALNT1
TM9SF2	0	0.315994	0.86	0.734	0	CF	TM9SF2
PPDPF	0	0.315877	0.995	0.972	0	CF	PPDPF
ACP1	0	0.31563	0.743	0.578	0	CF	ACP1
LRMDA	0	0.315299	0.596	0.437	0	CF	LRMDA
UGCG	0	0.315113	0.535	0.417	0	CF	UGCG
EXOC5	0	0.314681	0.754	0.606	0	CF	EXOC5
SMS	0	0.314675	0.878	0.746	0	CF	SMS
GAPLINC	0	0.314533	0.597	0.469	0	CF	GAPLINC
RNASET2	0	0.314391	0.98	0.9	0	CF	RNASET2
EMILIN2	0	0.314339	0.776	0.611	0	CF	EMILIN2
MRPL13	0	0.314166	0.848	0.7	0	CF	MRPL13
ZNF207	0	0.314158	0.859	0.737	0	CF	ZNF207
ECHDC1	0	0.313515	0.927	0.81	0	CF	ECHDC1
TSPAN4	0	0.313395	0.688	0.528	0	CF	TSPAN4
NBN	0	0.313008	0.678	0.518	0	CF	NBN
FUS	0	0.312797	0.789	0.638	0	CF	FUS
COMT	0	0.312785	0.989	0.918	0	CF	COMT
PABPC4	0	0.312726	0.724	0.57	0	CF	PABPC4
ACTB	0	0.312641	1	1	0	CF	ACTB
APIP	0	0.312571	0.965	0.864	0	CF	APIP
ZFP36L2	0	0.312416	0.96	0.895	0	CF	ZFP36L2
RER1	0	0.312358	0.953	0.849	0	CF	RER1
DYNC1LI1	0	0.312095	0.747	0.584	0	CF	DYNC1LI1
PDCD6IP	0	0.311965	0.943	0.839	0	CF	PDCD6IP
SUPT16H	0	0.311712	0.75	0.598	0	CF	SUPT16H
EML4	0	0.311689	0.98	0.925	0	CF	EML4
TRAM1	0	0.311568	0.94	0.848	0	CF	TRAM1
ZNF706	0	0.311251	0.997	0.958	0	CF	ZNF706
CWC15	0	0.311092	0.869	0.74	0	CF	CWC15
FUCA1	0	0.311084	0.797	0.658	0	CF	FUCA1
THRAP3	0	0.311058	0.854	0.724	0	CF	THRAP3
ITPRIPL2	0	0.311057	0.617	0.468	0	CF	ITPRIPL2
PRXL2A	0	0.31093	0.375	0.227	0	CF	PRXL2A
GPD1	0	0.310885	0.758	0.673	0	CF	GPD1
CAMTA1	0	0.310864	0.897	0.776	0	CF	CAMTA1
FCGR3A	0	0.310824	0.994	0.981	0	CF	FCGR3A
AFF4	0	0.310795	0.656	0.498	0	CF	AFF4
APOL4	0	0.310794	0.599	0.444	0	CF	APOL4
ATP6V1G1	0	0.310776	0.999	0.985	0	CF	ATP6V1G1
C1orf122	0	0.310731	0.752	0.595	0	CF	C1orf122
HEXB	0	0.310462	0.98	0.879	0	CF	HEXB
MT-CO3	0	0.310414	0.999	0.998	0	CF	MT-CO3
PGP	0	0.31028	0.76	0.607	0	CF	PGP
GOLGB1	0	0.310204	0.838	0.715	0	CF	GOLGB1
PRDX3	0	0.310107	0.96	0.847	0	CF	PRDX3
CAPN2	0	0.309988	0.618	0.478	0	CF	CAPN2
PSMC1	0	0.309844	0.751	0.576	0	CF	PSMC1
ARHGEF28	0	0.309804	0.64	0.505	0	CF	ARHGEF28
PPP1R7	0	0.309789	0.794	0.632	0	CF	PPP1R7
AQP9	0	0.309702	0.441	0.338	0	CF	AQP9
HNRNPD	0	0.309686	0.886	0.756	0	CF	HNRNPD
EEF1G	0	0.309642	0.999	0.971	0	CF	EEF1G
USP22	0	0.309511	0.62	0.463	0	CF	USP22
ADAM9	0	0.309482	0.573	0.413	0	CF	ADAM9
NDUFB10	0	0.309381	0.977	0.892	0	CF	NDUFB10
PPM1G	0	0.309357	0.887	0.77	0	CF	PPM1G
NR3C1	0	0.30933	0.882	0.756	0	CF	NR3C1
RAD23B	0	0.309272	0.783	0.618	0	CF	RAD23B
GTF2I	0	0.309093	0.924	0.826	0	CF	GTF2I
ZRANB2	0	0.308967	0.76	0.621	0	CF	ZRANB2
MDH2	0	0.308885	0.921	0.777	0	CF	MDH2
NRBF2	0	0.308843	0.869	0.729	0	CF	NRBF2
MOB3B	0	0.308708	0.719	0.609	0	CF	MOB3B
NAA50	0	0.308695	0.703	0.546	0	CF	NAA50
PRDX6	0	0.308639	0.953	0.836	0	CF	PRDX6
RPL14	0	0.308602	1	1	0	CF	RPL14
HLA-DRA	0	0.30846	1	1	0	CF	HLA-DRA
FEZ2	0	0.308414	0.838	0.729	0	CF	FEZ2
COLGALT1	0	0.308391	0.787	0.636	0	CF	COLGALT1
CCAR1	0	0.308349	0.706	0.549	0	CF	CCAR1
P4HB	0	0.308267	0.883	0.744	0	CF	P4HB
CD83	0	0.308218	0.77	0.638	0	CF	CD83
ZEB2	0	0.30821	0.956	0.912	0	CF	ZEB2
RAB7A	0	0.308079	0.975	0.897	0	CF	RAB7A
SORT1	0	0.30803	0.907	0.793	0	CF	SORT1
ATP6V0B	0	0.308004	1	0.993	0	CF	ATP6V0B
OCIAD1	0	0.30765	0.964	0.854	0	CF	OCIAD1
MMP24OS	0	0.307604	0.862	0.722	0	CF	MMP24OS
GPR65	0	0.307388	0.738	0.633	0	CF	GPR65
METAP2	0	0.307313	0.767	0.613	0	CF	METAP2
DOCK11	0	0.307098	0.871	0.752	0	CF	DOCK11
BIRC6	0	0.30696	0.701	0.552	0	CF	BIRC6
WNK1	0	0.30689	0.896	0.77	0	CF	WNK1
TGOLN2	0	0.306732	0.998	0.984	0	CF	TGOLN2
SETX	0	0.306526	0.884	0.762	0	CF	SETX
DHX9	0	0.30631	0.66	0.493	0	CF	DHX9
NDUFA12	0	0.306271	0.921	0.795	0	CF	NDUFA12
TMEM14B	0	0.306258	0.971	0.884	0	CF	TMEM14B
IK	0	0.306151	0.848	0.712	0	CF	IK
FADS1	0	0.305961	0.339	0.227	0	CF	FADS1
RAD23A	0	0.305827	0.92	0.799	0	CF	RAD23A
ACOT9	0	0.305821	0.63	0.463	0	CF	ACOT9
ANP32B	0	0.305718	0.989	0.935	0	CF	ANP32B
MAP4K3-DT	0	0.305648	0.65	0.521	0	CF	MAP4K3-DT
SPCS1	0	0.305586	0.993	0.937	0	CF	SPCS1
GMFG	0	0.305492	0.998	0.98	0	CF	GMFG
ZC3H15	0	0.305472	0.909	0.779	0	CF	ZC3H15
TMEM160	0	0.305399	0.861	0.72	0	CF	TMEM160
MBD4	0	0.305244	0.724	0.57	0	CF	MBD4
ZBTB7A	0	0.305062	0.837	0.712	0	CF	ZBTB7A
C19orf53	0	0.305032	0.98	0.906	0	CF	C19orf53
NCEH1	0	0.305029	0.977	0.924	0	CF	NCEH1
VPS29	0	0.30498	0.993	0.933	0	CF	VPS29
PDCD6	0	0.304615	0.939	0.816	0	CF	PDCD6
ERLEC1	0	0.304523	0.847	0.71	0	CF	ERLEC1
NDFIP1	0	0.304514	0.839	0.699	0	CF	NDFIP1
RPS19BP1	0	0.30445	0.914	0.79	0	CF	RPS19BP1
C9orf16	0	0.304441	0.992	0.955	0	CF	C9orf16
MESD	0	0.304219	0.909	0.787	0	CF	MESD
RTN3	0	0.304182	0.984	0.918	0	CF	RTN3
MDFIC	0	0.304169	0.789	0.642	0	CF	MDFIC
PSME1	0	0.304002	0.981	0.897	0	CF	PSME1
HMGN1	0	0.303981	0.976	0.908	0	CF	HMGN1
DDX6	0	0.303888	0.723	0.58	0	CF	DDX6
BTG2	0	0.303733	0.683	0.577	0	CF	BTG2
NDUFS2	0	0.303642	0.618	0.46	0	CF	NDUFS2
GTF3A	0	0.303421	0.956	0.864	0	CF	GTF3A
RIOK3	0	0.303287	0.815	0.678	0	CF	RIOK3
UBE2D2	0	0.30315	0.855	0.714	0	CF	UBE2D2
NORAD	0	0.303026	0.628	0.481	0	CF	NORAD
LMAN2	0	0.302982	0.914	0.772	0	CF	LMAN2
PPIP5K2	0	0.302743	0.699	0.545	0	CF	PPIP5K2
SH3BGRL3	0	0.302418	1	1	0	CF	SH3BGRL3
MPHOSPH8	0	0.302342	0.871	0.748	0	CF	MPHOSPH8
C1QBP	0	0.302095	0.854	0.704	0	CF	C1QBP
GTF3C6	0	0.301929	0.896	0.756	0	CF	GTF3C6
MGAT1	0	0.3019	0.853	0.716	0	CF	MGAT1
LY96	0	0.301808	0.963	0.909	0	CF	LY96
SNRPD1	0	0.301722	0.914	0.793	0	CF	SNRPD1
ACO1	0	0.301481	0.882	0.785	0	CF	ACO1
SBDS	0	0.301467	0.788	0.637	0	CF	SBDS
TMEM256	0	0.301387	0.779	0.641	0	CF	TMEM256
FBXL5	0	0.301384	0.868	0.744	0	CF	FBXL5
TTC3	0	0.301353	0.859	0.741	0	CF	TTC3
SDCCAG8	0	0.301283	0.847	0.73	0	CF	SDCCAG8
TMEM59	0	0.301067	0.997	0.964	0	CF	TMEM59
KHDRBS1	0	0.300941	0.94	0.841	0	CF	KHDRBS1
LEPROT	0	0.300932	0.985	0.919	0	CF	LEPROT
SRSF5	0	0.300843	0.945	0.833	0	CF	SRSF5
HIPK3	0	0.300691	0.639	0.49	0	CF	HIPK3
CAPZA1	0	0.300452	0.989	0.955	0	CF	CAPZA1
TWF2	0	0.300425	0.849	0.713	0	CF	TWF2
C11orf58	0	0.300383	0.983	0.901	0	CF	C11orf58
SRSF11	0	0.300268	0.867	0.742	0	CF	SRSF11
PPP1CA	0	0.300104	0.954	0.842	0	CF	PPP1CA
SVIL	0	0.299468	0.955	0.904	0	CF	SVIL
CYC1	0	0.299453	0.732	0.566	0	CF	CYC1
CLINT1	0	0.299372	0.834	0.708	0	CF	CLINT1
ARHGDIB	0	0.299355	0.996	0.967	0	CF	ARHGDIB
RAD21	0	0.29919	0.8	0.661	0	CF	RAD21
EHD4	0	0.299047	0.744	0.591	0	CF	EHD4
PAX8-AS1	0	0.299039	0.473	0.314	0	CF	PAX8-AS1
BLVRA	0	0.298873	0.956	0.852	0	CF	BLVRA
NAP1L1	0	0.298867	0.997	0.988	0	CF	NAP1L1
YWHAQ	0	0.298648	0.862	0.734	0	CF	YWHAQ
RPS27L	0	0.298222	0.998	0.989	0	CF	RPS27L
LMAN1	0	0.297994	0.936	0.833	0	CF	LMAN1
LITAF	0	0.297915	0.998	0.992	0	CF	LITAF
LSM7	0	0.297827	0.942	0.837	0	CF	LSM7
KLF6	0	0.297821	0.851	0.772	0	CF	KLF6
CTBS	0	0.297736	0.879	0.755	0	CF	CTBS
SMIM19	0	0.297615	0.702	0.543	0	CF	SMIM19
RNMT	0	0.297587	0.739	0.595	0	CF	RNMT
GLOD4	0	0.297584	0.736	0.58	0	CF	GLOD4
LPGAT1	0	0.297291	0.477	0.325	0	CF	LPGAT1
NUB1	0	0.297077	0.757	0.629	0	CF	NUB1
SERINC1	0	0.297042	0.935	0.834	0	CF	SERINC1
BAZ1A	0	0.296965	0.867	0.721	0	CF	BAZ1A
RPN1	0	0.296945	0.799	0.637	0	CF	RPN1
HECTD1	0	0.296934	0.686	0.534	0	CF	HECTD1
LMO2	0	0.296868	0.563	0.414	0	CF	LMO2
TIPRL	0	0.296818	0.784	0.626	0	CF	TIPRL
LIMS1	0	0.29662	0.85	0.757	0	CF	LIMS1
GADD45GIP1	0	0.296617	0.901	0.768	0	CF	GADD45GIP1
SRP54	0	0.296609	0.754	0.596	0	CF	SRP54
EIF4E2	0	0.296528	0.777	0.623	0	CF	EIF4E2
TNFSF13B	0	0.296489	0.87	0.759	0	CF	TNFSF13B
DRAP1	0	0.296485	0.935	0.838	0	CF	DRAP1
POLR2I	0	0.296331	0.834	0.702	0	CF	POLR2I
NPTN	0	0.296249	0.937	0.832	0	CF	NPTN
DICER1	0	0.296105	0.774	0.646	0	CF	DICER1
NACA	0	0.296099	1	1	0	CF	NACA
ATRAID	0	0.296089	0.958	0.861	0	CF	ATRAID
NCOR1	0	0.295996	0.921	0.813	0	CF	NCOR1
CHCHD7	0	0.295983	0.646	0.495	0	CF	CHCHD7
ZC3H13	0	0.295861	0.891	0.764	0	CF	ZC3H13
MRPS23	0	0.295854	0.752	0.578	0	CF	MRPS23
EMC7	0	0.295799	0.92	0.797	0	CF	EMC7
MRPS16	0	0.295763	0.815	0.662	0	CF	MRPS16
ACTG1	0	0.295718	0.999	0.993	0	CF	ACTG1
LYST	0	0.295692	0.785	0.647	0	CF	LYST
GLG1	0	0.295661	0.69	0.533	0	CF	GLG1
TRIR	0	0.295649	0.99	0.929	0	CF	TRIR
BPTF	0	0.295641	0.859	0.739	0	CF	BPTF
ANOS1	0	0.295636	0.629	0.478	0	CF	ANOS1
UFD1	0	0.29553	0.73	0.571	0	CF	UFD1
NFE2L2	0	0.295413	0.927	0.818	0	CF	NFE2L2
CISD3	0	0.295399	0.781	0.628	0	CF	CISD3
HNRNPK	0	0.295349	0.984	0.925	0	CF	HNRNPK
EZR	0	0.295122	0.749	0.639	0	CF	EZR
RPL9	0	0.295077	1	1	0	CF	RPL9
MNDA	0	0.295039	0.978	0.985	0	CF	MNDA
HCLS1	0	0.294861	0.905	0.796	0	CF	HCLS1
BOLA3	0	0.294831	0.666	0.519	0	CF	BOLA3
UBE2D3	0	0.294789	0.991	0.947	0	CF	UBE2D3
TUBB6	0	0.294739	0.697	0.562	0	CF	TUBB6
PRDX5	0	0.294478	0.986	0.909	0	CF	PRDX5
UFC1	0	0.294312	0.947	0.846	0	CF	UFC1
TMEM70	0	0.294298	0.739	0.594	0	CF	TMEM70
MAML2	0	0.294241	0.713	0.58	0	CF	MAML2
RAB21	0	0.294183	0.715	0.564	0	CF	RAB21
KDM5A	0	0.293992	0.757	0.62	0	CF	KDM5A
HAX1	0	0.293851	0.776	0.607	0	CF	HAX1
ARID4B	0	0.29374	0.794	0.649	0	CF	ARID4B
RAP1A	0	0.293709	0.968	0.862	0	CF	RAP1A
NDUFA5	0	0.293696	0.853	0.707	0	CF	NDUFA5
HADHA	0	0.293643	0.975	0.9	0	CF	HADHA
VAMP3	0	0.293441	0.84	0.703	0	CF	VAMP3
SCARB2	0	0.293389	0.93	0.803	0	CF	SCARB2
GNG5	0	0.293145	1	0.997	0	CF	GNG5
COMMD1	0	0.29305	0.75	0.583	0	CF	COMMD1
TMEM165	0	0.292984	0.91	0.784	0	CF	TMEM165
SF3B2	0	0.292895	0.832	0.685	0	CF	SF3B2
ACADVL	0	0.292879	0.855	0.718	0	CF	ACADVL
TCEAL4	0	0.29284	0.873	0.759	0	CF	TCEAL4
MYD88	0	0.292793	0.914	0.821	0	CF	MYD88
HLA-DOA	0	0.292621	0.572	0.436	0	CF	HLA-DOA
HADHB	0	0.29247	0.898	0.763	0	CF	HADHB
CALU	0	0.292425	0.785	0.656	0	CF	CALU
MPHOSPH10	0	0.29233	0.571	0.413	0	CF	MPHOSPH10
FAM204A	0	0.292327	0.824	0.699	0	CF	FAM204A
DDX39B	0	0.292261	0.685	0.529	0	CF	DDX39B
CREG1	0	0.292248	0.947	0.843	0	CF	CREG1
IL1RN	0	0.292223	0.509	0.406	0	CF	IL1RN
CNDP2	0	0.292195	0.819	0.675	0	CF	CNDP2
UQCRC2	0	0.292176	0.821	0.659	0	CF	UQCRC2
IFNGR1	0	0.292135	0.97	0.882	0	CF	IFNGR1
DCXR	0	0.29207	0.574	0.431	0	CF	DCXR
MAP2K2	0	0.291971	0.753	0.593	0	CF	MAP2K2
OS9	0	0.291824	0.819	0.674	0	CF	OS9
MAP4	0	0.291757	0.773	0.63	0	CF	MAP4
ABI1	0	0.291751	0.751	0.609	0	CF	ABI1
SRSF10	0	0.291714	0.759	0.612	0	CF	SRSF10
ARHGAP30	0	0.291613	0.788	0.65	0	CF	ARHGAP30
AAK1	0	0.291435	0.783	0.664	0	CF	AAK1
SF3B1	0	0.291292	0.892	0.774	0	CF	SF3B1
HSBP1	0	0.291175	0.979	0.896	0	CF	HSBP1
EEF1D	0	0.291132	0.995	0.953	0	CF	EEF1D
AGPS	0	0.290926	0.782	0.638	0	CF	AGPS
HSPA1A	0	0.290813	0.819	0.682	0	CF	HSPA1A
LPCAT2	0	0.290799	0.726	0.607	0	CF	LPCAT2
VPS26A	0	0.290792	0.795	0.658	0	CF	VPS26A
PNRC1	0	0.290631	0.941	0.895	0	CF	PNRC1
PGD	0	0.290517	0.961	0.88	0	CF	PGD
CEP170	0	0.290462	0.857	0.746	0	CF	CEP170
C1orf43	0	0.290403	0.886	0.749	0	CF	C1orf43
CORO1B	0	0.290352	0.746	0.582	0	CF	CORO1B
PFKL	0	0.290304	0.648	0.491	0	CF	PFKL
APOL6	0	0.29029	0.919	0.837	0	CF	APOL6
TMC6	0	0.289896	0.703	0.547	0	CF	TMC6
AZIN1	0	0.289718	0.619	0.464	0	CF	AZIN1
RRAGD	0	0.289625	0.772	0.629	0	CF	RRAGD
ITSN2	0	0.289548	0.743	0.6	0	CF	ITSN2
PLXND1	0	0.289526	0.431	0.262	0	CF	PLXND1
MIS18BP1	0	0.289501	0.942	0.874	0	CF	MIS18BP1
UFL1	0	0.289247	0.699	0.553	0	CF	UFL1
NME1	0	0.289184	0.646	0.497	0	CF	NME1
SELENOT	0	0.289133	0.947	0.844	0	CF	SELENOT
LAMTOR2	0	0.288913	0.977	0.904	0	CF	LAMTOR2
CD74	0	0.288824	1	1	0	CF	CD74
TRIM25	0	0.288742	0.502	0.359	0	CF	TRIM25
VMA21	0	0.28872	0.817	0.681	0	CF	VMA21
CDC42EP3	0	0.288647	0.882	0.801	0	CF	CDC42EP3
PRPF8	0	0.288488	0.669	0.524	0	CF	PRPF8
RBX1	0	0.288339	0.998	0.973	0	CF	RBX1
CSNK1A1	0	0.288334	0.941	0.85	0	CF	CSNK1A1
TRAPPC2L	0	0.288169	0.782	0.632	0	CF	TRAPPC2L
CD81	0	0.288033	1	1	0	CF	CD81
CEBPB	0	0.287976	0.999	0.994	0	CF	CEBPB
LARP1	0	0.28795	0.792	0.654	0	CF	LARP1
EIF2A	0	0.28767	0.823	0.686	0	CF	EIF2A
RBM39	0	0.287649	0.944	0.854	0	CF	RBM39
EIF3D	0	0.287539	0.817	0.673	0	CF	EIF3D
ATXN1	0	0.287452	0.593	0.457	0	CF	ATXN1
VPS36	0	0.287432	0.771	0.631	0	CF	VPS36
TMEM126A	0	0.287315	0.779	0.621	0	CF	TMEM126A
ROCK2	0	0.287263	0.628	0.48	0	CF	ROCK2
DMXL2	0	0.287216	0.705	0.577	0	CF	DMXL2
CCNI	0	0.287039	1	0.991	0	CF	CCNI
EIF3I	0	0.286905	0.749	0.585	0	CF	EIF3I
FUCA2	0	0.286846	0.786	0.629	0	CF	FUCA2
NDUFS4	0	0.286751	0.838	0.692	0	CF	NDUFS4
PTBP3	0	0.286496	0.926	0.834	0	CF	PTBP3
CYSTM1	0	0.286407	0.798	0.656	0	CF	CYSTM1
BUD31	0	0.286236	0.822	0.669	0	CF	BUD31
OPTN	0	0.286047	0.587	0.452	0	CF	OPTN
RNPEPL1	0	0.286022	0.719	0.565	0	CF	RNPEPL1
SLC1A5	0	0.28591	0.381	0.214	0	CF	SLC1A5
DDAH2	0	0.28575	0.869	0.773	0	CF	DDAH2
SUMF2	0	0.285712	0.726	0.583	0	CF	SUMF2
IDH3G	0	0.285559	0.665	0.506	0	CF	IDH3G
RAC1	0	0.285495	1	0.999	0	CF	RAC1
PYGL	0	0.285276	0.6	0.451	0	CF	PYGL
RB1	0	0.285271	0.599	0.461	0	CF	RB1
LAMTOR4	0	0.285224	0.995	0.961	0	CF	LAMTOR4
PHACTR2	0	0.284703	0.815	0.683	0	CF	PHACTR2
KCTD20	0	0.284689	0.589	0.442	0	CF	KCTD20
DCAF7	0	0.284563	0.809	0.679	0	CF	DCAF7
USP14	0	0.284543	0.793	0.653	0	CF	USP14
CD58	0	0.284472	0.794	0.657	0	CF	CD58
SNF8	0	0.28442	0.824	0.675	0	CF	SNF8
PHB	0	0.284388	0.862	0.719	0	CF	PHB
KRAS	0	0.284334	0.771	0.636	0	CF	KRAS
DENND11	0	0.284219	0.379	0.234	0	CF	DENND11
HPS5	0	0.284105	0.711	0.564	0	CF	HPS5
POLR2J3	0	0.28403	0.607	0.495	0	CF	POLR2J3
SMDT1	0	0.283986	0.949	0.865	0	CF	SMDT1
CCT3	0	0.283791	0.781	0.635	0	CF	CCT3
FUNDC2	0	0.283736	0.782	0.623	0	CF	FUNDC2
CHURC1	0	0.283723	0.987	0.936	0	CF	CHURC1
ANXA4	0	0.283648	0.899	0.78	0	CF	ANXA4
PSMB2	0	0.283574	0.894	0.76	0	CF	PSMB2
SREK1IP1	0	0.283529	0.75	0.612	0	CF	SREK1IP1
AMIGO2	0	0.283425	0.844	0.717	0	CF	AMIGO2
FGFR1OP2	0	0.28342	0.737	0.587	0	CF	FGFR1OP2
CGGBP1	0	0.28335	0.776	0.638	0	CF	CGGBP1
HSD17B4	0	0.283242	0.78	0.619	0	CF	HSD17B4
CBR1	0	0.283217	0.805	0.669	0	CF	CBR1
MRPL32	0	0.283194	0.642	0.479	0	CF	MRPL32
PPP2R3C	0	0.283118	0.657	0.5	0	CF	PPP2R3C
RPL18A	0	0.283098	1	1	0	CF	RPL18A
GABARAPL2	0	0.282928	0.979	0.904	0	CF	GABARAPL2
TGFB1	0	0.282835	0.805	0.662	0	CF	TGFB1
MAN2B1	0	0.282835	0.865	0.732	0	CF	MAN2B1
UGP2	0	0.282832	0.942	0.814	0	CF	UGP2
SLK	0	0.282805	0.614	0.464	0	CF	SLK
CCDC85B	0	0.282731	0.785	0.637	0	CF	CCDC85B
ARCN1	0	0.282664	0.697	0.541	0	CF	ARCN1
PHF3	0	0.282647	0.837	0.714	0	CF	PHF3
VDAC2	0	0.282449	0.97	0.867	0	CF	VDAC2
ZMAT2	0	0.282363	0.815	0.682	0	CF	ZMAT2
PRAM1	0	0.282045	0.543	0.402	0	CF	PRAM1
PSMD6	0	0.282017	0.6	0.441	0	CF	PSMD6
RSF1	0	0.281909	0.698	0.56	0	CF	RSF1
USP3	0	0.281802	0.758	0.621	0	CF	USP3
PHIP	0	0.281633	0.718	0.578	0	CF	PHIP
FIS1	0	0.281629	0.947	0.843	0	CF	FIS1
NOP10	0	0.281511	1	0.998	0	CF	NOP10
ACBD3	0	0.281502	0.762	0.625	0	CF	ACBD3
PFDN2	0	0.281456	0.984	0.89	0	CF	PFDN2
FNDC3A	0	0.281343	0.771	0.637	0	CF	FNDC3A
PIGS	0	0.281265	0.502	0.335	0	CF	PIGS
OSTF1	0	0.28122	0.978	0.887	0	CF	OSTF1
CSF2RB	0	0.281153	0.601	0.478	0	CF	CSF2RB
EDEM1	0	0.281037	0.485	0.335	0	CF	EDEM1
SRP14	0	0.280959	1	0.999	0	CF	SRP14
TOMM20	0	0.280844	0.99	0.939	0	CF	TOMM20
ABCG1	0	0.280805	0.91	0.795	0	CF	ABCG1
ERAP1	0	0.280803	0.525	0.374	0	CF	ERAP1
AGFG1	0	0.280786	0.833	0.687	0	CF	AGFG1
PRNP	0	0.280769	0.694	0.55	0	CF	PRNP
CNIH4	0	0.280668	0.939	0.837	0	CF	CNIH4
HNRNPM	0	0.280601	0.831	0.693	0	CF	HNRNPM
PECAM1	0	0.280383	0.965	0.893	0	CF	PECAM1
COPA	0	0.280349	0.836	0.708	0	CF	COPA
HIST1H1E	0	0.280347	0.372	0.263	0	CF	HIST1H1E
EID1	0	0.280282	0.964	0.865	0	CF	EID1
TMEM33	0	0.280281	0.826	0.702	0	CF	TMEM33
GGNBP2	0	0.280188	0.771	0.624	0	CF	GGNBP2
DNAJC7	0	0.280173	0.835	0.706	0	CF	DNAJC7
NSD3	0	0.280087	0.693	0.544	0	CF	NSD3
MRPS24	0	0.280079	0.83	0.69	0	CF	MRPS24
RECQL	0	0.279974	0.764	0.633	0	CF	RECQL
CD68	0	0.279961	0.999	0.993	0	CF	CD68
ILF2	0	0.279812	0.718	0.555	0	CF	ILF2
KIAA0930	0	0.279776	0.508	0.356	0	CF	KIAA0930
MCFD2	0	0.279702	0.758	0.602	0	CF	MCFD2
SEC31A	0	0.279639	0.772	0.63	0	CF	SEC31A
SLC2A3	0	0.279627	0.612	0.487	0	CF	SLC2A3
KMT2E	0	0.279379	0.791	0.664	0	CF	KMT2E
SBNO1	0	0.279337	0.547	0.4	0	CF	SBNO1
RPL10	0	0.279327	1	1	0	CF	RPL10
MIA3	0	0.279313	0.7	0.547	0	CF	MIA3
NFKB1	0	0.27929	0.539	0.417	0	CF	NFKB1
LARS	0	0.279288	0.793	0.663	0	CF	LARS
IMMT	0	0.279269	0.749	0.602	0	CF	IMMT
WLS	0	0.279253	0.35	0.176	0	CF	WLS
PRPF4B	0	0.279215	0.755	0.614	0	CF	PRPF4B
STUB1	0	0.279172	0.821	0.674	0	CF	STUB1
RAB8B	0	0.278802	0.761	0.621	0	CF	RAB8B
TBL1XR1	0	0.278785	0.662	0.531	0	CF	TBL1XR1
ETHE1	0	0.278638	0.92	0.799	0	CF	ETHE1
PTPN2	0	0.278592	0.747	0.616	0	CF	PTPN2
PYCARD	0	0.278285	0.997	0.983	0	CF	PYCARD
IER3IP1	0	0.278274	0.842	0.711	0	CF	IER3IP1
MT-CYB	0	0.278238	0.999	0.997	0	CF	MT-CYB
RMDN3	0	0.278206	0.91	0.783	0	CF	RMDN3
TAF7	0	0.278203	0.518	0.384	0	CF	TAF7
ANKRD11	0	0.278196	0.806	0.677	0	CF	ANKRD11
SAT2	0	0.278031	0.823	0.681	0	CF	SAT2
BNIP3L	0	0.277888	0.922	0.824	0	CF	BNIP3L
RTRAF	0	0.277852	0.951	0.84	0	CF	RTRAF
CDC40	0	0.277776	0.83	0.703	0	CF	CDC40
ASPH	0	0.277691	0.588	0.461	0	CF	ASPH
CD40	0	0.277558	0.583	0.451	0	CF	CD40
RALBP1	0	0.277538	0.954	0.864	0	CF	RALBP1
FYTTD1	0	0.277521	0.704	0.561	0	CF	FYTTD1
NIBAN1	0	0.277434	0.816	0.708	0	CF	NIBAN1
GOLIM4	0	0.277149	0.772	0.656	0	CF	GOLIM4
MRPL27	0	0.277106	0.769	0.609	0	CF	MRPL27
RPS16	0	0.27709	1	1	0	CF	RPS16
PPT1	0	0.276949	0.989	0.918	0	CF	PPT1
CENPW	0	0.27687	0.507	0.38	0	CF	CENPW
RPL11	0	0.27676	1	1	0	CF	RPL11
EMC3	0	0.276759	0.798	0.662	0	CF	EMC3
MSRB2	0	0.276662	0.857	0.733	0	CF	MSRB2
ISCU	0	0.276483	0.982	0.91	0	CF	ISCU
CDC5L	0	0.276205	0.68	0.532	0	CF	CDC5L
CHD9	0	0.276162	0.87	0.755	0	CF	CHD9
MZT2B	0	0.276074	0.888	0.78	0	CF	MZT2B
NSRP1	0	0.275976	0.748	0.617	0	CF	NSRP1
HLA-E	0	0.275896	0.999	0.974	0	CF	HLA-E
STK17B	0	0.275714	0.702	0.584	0	CF	STK17B
SH3BGRL	0	0.275527	1	0.994	0	CF	SH3BGRL
PSMD12	0	0.275446	0.752	0.608	0	CF	PSMD12
CTR9	0	0.275411	0.607	0.464	0	CF	CTR9
FAM177A1	0	0.275253	0.758	0.616	0	CF	FAM177A1
CAPZB	0	0.275217	0.951	0.846	0	CF	CAPZB
FAM174C	0	0.275175	0.782	0.627	0	CF	FAM174C
SORL1	0	0.275127	0.442	0.327	0	CF	SORL1
ALDH3A2	0	0.275004	0.798	0.666	0	CF	ALDH3A2
FBXO9	0	0.274899	0.742	0.602	0	CF	FBXO9
MRPS28	0	0.274746	0.623	0.468	0	CF	MRPS28
EPB41L3	0	0.274733	0.659	0.533	0	CF	EPB41L3
KRR1	0	0.274655	0.626	0.48	0	CF	KRR1
GNPTAB	0	0.274629	0.72	0.573	0	CF	GNPTAB
TNRC6B	0	0.274483	0.69	0.563	0	CF	TNRC6B
SERINC3	0	0.274313	0.825	0.691	0	CF	SERINC3
MYCBP2	0	0.274112	0.772	0.648	0	CF	MYCBP2
CACYBP	0	0.27408	0.852	0.719	0	CF	CACYBP
TRIP11	0	0.274052	0.68	0.544	0	CF	TRIP11
YY1	0	0.273869	0.939	0.85	0	CF	YY1
MRPS34	0	0.273834	0.796	0.655	0	CF	MRPS34
C18orf32	0	0.273764	0.988	0.93	0	CF	C18orf32
PCBP1	0	0.273708	0.989	0.937	0	CF	PCBP1
IBTK	0	0.273652	0.612	0.471	0	CF	IBTK
SEC11A	0	0.273437	0.999	0.991	0	CF	SEC11A
ATP6V0C	0	0.273387	1	0.998	0	CF	ATP6V0C
COX20	0	0.273048	0.7	0.561	0	CF	COX20
C1orf162	0	0.272961	0.997	0.994	0	CF	C1orf162
SLFN11	0	0.272934	0.852	0.743	0	CF	SLFN11
RSU1	0	0.272714	0.786	0.653	0	CF	RSU1
GNAI3	0	0.272688	0.754	0.611	0	CF	GNAI3
FMNL1	0	0.272609	0.683	0.553	0	CF	FMNL1
SLC25A6	0	0.272556	0.993	0.95	0	CF	SLC25A6
SPI1	0	0.272483	0.997	0.973	0	CF	SPI1
SRPRA	0	0.272462	0.685	0.539	0	CF	SRPRA
G3BP2	0	0.272388	0.84	0.719	0	CF	G3BP2
URI1	0	0.272358	0.711	0.563	0	CF	URI1
NOP58	0	0.272234	0.497	0.349	0	CF	NOP58
CENPX	0	0.2722	0.719	0.586	0	CF	CENPX
TRIM14	0	0.272165	0.824	0.706	0	CF	TRIM14
RPS9	0	0.272099	1	1	0	CF	RPS9
CUL2	0	0.272045	0.608	0.461	0	CF	CUL2
CLIP1	0	0.272037	0.738	0.602	0	CF	CLIP1
STX4	0	0.271821	0.695	0.539	0	CF	STX4
ACSL1	0	0.271734	0.586	0.449	0	CF	ACSL1
RSL24D1	0	0.271641	0.936	0.858	0	CF	RSL24D1
BRD7	0	0.271534	0.86	0.741	0	CF	BRD7
UBE2B	0	0.271438	0.959	0.874	0	CF	UBE2B
LRRC58	0	0.271384	0.556	0.417	0	CF	LRRC58
PCGF5	0	0.271368	0.664	0.522	0	CF	PCGF5
IL18	0	0.271255	0.813	0.709	0	CF	IL18
UFM1	0	0.27125	0.892	0.785	0	CF	UFM1
ANP32A	0	0.270968	0.846	0.725	0	CF	ANP32A
ARID4A	0	0.270886	0.697	0.556	0	CF	ARID4A
KMO	0	0.270791	0.602	0.483	0	CF	KMO
C4orf3	0	0.270701	0.982	0.915	0	CF	C4orf3
OSTC	0	0.270594	0.921	0.802	0	CF	OSTC
U2SURP	0	0.270579	0.811	0.683	0	CF	U2SURP
TMX4	0	0.270424	0.722	0.591	0	CF	TMX4
GLRX	0	0.27042	0.999	0.991	0	CF	GLRX
ATP6V1D	0	0.270408	0.88	0.751	0	CF	ATP6V1D
MRPL35	0	0.270267	0.586	0.44	0	CF	MRPL35
YWHAE	0	0.270246	0.974	0.927	0	CF	YWHAE
IPO7	0	0.270232	0.839	0.723	0	CF	IPO7
ZNF217	0	0.270152	0.713	0.584	0	CF	ZNF217
BLVRB	0	0.270134	0.858	0.781	0	CF	BLVRB
RIF1	0	0.269997	0.621	0.488	0	CF	RIF1
SLC31A1	0	0.269883	0.842	0.722	0	CF	SLC31A1
PSMC6	0	0.269797	0.737	0.585	0	CF	PSMC6
SIVA1	0	0.269712	0.896	0.778	0	CF	SIVA1
NDUFS3	0	0.269605	0.807	0.664	0	CF	NDUFS3
SDCBP	0	0.26958	1	0.993	0	CF	SDCBP
NIT2	0	0.269431	0.683	0.536	0	CF	NIT2
MAPRE1	0	0.269401	0.768	0.624	0	CF	MAPRE1
EIF2AK2	0	0.269368	0.89	0.783	0	CF	EIF2AK2
LAMTOR5	0	0.269138	0.987	0.922	0	CF	LAMTOR5
PHPT1	0	0.269125	0.915	0.815	0	CF	PHPT1
SPART	0	0.269082	0.722	0.579	0	CF	SPART
AP1S2	0	0.268965	0.569	0.479	0	CF	AP1S2
MYO5A	0	0.268957	0.641	0.504	0	CF	MYO5A
IFITM3	0	0.268928	0.772	0.653	0	CF	IFITM3
C2orf74	0	0.26885	0.611	0.474	0	CF	C2orf74
GPR34	0	0.268834	0.452	0.337	0	CF	GPR34
KMT2C	0	0.268798	0.786	0.66	0	CF	KMT2C
LHFPL2	0	0.268523	0.463	0.355	0	CF	LHFPL2
LYN	0	0.268471	0.924	0.814	0	CF	LYN
TMEM251	0	0.268468	0.809	0.664	0	CF	TMEM251
ATP6V0E1	0	0.268384	1	0.994	0	CF	ATP6V0E1
UBE3A	0	0.26824	0.686	0.537	0	CF	UBE3A
PIGP	0	0.268223	0.774	0.637	0	CF	PIGP
RANBP2	0	0.268216	0.68	0.542	0	CF	RANBP2
IMPAD1	0	0.268183	0.69	0.554	0	CF	IMPAD1
STAT3	0	0.268129	0.796	0.668	0	CF	STAT3
AGPAT2	0	0.267961	0.823	0.711	0	CF	AGPAT2
UTP18	0	0.267852	0.643	0.496	0	CF	UTP18
CHCHD1	0	0.267509	0.879	0.752	0	CF	CHCHD1
TBC1D1	0	0.267505	0.516	0.369	0	CF	TBC1D1
NDUFS7	0	0.26722	0.906	0.787	0	CF	NDUFS7
HACD3	0	0.267072	0.618	0.491	0	CF	HACD3
DERL1	0	0.266798	0.745	0.6	0	CF	DERL1
EIF4B	0	0.266743	0.927	0.847	0	CF	EIF4B
TRMT10C	0	0.266733	0.586	0.437	0	CF	TRMT10C
C14orf119	0	0.266621	0.789	0.628	0	CF	C14orf119
EEF1A1	0	0.266522	1	1	0	CF	EEF1A1
POLE3	0	0.266501	0.603	0.472	0	CF	POLE3
JMJD1C	0	0.266483	0.858	0.742	0	CF	JMJD1C
CD2BP2	0	0.266344	0.661	0.498	0	CF	CD2BP2
USP8	0	0.266311	0.806	0.669	0	CF	USP8
RPL29	0	0.266268	1	1	0	CF	RPL29
MTIF3	0	0.266146	0.898	0.799	0	CF	MTIF3
SLF2	0	0.265741	0.569	0.44	0	CF	SLF2
SNX1	0	0.265673	0.685	0.539	0	CF	SNX1
ZMIZ1	0	0.265672	0.664	0.543	0	CF	ZMIZ1
HNRNPF	0	0.265595	0.926	0.806	0	CF	HNRNPF
STARD7	0	0.265515	0.705	0.582	0	CF	STARD7
RXRA	0	0.265511	0.693	0.565	0	CF	RXRA
MRPS15	0	0.265404	0.905	0.775	0	CF	MRPS15
VOPP1	0	0.265341	0.69	0.562	0	CF	VOPP1
AP3D1	0	0.265246	0.576	0.43	0	CF	AP3D1
PIM1	0	0.265224	0.404	0.295	0	CF	PIM1
EIF3F	0	0.26517	0.952	0.864	0	CF	EIF3F
GLS	0	0.265142	0.638	0.515	0	CF	GLS
NEDD8	0	0.265141	0.999	0.973	0	CF	NEDD8
H2AFZ	0	0.265107	0.997	0.99	0	CF	H2AFZ
MRPS7	0	0.264951	0.712	0.559	0	CF	MRPS7
UBE2Q2	0	0.264887	0.568	0.431	0	CF	UBE2Q2
NHP2	0	0.264749	0.808	0.676	0	CF	NHP2
FNBP1	0	0.264728	0.756	0.631	0	CF	FNBP1
PCNA	0	0.264695	0.529	0.418	0	CF	PCNA
DUSP23	0	0.264695	0.791	0.652	0	CF	DUSP23
RABAC1	0	0.264693	0.86	0.742	0	CF	RABAC1
DCAF5	0	0.264684	0.579	0.443	0	CF	DCAF5
VAMP2	0	0.264636	0.697	0.561	0	CF	VAMP2
RPS6KA1	0	0.264611	0.657	0.51	0	CF	RPS6KA1
REEP5	0	0.264585	0.996	0.954	0	CF	REEP5
PILRA	0	0.264554	0.964	0.88	0	CF	PILRA
CCDC59	0	0.264376	0.662	0.527	0	CF	CCDC59
RAP2A	0	0.264342	0.51	0.385	0	CF	RAP2A
TAOK3	0	0.264271	0.913	0.811	0	CF	TAOK3
SLU7	0	0.26422	0.683	0.543	0	CF	SLU7
MTMR6	0	0.26422	0.645	0.518	0	CF	MTMR6
LUC7L3	0	0.264069	0.805	0.686	0	CF	LUC7L3
CUL3	0	0.264055	0.634	0.486	0	CF	CUL3
RTCB	0	0.264033	0.662	0.508	0	CF	RTCB
NOP56	0	0.264024	0.572	0.432	0	CF	NOP56
THOC2	0	0.263957	0.643	0.513	0	CF	THOC2
POLR2J	0	0.263926	0.85	0.732	0	CF	POLR2J
FCGRT	0	0.263602	0.999	0.991	0	CF	FCGRT
PPP2R5A	0	0.263594	0.663	0.521	0	CF	PPP2R5A
CLEC2B	0	0.263574	0.907	0.804	0	CF	CLEC2B
SPINT2	0	0.263235	0.895	0.79	0	CF	SPINT2
NDUFB5	0	0.263201	0.971	0.863	0	CF	NDUFB5
TMF1	0	0.262962	0.697	0.556	0	CF	TMF1
ERGIC1	0	0.2629	0.602	0.471	0	CF	ERGIC1
GCC2	0	0.262716	0.893	0.795	0	CF	GCC2
B3GNT2	0	0.262689	0.735	0.617	0	CF	B3GNT2
CCDC90B	0	0.26267	0.772	0.636	0	CF	CCDC90B
PNRC2	0	0.262663	0.841	0.721	0	CF	PNRC2
RBM27	0	0.262618	0.628	0.491	0	CF	RBM27
TRMT112	0	0.262591	0.987	0.924	0	CF	TRMT112
UBE2I	0	0.262556	0.899	0.778	0	CF	UBE2I
FCHO2	0	0.26243	0.706	0.592	0	CF	FCHO2
PSMD11	0	0.262429	0.689	0.548	0	CF	PSMD11
NIPSNAP2	0	0.262318	0.729	0.592	0	CF	NIPSNAP2
AHCYL1	0	0.26231	0.816	0.693	0	CF	AHCYL1
NIN	0	0.262237	0.678	0.541	0	CF	NIN
ATP6V1H	0	0.262227	0.62	0.485	0	CF	ATP6V1H
STK4	0	0.262091	0.868	0.77	0	CF	STK4
FIBP	0	0.262076	0.789	0.651	0	CF	FIBP
EIF4G1	0	0.261964	0.636	0.492	0	CF	EIF4G1
ZFAND5	0	0.261903	0.948	0.881	0	CF	ZFAND5
MRPS5	0	0.261767	0.705	0.567	0	CF	MRPS5
ATP6V1E1	0	0.261748	0.946	0.834	0	CF	ATP6V1E1
ATP6V0A1	0	0.261743	0.533	0.404	0	CF	ATP6V0A1
DDB1	0	0.261683	0.507	0.359	0	CF	DDB1
TMEM50A	0	0.261638	0.989	0.93	0	CF	TMEM50A
DENND1B	0	0.261494	0.468	0.341	0	CF	DENND1B
SQLE	0	0.26143	0.262	0.165	0	CF	SQLE
ATM	0	0.261371	0.734	0.622	0	CF	ATM
HPS1	0	0.261248	0.663	0.528	0	CF	HPS1
MRPL11	0	0.261207	0.818	0.675	0	CF	MRPL11
SSR1	0	0.261024	0.859	0.749	0	CF	SSR1
ATF4	0	0.260873	0.674	0.558	0	CF	ATF4
NDUFA8	0	0.260601	0.746	0.595	0	CF	NDUFA8
PUF60	0	0.260544	0.658	0.501	0	CF	PUF60
RRAGC	0	0.260407	0.639	0.494	0	CF	RRAGC
UTRN	0	0.260342	0.577	0.455	0	CF	UTRN
SNX17	0	0.260308	0.779	0.638	0	CF	SNX17
ACAT2	0	0.26021	0.362	0.254	0	CF	ACAT2
MYOF	0	0.259983	0.789	0.652	0	CF	MYOF
HDDC2	0	0.259883	0.937	0.839	0	CF	HDDC2
UBASH3B	0	0.259831	0.671	0.546	0	CF	UBASH3B
CIAO2B	0	0.259811	0.969	0.883	0	CF	CIAO2B
EIF3H	0	0.25979	0.98	0.917	0	CF	EIF3H
RNF213	0	0.259761	0.944	0.866	0	CF	RNF213
MOSPD2	0	0.25959	0.72	0.594	0	CF	MOSPD2
CSNK2B	0	0.259561	0.923	0.816	0	CF	CSNK2B
GTF2B	0	0.259545	0.719	0.568	0	CF	GTF2B
HK1	0	0.259421	0.616	0.483	0	CF	HK1
SRP19	0	0.259338	0.875	0.758	0	CF	SRP19
ELF1	0	0.259335	0.905	0.794	0	CF	ELF1
WBP2	0	0.259322	0.708	0.564	0	CF	WBP2
ARPC1A	0	0.259317	0.711	0.56	0	CF	ARPC1A
METRNL	0	0.259299	0.671	0.569	0	CF	METRNL
VTI1B	0	0.259225	0.872	0.748	0	CF	VTI1B
PHF20L1	0	0.259157	0.583	0.451	0	CF	PHF20L1
PARL	0	0.258962	0.634	0.482	0	CF	PARL
CD47	0	0.25891	0.967	0.903	0	CF	CD47
FXYD5	0	0.258908	0.965	0.893	0	CF	FXYD5
UQCC2	0	0.258859	0.834	0.712	0	CF	UQCC2
ADIPOR2	0	0.258793	0.539	0.397	0	CF	ADIPOR2
TAGLN2	0	0.258774	0.998	0.991	0	CF	TAGLN2
SMAP1	0	0.258772	0.741	0.603	0	CF	SMAP1
ERH	0	0.258685	0.982	0.908	0	CF	ERH
UQCRC1	0	0.25867	0.694	0.547	0	CF	UQCRC1
MRPL21	0	0.258555	0.676	0.535	0	CF	MRPL21
CHMP3	0	0.258497	0.93	0.845	0	CF	CHMP3
MCL1	0	0.258436	0.949	0.869	0	CF	MCL1
PSMD7	0	0.25828	0.87	0.781	0	CF	PSMD7
PRPF6	0	0.258274	0.684	0.547	0	CF	PRPF6
CCSAP	0	0.258082	0.598	0.463	0	CF	CCSAP
ANAPC5	0	0.258043	0.651	0.506	0	CF	ANAPC5
SFPQ	0	0.257966	0.811	0.685	0	CF	SFPQ
STAC	0	0.257881	0.69	0.58	0	CF	STAC
WDR61	0	0.257877	0.658	0.518	0	CF	WDR61
NDUFA9	0	0.257746	0.642	0.497	0	CF	NDUFA9
ACAA1	0	0.257718	0.788	0.641	0	CF	ACAA1
ZNF24	0	0.257577	0.585	0.442	0	CF	ZNF24
STX6	0	0.257553	0.681	0.553	0	CF	STX6
SH3KBP1	0	0.257521	0.404	0.28	0	CF	SH3KBP1
SNX9	0	0.257477	0.557	0.423	0	CF	SNX9
TCIRG1	0	0.257424	0.679	0.532	0	CF	TCIRG1
HDAC2	0	0.257227	0.653	0.524	0	CF	HDAC2
RPL8	0	0.257206	1	1	0	CF	RPL8
CIITA	0	0.257191	0.53	0.43	0	CF	CIITA
HMGN2	0	0.25713	0.993	0.972	0	CF	HMGN2
NUFIP2	0	0.256966	0.836	0.73	0	CF	NUFIP2
ORMDL1	0	0.256925	0.868	0.739	0	CF	ORMDL1
PCED1B-AS1	0	0.256875	0.889	0.8	0	CF	PCED1B-AS1
RAP2B	0	0.256764	0.675	0.57	0	CF	RAP2B
HCFC1R1	0	0.256597	0.706	0.569	0	CF	HCFC1R1
FNIP2	0	0.256585	0.401	0.297	0	CF	FNIP2
TXNL1	0	0.256528	0.875	0.739	0	CF	TXNL1
IL17RA	0	0.256415	0.532	0.403	0	CF	IL17RA
EFCAB14	0	0.256413	0.81	0.691	0	CF	EFCAB14
TENT5A	0	0.25638	0.681	0.569	0	CF	TENT5A
ZNF593	0	0.256342	0.595	0.454	0	CF	ZNF593
UQCRH	0	0.256169	0.999	0.988	0	CF	UQCRH
GTF2H5	0	0.256091	0.914	0.818	0	CF	GTF2H5
FAM89A	0	0.256038	0.95	0.868	0	CF	FAM89A
RFC1	0	0.255917	0.592	0.462	0	CF	RFC1
FKBP3	0	0.255763	0.695	0.564	0	CF	FKBP3
TMED7	0	0.255728	0.705	0.567	0	CF	TMED7
HUWE1	0	0.255649	0.687	0.556	0	CF	HUWE1
EDEM2	0	0.255628	0.769	0.625	0	CF	EDEM2
DUSP3	0	0.255606	0.678	0.547	0	CF	DUSP3
SDAD1	0	0.255574	0.619	0.481	0	CF	SDAD1
PPP4R3B	0	0.255571	0.666	0.522	0	CF	PPP4R3B
PPP2R5C	0	0.255426	0.757	0.636	0	CF	PPP2R5C
SF3B6	0	0.255332	0.96	0.857	0	CF	SF3B6
KIAA0100	0	0.25529	0.582	0.446	0	CF	KIAA0100
LYPLA1	0	0.255247	0.862	0.75	0	CF	LYPLA1
TBCB	0	0.255181	0.818	0.683	0	CF	TBCB
ZFP91	0	0.255138	0.727	0.595	0	CF	ZFP91
C1QC	0	0.255108	0.997	0.994	0	CF	C1QC
CALR	0	0.255048	0.987	0.941	0	CF	CALR
RCOR1	0	0.254987	0.607	0.474	0	CF	RCOR1
MVP	0	0.254932	0.554	0.41	0	CF	MVP
C6orf62	0	0.254884	0.872	0.785	0	CF	C6orf62
SHOC2	0	0.254852	0.728	0.587	0	CF	SHOC2
C1QB	0	0.254732	0.998	0.999	0	CF	C1QB
TMBIM4	0	0.254725	0.998	0.988	0	CF	TMBIM4
MCOLN1	0	0.254634	0.758	0.641	0	CF	MCOLN1
HNRNPC	0	0.254616	0.977	0.924	0	CF	HNRNPC
PDLIM5	0	0.254588	0.665	0.535	0	CF	PDLIM5
UBE2G2	0	0.254517	0.659	0.527	0	CF	UBE2G2
TMEM167A	0	0.254451	0.919	0.822	0	CF	TMEM167A
RSRC1	0	0.254446	0.655	0.523	0	CF	RSRC1
DOCK8	0	0.254442	0.952	0.878	0	CF	DOCK8
KIAA1143	0	0.254439	0.59	0.455	0	CF	KIAA1143
RPL7L1	0	0.25423	0.627	0.486	0	CF	RPL7L1
SERP1	0	0.254229	0.999	0.981	0	CF	SERP1
CNBP	0	0.25408	0.98	0.911	0	CF	CNBP
FIG4	0	0.253984	0.664	0.534	0	CF	FIG4
POLR2A	0	0.253908	0.651	0.515	0	CF	POLR2A
FCGR1A	0	0.253758	0.771	0.67	0	CF	FCGR1A
AGPAT3	0	0.253699	0.524	0.386	0	CF	AGPAT3
GAPVD1	0	0.253639	0.581	0.442	0	CF	GAPVD1
AP3B1	0	0.253467	0.701	0.567	0	CF	AP3B1
UBXN1	0	0.253439	0.934	0.832	0	CF	UBXN1
NFIC	0	0.253267	0.596	0.474	0	CF	NFIC
MFSD12	0	0.253202	0.455	0.317	0	CF	MFSD12
HNRNPA1	0	0.253191	0.938	0.86	0	CF	HNRNPA1
ZYX	0	0.253138	0.855	0.746	0	CF	ZYX
SLC27A3	0	0.253052	0.629	0.495	0	CF	SLC27A3
SOD1	0	0.253029	0.987	0.933	0	CF	SOD1
PSMB9	0	0.253014	0.947	0.833	0	CF	PSMB9
PCBD1	0	0.252962	0.855	0.737	0	CF	PCBD1
SUZ12	0	0.252954	0.609	0.485	0	CF	SUZ12
TMEM126B	0	0.252918	0.688	0.544	0	CF	TMEM126B
OGA	0	0.252861	0.56	0.439	0	CF	OGA
RMDN1	0	0.252857	0.641	0.51	0	CF	RMDN1
EIF4A3	0	0.252856	0.654	0.505	0	CF	EIF4A3
CCDC25	0	0.252843	0.575	0.444	0	CF	CCDC25
NTAN1	0	0.252834	0.681	0.542	0	CF	NTAN1
DARS	0	0.252701	0.721	0.588	0	CF	DARS
PIK3R1	0	0.252695	0.631	0.495	0	CF	PIK3R1
ACVRL1	0	0.252563	0.631	0.49	0	CF	ACVRL1
LILRB1	0	0.25256	0.545	0.421	0	CF	LILRB1
TFEC	0	0.252524	0.865	0.757	0	CF	TFEC
SAMM50	0	0.252429	0.56	0.424	0	CF	SAMM50
RALB	0	0.252228	0.587	0.447	0	CF	RALB
BRK1	0	0.252207	0.993	0.936	0	CF	BRK1
NDUFS1	0	0.252095	0.624	0.487	0	CF	NDUFS1
PYURF	0	0.252055	0.93	0.839	0	CF	PYURF
GPX3	0	0.252022	0.301	0.181	0	CF	GPX3
MEA1	0	0.251759	0.641	0.503	0	CF	MEA1
CYTH1	0	0.25171	0.611	0.484	0	CF	CYTH1
PKN2	0	0.251677	0.709	0.603	0	CF	PKN2
REST	0	0.251634	0.757	0.635	0	CF	REST
MPC2	0	0.251607	0.907	0.806	0	CF	MPC2
NARS	0	0.251513	0.873	0.741	0	CF	NARS
PRCP	0	0.251382	0.411	0.295	0	CF	PRCP
MR1	0	0.251372	0.779	0.67	0	CF	MR1
PDCD10	0	0.251319	0.916	0.815	0	CF	PDCD10
SMIM15	0	0.251187	0.807	0.681	0	CF	SMIM15
ST3GAL1	0	0.251099	0.559	0.421	0	CF	ST3GAL1
GPX4	0	0.25105	1	0.998	0	CF	GPX4
NSD1	0	0.250996	0.629	0.491	0	CF	NSD1
ST14	0	0.250933	0.385	0.253	0	CF	ST14
RESF1	0	0.250883	0.713	0.601	0	CF	RESF1
PCMT1	0	0.25088	0.91	0.802	0	CF	PCMT1
ZNHIT1	0	0.250828	0.882	0.755	0	CF	ZNHIT1
SNHG8	0	0.250819	0.836	0.731	0	CF	SNHG8
PTPN12	0	0.250756	0.949	0.861	0	CF	PTPN12
TFAM	0	0.250598	0.651	0.521	0	CF	TFAM
MRPL20	0	0.25058	0.952	0.864	0	CF	MRPL20
CMPK1	0	0.250459	0.897	0.783	0	CF	CMPK1
ACOX1	0	0.250288	0.643	0.514	0	CF	ACOX1
PTAFR	0	0.250286	0.691	0.573	0	CF	PTAFR
ADSS	0	0.250238	0.699	0.574	0	CF	ADSS
RAB8A	0	0.250069	0.904	0.787	0	CF	RAB8A
ZFP36L1	1.54673e-281	0.359196	0.667	0.59	3.95066e-277	CF	ZFP36L1
VMP1	5.65484e-265	0.273926	0.81	0.745	1.44436e-260	CF	VMP1
FPR3	1.16178e-264	0.393496	0.392	0.312	2.96742e-260	CF	FPR3
MGST1	2.06466e-262	0.341396	0.727	0.635	5.27356e-258	CF	MGST1
CAMP	4.01206e-253	0.535799	0.392	0.302	1.02476e-248	CF	CAMP
MSMO1	9.45156e-234	0.292226	0.407	0.328	2.41412e-229	CF	MSMO1
PLEKHO1	2.26134e-233	0.261676	0.322	0.242	5.77592e-229	CF	PLEKHO1
GBP5	1.16347e-213	0.310744	0.296	0.22	2.97173e-209	CF	GBP5
LINC02154	2.98986e-172	0.385082	0.351	0.284	7.63669e-168	CF	LINC02154
CES1	1.05975e-170	0.345629	0.82	0.823	2.70682e-166	CF	CES1
FGL2	4.99312e-157	0.366712	0.3	0.241	1.27534e-152	CF	FGL2
ITIH5	4.69449e-141	0.362863	0.539	0.515	1.19907e-136	CF	ITIH5
MT2A	4.81076e-133	0.499297	0.732	0.665	1.22876e-128	CF	MT2A
FABP4	8.20071e-130	0.328197	0.996	0.998	2.09462e-125	CF	FABP4
LGMN	1.53e-97	0.409845	0.344	0.294	3.90794e-93	CF	LGMN
MS4A6A	6.88891e-39	0.293019	0.803	0.818	1.75957e-34	CF	MS4A6A
FN1	5.15244e-33	0.428138	0.867	0.894	1.31604e-28	CF	FN1
