# Supplementary material for: ScRNA-seq expression of IFI27 and APOC2 identifies four alveolar macrophage superclusters in healthy BALF
Source: Life Sci Alliance. 2022 Jul 12;5(11):e202201458. doi: 10.26508/lsa.202201458 (PMC9275597; doi:10.26508/lsa.202201458)
Supplement: Supplementary file 7 [file LSA-2022-01458_TableS7.xls]

## Sheet: SourceDataForFigureS5B
	p_val	avg_log2FC	pct.1	pct.2	p_val_adj	cluster	gene	Cell.Types
HLA-DRB5	0	2.35112	0.997	0.725	0	HC	HLA-DRB5	AMs
HLA-DQA2	0	0.773285	0.752	0.466	0	HC	HLA-DQA2	AMs
AC020656.1	0	0.536333	0.902	0.863	0	HC	AC020656.1	AMs
APP	0	0.298389	0.525	0.358	0	HC	APP	AMs
THBS1	0	0.294421	0.825	0.695	0	HC	THBS1	AMs
PRSS21	2.38e-274	0.375751	0.442	0.334	6.08e-270	HC	PRSS21	AMs
HLA-DQA1	4.05e-168	0.422297	1	0.998	1.03e-163	HC	HLA-DQA1	AMs
CFD	4.13e-109	0.273964	0.968	0.985	1.05e-104	HC	CFD	AMs
IGFBP2	2.01e-89	0.35317	0.443	0.383	5.13e-85	HC	IGFBP2	AMs
IFI27	6.45e-76	0.438542	0.332	0.275	1.65e-71	HC	IFI27	AMs
DUSP1	1.51e-67	0.312123	0.836	0.916	3.87e-63	HC	DUSP1	AMs
CCL18	0	1.27597	0.893	0.687	0	CF	CCL18	AMs
APOE	0	1.07778	0.999	0.993	0	CF	APOE	AMs
C15orf48	0	1.06336	0.43	0.163	0	CF	C15orf48	AMs
APOC1	0	1.02326	1	1	0	CF	APOC1	AMs
TMEM176B	0	0.988733	0.57	0.25	0	CF	TMEM176B	AMs
RPS4Y1	0	0.969774	0.672	0.474	0	CF	RPS4Y1	AMs
NRP2	0	0.948015	0.83	0.409	0	CF	NRP2	AMs
APOC2	0	0.940127	0.491	0.328	0	CF	APOC2	AMs
CTSL	0	0.932356	0.999	0.974	0	CF	CTSL	AMs
SOD2	0	0.874771	0.881	0.703	0	CF	SOD2	AMs
S100A9	0	0.856443	0.998	0.997	0	CF	S100A9	AMs
FOLR3	0	0.84957	0.756	0.593	0	CF	FOLR3	AMs
RPS26	0	0.842677	1	1	0	CF	RPS26	AMs
POLR2L	0	0.830305	0.997	0.93	0	CF	POLR2L	AMs
NMB	0	0.823469	0.71	0.542	0	CF	NMB	AMs
IGSF6	0	0.804089	0.977	0.884	0	CF	IGSF6	AMs
S100A8	0	0.783102	0.944	0.92	0	CF	S100A8	AMs
CTSH	0	0.77577	0.997	0.943	0	CF	CTSH	AMs
LGALS3	0	0.766953	1	1	0	CF	LGALS3	AMs
SCD	0	0.765807	0.986	0.899	0	CF	SCD	AMs
MTRNR2L1	0	0.75666	0.728	0.557	0	CF	MTRNR2L1	AMs
LGALS1	0	0.748842	0.999	0.998	0	CF	LGALS1	AMs
GSN	0	0.744709	0.931	0.815	0	CF	GSN	AMs
HLA-DRB1	0	0.743121	1	1	0	CF	HLA-DRB1	AMs
TMEM176A	0	0.733647	0.443	0.161	0	CF	TMEM176A	AMs
TDRD3	0	0.729066	0.577	0.247	0	CF	TDRD3	AMs
TUBA1B	0	0.708247	0.999	0.991	0	CF	TUBA1B	AMs
FDX1	0	0.703407	0.931	0.774	0	CF	FDX1	AMs
MT-ND1	0	0.675871	0.999	0.994	0	CF	MT-ND1	AMs
MDH1	0	0.67436	0.982	0.863	0	CF	MDH1	AMs
SERPING1	0	0.660723	0.993	0.961	0	CF	SERPING1	AMs
FDFT1	0	0.659405	0.814	0.597	0	CF	FDFT1	AMs
BHLHE41	0	0.657031	0.903	0.791	0	CF	BHLHE41	AMs
CSTB	0	0.656462	1	1	0	CF	CSTB	AMs
MTRNR2L12	0	0.65386	0.991	0.945	0	CF	MTRNR2L12	AMs
IFI30	0	0.65316	1	1	0	CF	IFI30	AMs
LYZ	0	0.648742	1	1	0	CF	LYZ	AMs
CD14	0	0.647024	0.859	0.646	0	CF	CD14	AMs
ATP5F1E	0	0.644723	1	1	0	CF	ATP5F1E	AMs
ATOX1	0	0.634562	0.996	0.945	0	CF	ATOX1	AMs
STXBP2	0	0.626339	0.95	0.894	0	CF	STXBP2	AMs
CTSB	0	0.62625	1	0.991	0	CF	CTSB	AMs
MT-ND3	0	0.624868	0.999	0.997	0	CF	MT-ND3	AMs
RPL37A	0	0.623074	1	1	0	CF	RPL37A	AMs
HSP90AA1	0	0.61971	1	0.999	0	CF	HSP90AA1	AMs
GSTO1	0	0.616697	1	0.991	0	CF	GSTO1	AMs
ALAS1	0	0.6092	0.926	0.816	0	CF	ALAS1	AMs
ANXA2	0	0.608057	1	0.999	0	CF	ANXA2	AMs
AC026369.3	0	0.606955	0.948	0.883	0	CF	AC026369.3	AMs
TXN	0	0.604674	1	0.998	0	CF	TXN	AMs
TFRC	0	0.603351	0.991	0.944	0	CF	TFRC	AMs
S100A6	0	0.603209	1	1	0	CF	S100A6	AMs
RBPJ	0	0.601356	0.971	0.888	0	CF	RBPJ	AMs
TUBA1A	0	0.60095	0.798	0.612	0	CF	TUBA1A	AMs
CAPG	0	0.597898	1	0.973	0	CF	CAPG	AMs
NDUFB4	0	0.596872	0.994	0.929	0	CF	NDUFB4	AMs
RPL37	0	0.594822	1	1	0	CF	RPL37	AMs
CD63	0	0.592611	1	1	0	CF	CD63	AMs
MACC1	0	0.591028	0.767	0.57	0	CF	MACC1	AMs
NCF1	0	0.588679	0.679	0.507	0	CF	NCF1	AMs
AKR1C3	0	0.588514	0.681	0.509	0	CF	AKR1C3	AMs
RPL31	0	0.588156	1	0.994	0	CF	RPL31	AMs
IQGAP2	0	0.588029	0.862	0.657	0	CF	IQGAP2	AMs
TMA7	0	0.583794	0.999	0.981	0	CF	TMA7	AMs
MRC1	0	0.581757	0.991	0.991	0	CF	MRC1	AMs
MSR1	0	0.577787	0.999	0.993	0	CF	MSR1	AMs
LAP3	0	0.574526	0.97	0.839	0	CF	LAP3	AMs
MT-ND2	0	0.572858	0.999	0.995	0	CF	MT-ND2	AMs
COX7A2	0	0.56965	1	0.993	0	CF	COX7A2	AMs
BCL2A1	0	0.569555	0.978	0.879	0	CF	BCL2A1	AMs
UBL5	0	0.568698	1	0.995	0	CF	UBL5	AMs
NDUFA13	0	0.568303	1	0.977	0	CF	NDUFA13	AMs
FCER1G	0	0.567855	1	1	0	CF	FCER1G	AMs
RPL38	0	0.566622	1	1	0	CF	RPL38	AMs
ANXA5	0	0.566247	1	0.999	0	CF	ANXA5	AMs
RPS21	0	0.564726	1	1	0	CF	RPS21	AMs
IGF2R	0	0.564587	0.905	0.711	0	CF	IGF2R	AMs
NDUFB2	0	0.56419	1	0.993	0	CF	NDUFB2	AMs
HSPA8	0	0.561996	0.999	0.961	0	CF	HSPA8	AMs
ATP5MF	0	0.561671	0.999	0.966	0	CF	ATP5MF	AMs
ALDH1A1	0	0.560704	0.967	0.828	0	CF	ALDH1A1	AMs
PSMA7	0	0.560588	1	0.997	0	CF	PSMA7	AMs
RPS17	0	0.559244	1	0.999	0	CF	RPS17	AMs
PTPRC	0	0.558175	1	0.992	0	CF	PTPRC	AMs
COX6A1	0	0.557816	1	0.98	0	CF	COX6A1	AMs
S100A13	0	0.557417	0.959	0.866	0	CF	S100A13	AMs
RPS20	0	0.556309	1	1	0	CF	RPS20	AMs
RPL36	0	0.555186	1	1	0	CF	RPL36	AMs
ROMO1	0	0.554967	0.967	0.838	0	CF	ROMO1	AMs
COX6C	0	0.554882	1	0.995	0	CF	COX6C	AMs
COPS9	0	0.550688	0.993	0.927	0	CF	COPS9	AMs
ELOB	0	0.547771	1	0.997	0	CF	ELOB	AMs
PRDX1	0	0.547033	1	0.997	0	CF	PRDX1	AMs
CA2	0	0.545781	0.501	0.359	0	CF	CA2	AMs
RPS28	0	0.545404	1	1	0	CF	RPS28	AMs
CD52	0	0.545195	0.999	0.998	0	CF	CD52	AMs
FBP1	0	0.542434	0.999	0.999	0	CF	FBP1	AMs
GBP1	0	0.542201	0.805	0.656	0	CF	GBP1	AMs
S100P	0	0.541885	0.354	0.151	0	CF	S100P	AMs
PSMB4	0	0.540031	0.891	0.698	0	CF	PSMB4	AMs
RPS27	0	0.53947	1	1	0	CF	RPS27	AMs
NDUFA1	0	0.539009	0.999	0.972	0	CF	NDUFA1	AMs
WARS	0	0.538783	0.794	0.62	0	CF	WARS	AMs
SLIRP	0	0.537967	0.963	0.813	0	CF	SLIRP	AMs
RPL41	0	0.536837	1	1	0	CF	RPL41	AMs
OST4	0	0.53677	1	0.992	0	CF	OST4	AMs
MT-ATP6	0	0.536061	0.999	0.996	0	CF	MT-ATP6	AMs
RPL36A	0	0.535833	1	0.999	0	CF	RPL36A	AMs
AKR1A1	0	0.535687	0.976	0.853	0	CF	AKR1A1	AMs
RPL27A	0	0.535168	1	1	0	CF	RPL27A	AMs
HSP90AB1	0	0.535165	1	0.996	0	CF	HSP90AB1	AMs
HLA-B	0	0.534713	1	1	0	CF	HLA-B	AMs
ITGB2	0	0.53459	0.99	0.947	0	CF	ITGB2	AMs
CBL	0	0.534133	0.768	0.525	0	CF	CBL	AMs
UQCRQ	0	0.533274	0.996	0.946	0	CF	UQCRQ	AMs
ITGB1	0	0.533076	0.998	0.957	0	CF	ITGB1	AMs
TGM2	0	0.532764	0.908	0.783	0	CF	TGM2	AMs
CRIP1	0	0.532415	1	1	0	CF	CRIP1	AMs
ATP6V0D1	0	0.531785	0.984	0.882	0	CF	ATP6V0D1	AMs
NAGK	0	0.531654	0.831	0.615	0	CF	NAGK	AMs
NDUFA3	0	0.531464	0.966	0.803	0	CF	NDUFA3	AMs
YWHAB	0	0.531246	1	0.998	0	CF	YWHAB	AMs
ATP5MPL	0	0.531235	0.999	0.985	0	CF	ATP5MPL	AMs
PRDX2	0	0.530832	0.545	0.319	0	CF	PRDX2	AMs
MIF	0	0.530365	0.996	0.96	0	CF	MIF	AMs
CLEC4E	0	0.52868	0.526	0.314	0	CF	CLEC4E	AMs
LMNA	0	0.527944	0.944	0.827	0	CF	LMNA	AMs
CCDC88A	0	0.526947	0.997	0.955	0	CF	CCDC88A	AMs
RPLP2	0	0.525536	1	1	0	CF	RPLP2	AMs
DNAJC15	0	0.524827	0.951	0.819	0	CF	DNAJC15	AMs
EIF4A1	0	0.521721	0.999	0.959	0	CF	EIF4A1	AMs
CYP27A1	0	0.521612	0.991	0.903	0	CF	CYP27A1	AMs
SMCO4	0	0.521352	0.97	0.872	0	CF	SMCO4	AMs
AGRP	0	0.521199	0.775	0.602	0	CF	AGRP	AMs
CD59	0	0.521112	0.988	0.914	0	CF	CD59	AMs
RPS25	0	0.520534	1	1	0	CF	RPS25	AMs
BLOC1S1	0	0.519269	0.998	0.965	0	CF	BLOC1S1	AMs
EPRS	0	0.519113	0.814	0.605	0	CF	EPRS	AMs
PTP4A2	0	0.519086	0.99	0.917	0	CF	PTP4A2	AMs
UQCR11	0	0.517003	1	0.996	0	CF	UQCR11	AMs
TYROBP	0	0.516881	1	1	0	CF	TYROBP	AMs
TUBA1C	0	0.516089	0.806	0.588	0	CF	TUBA1C	AMs
NRIP1	0	0.515895	0.879	0.728	0	CF	NRIP1	AMs
TIMP1	0	0.514934	0.902	0.769	0	CF	TIMP1	AMs
FLNA	0	0.514745	0.975	0.877	0	CF	FLNA	AMs
EFHD2	0	0.513351	0.997	0.957	0	CF	EFHD2	AMs
DBI	0	0.512051	1	0.985	0	CF	DBI	AMs
SON	0	0.510659	0.988	0.908	0	CF	SON	AMs
TIMP2	0	0.509494	0.999	0.966	0	CF	TIMP2	AMs
C4orf48	0	0.508085	0.974	0.884	0	CF	C4orf48	AMs
ATP5MD	0	0.508024	1	0.985	0	CF	ATP5MD	AMs
CCT5	0	0.507592	0.957	0.798	0	CF	CCT5	AMs
PPIA	0	0.505913	1	0.998	0	CF	PPIA	AMs
COX17	0	0.505484	0.99	0.947	0	CF	COX17	AMs
LST1	0	0.50487	0.995	0.989	0	CF	LST1	AMs
AIF1	0	0.504788	0.999	0.999	0	CF	AIF1	AMs
SLCO2B1	0	0.502127	0.951	0.84	0	CF	SLCO2B1	AMs
RPN2	0	0.500656	0.963	0.829	0	CF	RPN2	AMs
SCGB1A1	0	0.500167	0.252	0.098	0	CF	SCGB1A1	AMs
MT-ND4L	0	0.499847	0.945	0.85	0	CF	MT-ND4L	AMs
RPL3	0	0.497765	1	0.999	0	CF	RPL3	AMs
SLC25A3	0	0.497349	0.997	0.946	0	CF	SLC25A3	AMs
CD36	0	0.495892	0.365	0.251	0	CF	CD36	AMs
COX6B1	0	0.493896	1	0.993	0	CF	COX6B1	AMs
COX7C	0	0.493802	1	0.999	0	CF	COX7C	AMs
ATP5F1B	0	0.493202	0.958	0.826	0	CF	ATP5F1B	AMs
HIST1H4C	0	0.492659	0.658	0.415	0	CF	HIST1H4C	AMs
FABP5	0	0.491631	1	0.999	0	CF	FABP5	AMs
C8B	0	0.49106	0.55	0.436	0	CF	C8B	AMs
RPL39	0	0.489651	1	1	0	CF	RPL39	AMs
STOM	0	0.488207	0.907	0.743	0	CF	STOM	AMs
COX8A	0	0.488077	1	0.993	0	CF	COX8A	AMs
RPS23	0	0.487	1	1	0	CF	RPS23	AMs
PSMB6	0	0.486902	0.971	0.833	0	CF	PSMB6	AMs
DAB2	0	0.486075	0.995	0.941	0	CF	DAB2	AMs
NEAT1	0	0.485191	0.959	0.94	0	CF	NEAT1	AMs
PARK7	0	0.485176	0.996	0.932	0	CF	PARK7	AMs
FTL	0	0.484244	1	1	0	CF	FTL	AMs
HSPA5	0	0.483602	0.97	0.842	0	CF	HSPA5	AMs
EVL	0	0.483368	0.916	0.814	0	CF	EVL	AMs
CYBA	0	0.482873	1	1	0	CF	CYBA	AMs
COX7B	0	0.482562	0.999	0.99	0	CF	COX7B	AMs
ATP5ME	0	0.48198	0.974	0.848	0	CF	ATP5ME	AMs
HIPK2	0	0.480572	0.857	0.691	0	CF	HIPK2	AMs
GNG10	0	0.480001	0.998	0.94	0	CF	GNG10	AMs
GGA2	0	0.478074	0.927	0.8	0	CF	GGA2	AMs
TRAPPC5	0	0.476316	0.968	0.842	0	CF	TRAPPC5	AMs
CAST	0	0.476011	1	0.989	0	CF	CAST	AMs
SERPINB1	0	0.47589	0.994	0.949	0	CF	SERPINB1	AMs
SCCPDH	0	0.475804	0.865	0.671	0	CF	SCCPDH	AMs
UQCR10	0	0.475464	1	0.993	0	CF	UQCR10	AMs
TPM4	0	0.475234	0.958	0.848	0	CF	TPM4	AMs
TALDO1	0	0.474114	0.995	0.913	0	CF	TALDO1	AMs
RPL34	0	0.474085	1	1	0	CF	RPL34	AMs
PET100	0	0.473871	0.949	0.804	0	CF	PET100	AMs
LAIR1	0	0.473746	0.954	0.833	0	CF	LAIR1	AMs
CTSS	0	0.473446	1	1	0	CF	CTSS	AMs
ANXA1	0	0.473118	1	0.998	0	CF	ANXA1	AMs
RPS8	0	0.471477	1	1	0	CF	RPS8	AMs
SQSTM1	0	0.471227	0.968	0.873	0	CF	SQSTM1	AMs
DNAJA1	0	0.471033	0.999	0.955	0	CF	DNAJA1	AMs
TMBIM6	0	0.471001	1	0.993	0	CF	TMBIM6	AMs
CD86	0	0.470658	0.807	0.616	0	CF	CD86	AMs
SEC62	0	0.469765	0.995	0.947	0	CF	SEC62	AMs
HSPH1	0	0.469571	0.909	0.738	0	CF	HSPH1	AMs
LNPEP	0	0.469548	0.867	0.704	0	CF	LNPEP	AMs
CALM1	0	0.469092	1	0.998	0	CF	CALM1	AMs
RPL35	0	0.468808	1	1	0	CF	RPL35	AMs
CYBB	0	0.468301	0.968	0.966	0	CF	CYBB	AMs
NDUFS5	0	0.468181	1	0.985	0	CF	NDUFS5	AMs
PPIG	0	0.468149	0.959	0.844	0	CF	PPIG	AMs
VPS28	0	0.467473	0.983	0.887	0	CF	VPS28	AMs
MRPL52	0	0.467381	0.886	0.707	0	CF	MRPL52	AMs
NAMPT	0	0.465991	0.951	0.859	0	CF	NAMPT	AMs
ENO1	0	0.465601	0.982	0.878	0	CF	ENO1	AMs
PSAP	0	0.465488	1	1	0	CF	PSAP	AMs
NDUFB6	0	0.46524	0.896	0.724	0	CF	NDUFB6	AMs
GM2A	0	0.464293	0.896	0.736	0	CF	GM2A	AMs
NDUFA6	0	0.464212	0.905	0.739	0	CF	NDUFA6	AMs
ROCK1	0	0.462355	0.978	0.875	0	CF	ROCK1	AMs
AKR1B1	0	0.46133	0.851	0.706	0	CF	AKR1B1	AMs
EIF5	0	0.461307	0.963	0.847	0	CF	EIF5	AMs
ACP5	0	0.460993	1	0.999	0	CF	ACP5	AMs
DECR1	0	0.4608	0.984	0.893	0	CF	DECR1	AMs
ATP5PD	0	0.460611	0.994	0.937	0	CF	ATP5PD	AMs
PSMD1	0	0.459402	0.822	0.629	0	CF	PSMD1	AMs
OIP5-AS1	0	0.459264	0.769	0.562	0	CF	OIP5-AS1	AMs
IFIT2	0	0.45921	0.833	0.676	0	CF	IFIT2	AMs
PSME2	0	0.459086	0.993	0.924	0	CF	PSME2	AMs
SNRPG	0	0.458113	0.986	0.896	0	CF	SNRPG	AMs
CLTC	0	0.457975	0.942	0.825	0	CF	CLTC	AMs
TOMM7	0	0.457768	1	0.999	0	CF	TOMM7	AMs
CD163	0	0.45692	0.918	0.764	0	CF	CD163	AMs
TXNDC17	0	0.456698	0.976	0.884	0	CF	TXNDC17	AMs
PARP14	0	0.456579	0.927	0.793	0	CF	PARP14	AMs
IFI27L2	0	0.456574	0.928	0.794	0	CF	IFI27L2	AMs
RBM3	0	0.456495	0.992	0.938	0	CF	RBM3	AMs
COX5B	0	0.456361	1	0.992	0	CF	COX5B	AMs
RPS12	0	0.455299	1	1	0	CF	RPS12	AMs
PEBP1	0	0.453012	0.999	0.976	0	CF	PEBP1	AMs
PDXK	0	0.452882	0.93	0.783	0	CF	PDXK	AMs
SLC3A2	0	0.45253	0.88	0.698	0	CF	SLC3A2	AMs
ABHD2	0	0.451725	0.847	0.698	0	CF	ABHD2	AMs
OAS3	0	0.451711	0.602	0.418	0	CF	OAS3	AMs
CCL23	0	0.451041	0.542	0.415	0	CF	CCL23	AMs
MYL6	0	0.450737	1	1	0	CF	MYL6	AMs
SELENOH	0	0.449932	0.997	0.945	0	CF	SELENOH	AMs
IQGAP1	0	0.449558	0.989	0.938	0	CF	IQGAP1	AMs
CERT1	0	0.449455	0.892	0.74	0	CF	CERT1	AMs
GBP3	0	0.449327	0.719	0.522	0	CF	GBP3	AMs
SEM1	0	0.449011	0.997	0.941	0	CF	SEM1	AMs
GPRIN3	0	0.448683	0.941	0.843	0	CF	GPRIN3	AMs
RPS18	0	0.447757	1	1	0	CF	RPS18	AMs
SEPTIN2	0	0.447262	0.926	0.773	0	CF	SEPTIN2	AMs
S100A11	0	0.445711	1	1	0	CF	S100A11	AMs
LCP1	0	0.444702	0.999	0.988	0	CF	LCP1	AMs
ATP5MC3	0	0.444369	1	0.993	0	CF	ATP5MC3	AMs
LDHB	0	0.443194	0.981	0.933	0	CF	LDHB	AMs
MT-ATP8	0	0.443006	0.803	0.628	0	CF	MT-ATP8	AMs
ANXA11	0	0.442945	0.951	0.826	0	CF	ANXA11	AMs
PLIN2	0	0.442761	0.992	0.948	0	CF	PLIN2	AMs
EEA1	0	0.442151	0.883	0.728	0	CF	EEA1	AMs
MT-ND4	0	0.441515	0.999	0.996	0	CF	MT-ND4	AMs
LAPTM5	0	0.441233	1	0.989	0	CF	LAPTM5	AMs
NDUFB11	0	0.440778	0.978	0.89	0	CF	NDUFB11	AMs
ABCA1	0	0.439398	0.435	0.305	0	CF	ABCA1	AMs
LTA4H	0	0.438759	0.998	0.994	0	CF	LTA4H	AMs
NDUFC1	0	0.438583	0.977	0.878	0	CF	NDUFC1	AMs
CSTA	0	0.438023	0.991	0.972	0	CF	CSTA	AMs
COA6	0	0.437406	0.916	0.773	0	CF	COA6	AMs
HPGD	0	0.437296	0.811	0.717	0	CF	HPGD	AMs
LPP	0	0.437156	0.812	0.648	0	CF	LPP	AMs
SLC11A1	0	0.436994	0.983	0.911	0	CF	SLC11A1	AMs
EIF4G2	0	0.436967	0.989	0.915	0	CF	EIF4G2	AMs
CTSC	0	0.436312	1	1	0	CF	CTSC	AMs
VEGFB	0	0.436282	0.9	0.759	0	CF	VEGFB	AMs
GUSB	0	0.436275	0.855	0.682	0	CF	GUSB	AMs
LRPAP1	0	0.435788	0.998	0.973	0	CF	LRPAP1	AMs
MME	0	0.43549	0.955	0.861	0	CF	MME	AMs
ATP6AP2	0	0.435067	0.995	0.934	0	CF	ATP6AP2	AMs
CD82	0	0.434684	0.55	0.316	0	CF	CD82	AMs
NDUFB1	0	0.434635	0.993	0.939	0	CF	NDUFB1	AMs
ZNF106	0	0.434277	0.925	0.794	0	CF	ZNF106	AMs
UBB	0	0.433931	1	0.999	0	CF	UBB	AMs
PSMA3	0	0.433908	0.93	0.78	0	CF	PSMA3	AMs
CD44	0	0.43371	0.998	0.962	0	CF	CD44	AMs
SOX4	0	0.433301	0.565	0.426	0	CF	SOX4	AMs
PLXDC2	0	0.432867	0.99	0.945	0	CF	PLXDC2	AMs
PPA1	0	0.432599	0.858	0.686	0	CF	PPA1	AMs
CHCHD2	0	0.432439	1	0.991	0	CF	CHCHD2	AMs
EEF1B2	0	0.432191	1	0.996	0	CF	EEF1B2	AMs
LRRFIP1	0	0.432126	0.999	0.987	0	CF	LRRFIP1	AMs
COLEC12	0	0.431757	0.797	0.643	0	CF	COLEC12	AMs
SMIM25	0	0.43153	0.996	0.989	0	CF	SMIM25	AMs
RNASEK	0	0.431187	1	1	0	CF	RNASEK	AMs
BCAP31	0	0.431161	0.994	0.932	0	CF	BCAP31	AMs
CCDC47	0	0.430757	0.842	0.668	0	CF	CCDC47	AMs
PKM	0	0.430543	0.986	0.906	0	CF	PKM	AMs
SEC61B	0	0.430514	1	0.977	0	CF	SEC61B	AMs
PHLDA3	0	0.430428	0.93	0.799	0	CF	PHLDA3	AMs
C1D	0	0.429792	0.901	0.751	0	CF	C1D	AMs
PSMB1	0	0.429189	0.988	0.892	0	CF	PSMB1	AMs
SLC25A5	0	0.429077	0.996	0.942	0	CF	SLC25A5	AMs
COX4I1	0	0.429003	1	0.996	0	CF	COX4I1	AMs
HSPB1	0	0.42869	0.991	0.951	0	CF	HSPB1	AMs
PLEKHB2	0	0.428565	0.928	0.794	0	CF	PLEKHB2	AMs
SNX2	0	0.428447	0.995	0.943	0	CF	SNX2	AMs
CD302	0	0.427761	0.982	0.945	0	CF	CD302	AMs
DDX18	0	0.427732	0.928	0.807	0	CF	DDX18	AMs
M6PR	0	0.427476	0.983	0.895	0	CF	M6PR	AMs
ARPC2	0	0.426819	1	1	0	CF	ARPC2	AMs
ATP6V1B2	0	0.426742	0.91	0.77	0	CF	ATP6V1B2	AMs
VIM	0	0.426601	1	1	0	CF	VIM	AMs
PLAUR	0	0.4261	0.991	0.926	0	CF	PLAUR	AMs
RAB10	0	0.42569	0.978	0.876	0	CF	RAB10	AMs
ACTR3	0	0.425619	0.998	0.959	0	CF	ACTR3	AMs
RBM8A	0	0.425359	0.954	0.824	0	CF	RBM8A	AMs
KIF5B	0	0.425336	0.972	0.852	0	CF	KIF5B	AMs
SUCLG1	0	0.425248	0.821	0.628	0	CF	SUCLG1	AMs
BNIP2	0	0.424809	0.939	0.817	0	CF	BNIP2	AMs
RPL21	0	0.424358	1	1	0	CF	RPL21	AMs
HSP90B1	0	0.424125	1	0.983	0	CF	HSP90B1	AMs
ARL6IP1	0	0.423934	0.996	0.98	0	CF	ARL6IP1	AMs
MT-CO1	0	0.423916	0.999	0.998	0	CF	MT-CO1	AMs
LIPA	0	0.423759	0.93	0.771	0	CF	LIPA	AMs
EIF1	0	0.423231	1	1	0	CF	EIF1	AMs
UBXN4	0	0.423102	0.973	0.887	0	CF	UBXN4	AMs
NCKAP1L	0	0.42268	0.948	0.832	0	CF	NCKAP1L	AMs
PNPLA6	0	0.422472	0.895	0.79	0	CF	PNPLA6	AMs
PDIA3	0	0.422292	0.978	0.871	0	CF	PDIA3	AMs
HSPA4	0	0.421879	0.807	0.599	0	CF	HSPA4	AMs
PLEK	0	0.421872	0.957	0.862	0	CF	PLEK	AMs
MLEC	0	0.421863	0.887	0.727	0	CF	MLEC	AMs
MIR3945HG	0	0.421643	0.518	0.359	0	CF	MIR3945HG	AMs
TRPV2	0	0.421425	0.832	0.651	0	CF	TRPV2	AMs
REEP3	0	0.421022	0.917	0.765	0	CF	REEP3	AMs
GNB4	0	0.420962	0.802	0.622	0	CF	GNB4	AMs
RNF130	0	0.420761	0.975	0.909	0	CF	RNF130	AMs
SSB	0	0.420525	0.984	0.896	0	CF	SSB	AMs
PAK2	0	0.419929	0.993	0.94	0	CF	PAK2	AMs
TUBB	0	0.419822	0.966	0.877	0	CF	TUBB	AMs
RAB14	0	0.419621	0.96	0.85	0	CF	RAB14	AMs
MMP2-AS1	0	0.419445	0.304	0.075	0	CF	MMP2-AS1	AMs
MICOS10	0	0.419263	0.999	0.98	0	CF	MICOS10	AMs
NME2	0	0.41887	1	0.997	0	CF	NME2	AMs
CBX3	0	0.418712	0.961	0.853	0	CF	CBX3	AMs
COPE	0	0.41838	0.955	0.811	0	CF	COPE	AMs
ACTR2	0	0.417669	1	0.996	0	CF	ACTR2	AMs
GUK1	0	0.417585	0.991	0.913	0	CF	GUK1	AMs
NDUFB7	0	0.417534	0.987	0.904	0	CF	NDUFB7	AMs
MRPL41	0	0.417259	0.949	0.81	0	CF	MRPL41	AMs
PTPN6	0	0.417248	0.963	0.841	0	CF	PTPN6	AMs
WASF2	0	0.417192	0.977	0.888	0	CF	WASF2	AMs
ATP5F1A	0	0.416483	0.945	0.826	0	CF	ATP5F1A	AMs
SEL1L	0	0.41642	0.93	0.805	0	CF	SEL1L	AMs
HLA-DMB	0	0.416336	0.985	0.923	0	CF	HLA-DMB	AMs
AKAP9	0	0.416304	0.931	0.812	0	CF	AKAP9	AMs
EIF2S2	0	0.416104	0.981	0.884	0	CF	EIF2S2	AMs
DNAJC3	0	0.415816	0.937	0.796	0	CF	DNAJC3	AMs
PSMA2	0	0.415408	0.986	0.886	0	CF	PSMA2	AMs
COX14	0	0.41535	0.969	0.877	0	CF	COX14	AMs
PSMA5	0	0.41497	0.919	0.767	0	CF	PSMA5	AMs
PLAAT3	0	0.414779	0.989	0.922	0	CF	PLAAT3	AMs
RPL35A	0	0.414612	1	1	0	CF	RPL35A	AMs
RPS15	0	0.41405	1	1	0	CF	RPS15	AMs
OSTM1	0	0.414034	0.859	0.684	0	CF	OSTM1	AMs
FAM107B	0	0.413953	0.915	0.822	0	CF	FAM107B	AMs
FAU	0	0.413826	1	1	0	CF	FAU	AMs
PPIB	0	0.413663	0.995	0.931	0	CF	PPIB	AMs
GOLGA4	0	0.413372	0.897	0.741	0	CF	GOLGA4	AMs
ARPC1B	0	0.413173	1	0.998	0	CF	ARPC1B	AMs
RPLP0	0	0.412981	1	0.999	0	CF	RPLP0	AMs
ITGB8	0	0.412812	0.535	0.392	0	CF	ITGB8	AMs
VPS4B	0	0.412269	0.868	0.714	0	CF	VPS4B	AMs
MYDGF	0	0.412062	0.985	0.885	0	CF	MYDGF	AMs
RPL23A	0	0.412001	1	1	0	CF	RPL23A	AMs
TKT	0	0.4119	0.998	0.971	0	CF	TKT	AMs
PSMB7	0	0.411898	0.808	0.62	0	CF	PSMB7	AMs
RPL23	0	0.411593	1	1	0	CF	RPL23	AMs
SIRPA	0	0.411301	0.853	0.684	0	CF	SIRPA	AMs
FABP4	0	0.410694	0.999	0.999	0	CF	FABP4	AMs
XRCC5	0	0.410535	0.978	0.889	0	CF	XRCC5	AMs
CALM3	0	0.410472	0.891	0.744	0	CF	CALM3	AMs
GLRX2	0	0.410147	0.794	0.601	0	CF	GLRX2	AMs
GNS	0	0.409748	0.893	0.751	0	CF	GNS	AMs
TIMM8B	0	0.409194	0.92	0.783	0	CF	TIMM8B	AMs
ALDH2	0	0.409127	1	0.999	0	CF	ALDH2	AMs
ATP5PO	0	0.409096	0.964	0.863	0	CF	ATP5PO	AMs
SPN	0	0.408827	0.961	0.906	0	CF	SPN	AMs
TM9SF3	0	0.408688	0.856	0.696	0	CF	TM9SF3	AMs
PSMA4	0	0.408669	0.985	0.921	0	CF	PSMA4	AMs
ATP5MG	0	0.40815	1	0.999	0	CF	ATP5MG	AMs
DCP2	0	0.408102	0.738	0.541	0	CF	DCP2	AMs
METTL9	0	0.407927	0.678	0.442	0	CF	METTL9	AMs
RPL13A	0	0.407613	1	1	0	CF	RPL13A	AMs
RPS15A	0	0.407508	1	1	0	CF	RPS15A	AMs
RHOA	0	0.407456	1	0.992	0	CF	RHOA	AMs
ARPC5	0	0.407227	1	0.998	0	CF	ARPC5	AMs
GLA	0	0.407039	0.652	0.459	0	CF	GLA	AMs
NDUFA7	0	0.406846	0.946	0.816	0	CF	NDUFA7	AMs
CCPG1	0	0.406751	0.958	0.845	0	CF	CCPG1	AMs
MTLN	0	0.406602	0.834	0.685	0	CF	MTLN	AMs
PGLS	0	0.406342	0.956	0.837	0	CF	PGLS	AMs
TPM3	0	0.406316	1	0.992	0	CF	TPM3	AMs
KPNB1	0	0.406155	0.902	0.768	0	CF	KPNB1	AMs
CYP51A1	0	0.405905	0.546	0.438	0	CF	CYP51A1	AMs
TMEM258	0	0.405836	0.998	0.968	0	CF	TMEM258	AMs
TTC1	0	0.405194	0.843	0.674	0	CF	TTC1	AMs
PSMA6	0	0.405061	0.998	0.948	0	CF	PSMA6	AMs
PA2G4	0	0.405	0.914	0.78	0	CF	PA2G4	AMs
NDUFS6	0	0.404773	0.959	0.854	0	CF	NDUFS6	AMs
SERF2	0	0.404471	1	1	0	CF	SERF2	AMs
SIRPB1	0	0.404423	0.765	0.585	0	CF	SIRPB1	AMs
SNX10	0	0.404197	1	0.992	0	CF	SNX10	AMs
RPL22	0	0.404186	1	1	0	CF	RPL22	AMs
EDF1	0	0.404165	0.992	0.908	0	CF	EDF1	AMs
TMBIM1	0	0.404005	0.793	0.604	0	CF	TMBIM1	AMs
ATL3	0	0.403975	0.726	0.536	0	CF	ATL3	AMs
CD46	0	0.403858	0.985	0.922	0	CF	CD46	AMs
CXCL3	0	0.403763	0.674	0.554	0	CF	CXCL3	AMs
NEMF	0	0.403586	0.785	0.602	0	CF	NEMF	AMs
PSMB10	0	0.403218	0.887	0.726	0	CF	PSMB10	AMs
SRRM1	0	0.402971	0.983	0.925	0	CF	SRRM1	AMs
GCHFR	0	0.402814	0.997	0.986	0	CF	GCHFR	AMs
TAPBP	0	0.40281	0.952	0.843	0	CF	TAPBP	AMs
IFNAR1	0	0.402709	0.765	0.566	0	CF	IFNAR1	AMs
EIF5B	0	0.402213	0.897	0.761	0	CF	EIF5B	AMs
AOC3	0	0.402184	0.519	0.34	0	CF	AOC3	AMs
AKAP13	0	0.401989	0.943	0.826	0	CF	AKAP13	AMs
MAP1LC3B	0	0.401976	0.973	0.886	0	CF	MAP1LC3B	AMs
GAPDH	0	0.401813	1	0.968	0	CF	GAPDH	AMs
RPS19	0	0.401727	1	1	0	CF	RPS19	AMs
IQSEC1	0	0.401647	0.789	0.603	0	CF	IQSEC1	AMs
ELOC	0	0.401623	0.949	0.829	0	CF	ELOC	AMs
CTSZ	0	0.401098	1	0.996	0	CF	CTSZ	AMs
REX1BD	0	0.400878	0.955	0.816	0	CF	REX1BD	AMs
DPM3	0	0.400793	0.753	0.571	0	CF	DPM3	AMs
HCK	0	0.400532	0.896	0.764	0	CF	HCK	AMs
COMMD6	0	0.400367	0.999	0.99	0	CF	COMMD6	AMs
SNRPF	0	0.400363	0.931	0.794	0	CF	SNRPF	AMs
GPCPD1	0	0.400111	0.987	0.951	0	CF	GPCPD1	AMs
NDUFAB1	0	0.400049	0.975	0.857	0	CF	NDUFAB1	AMs
S100A4	0	0.399705	1	1	0	CF	S100A4	AMs
CLIC1	0	0.399462	1	0.989	0	CF	CLIC1	AMs
HEBP2	0	0.399391	0.772	0.616	0	CF	HEBP2	AMs
RNH1	0	0.399312	0.986	0.911	0	CF	RNH1	AMs
GLDN	0	0.399229	0.88	0.793	0	CF	GLDN	AMs
TOP1	0	0.398978	0.903	0.763	0	CF	TOP1	AMs
NDUFA4	0	0.398924	1	0.999	0	CF	NDUFA4	AMs
LRP1	0	0.398882	0.985	0.924	0	CF	LRP1	AMs
GK	0	0.398393	0.694	0.511	0	CF	GK	AMs
ATP5PF	0	0.398343	0.999	0.974	0	CF	ATP5PF	AMs
FAM162A	0	0.398085	0.924	0.8	0	CF	FAM162A	AMs
CCT8	0	0.397885	0.937	0.79	0	CF	CCT8	AMs
RPLP1	0	0.39775	1	1	0	CF	RPLP1	AMs
RPS27A	0	0.397578	1	1	0	CF	RPS27A	AMs
GSTP1	0	0.396688	1	0.996	0	CF	GSTP1	AMs
NDUFB9	0	0.396516	0.951	0.821	0	CF	NDUFB9	AMs
RETREG1	0	0.396365	0.498	0.332	0	CF	RETREG1	AMs
EVI5	0	0.39608	0.777	0.616	0	CF	EVI5	AMs
THEMIS2	0	0.396076	0.879	0.742	0	CF	THEMIS2	AMs
PFN1	0	0.395687	1	0.999	0	CF	PFN1	AMs
YBX1	0	0.395388	1	1	0	CF	YBX1	AMs
SHTN1	0	0.39493	0.935	0.818	0	CF	SHTN1	AMs
SEPTIN11	0	0.394809	0.987	0.943	0	CF	SEPTIN11	AMs
APRT	0	0.394563	0.977	0.872	0	CF	APRT	AMs
LSM14A	0	0.394296	0.753	0.555	0	CF	LSM14A	AMs
HSPD1	0	0.394283	0.966	0.867	0	CF	HSPD1	AMs
ITPR2	0	0.39385	0.794	0.637	0	CF	ITPR2	AMs
RAB2A	0	0.393572	0.97	0.878	0	CF	RAB2A	AMs
RPS13	0	0.393368	1	1	0	CF	RPS13	AMs
IDI1	0	0.393338	0.556	0.406	0	CF	IDI1	AMs
PTMA	0	0.393259	1	1	0	CF	PTMA	AMs
DDX21	0	0.392815	0.916	0.786	0	CF	DDX21	AMs
PRDX4	0	0.392812	0.828	0.67	0	CF	PRDX4	AMs
GNPDA1	0	0.392698	0.704	0.522	0	CF	GNPDA1	AMs
VAT1	0	0.392374	0.889	0.755	0	CF	VAT1	AMs
CHCHD10	0	0.391656	0.995	0.954	0	CF	CHCHD10	AMs
PEPD	0	0.391452	0.862	0.733	0	CF	PEPD	AMs
RPS29	0	0.391263	1	1	0	CF	RPS29	AMs
SRGN	0	0.390814	0.999	0.999	0	CF	SRGN	AMs
PRKDC	0	0.390801	0.896	0.764	0	CF	PRKDC	AMs
MTDH	0	0.390733	0.997	0.963	0	CF	MTDH	AMs
KRTCAP2	0	0.390444	0.988	0.934	0	CF	KRTCAP2	AMs
DHX36	0	0.39044	0.91	0.781	0	CF	DHX36	AMs
LSP1	0	0.390392	0.814	0.673	0	CF	LSP1	AMs
SPCS3	0	0.390267	0.97	0.878	0	CF	SPCS3	AMs
NOL7	0	0.390266	0.919	0.786	0	CF	NOL7	AMs
ACAA2	0	0.390137	0.863	0.702	0	CF	ACAA2	AMs
LPIN2	0	0.39007	0.776	0.6	0	CF	LPIN2	AMs
CDV3	0	0.39005	0.969	0.873	0	CF	CDV3	AMs
CEBPZ	0	0.389951	0.698	0.496	0	CF	CEBPZ	AMs
TCF25	0	0.389946	0.95	0.853	0	CF	TCF25	AMs
MICOS13	0	0.389417	0.978	0.897	0	CF	MICOS13	AMs
TUBB4B	0	0.389155	0.732	0.544	0	CF	TUBB4B	AMs
TMEM30A	0	0.388629	0.909	0.784	0	CF	TMEM30A	AMs
RPL26	0	0.387971	1	1	0	CF	RPL26	AMs
TAX1BP1	0	0.387533	0.998	0.976	0	CF	TAX1BP1	AMs
PRPF40A	0	0.387412	0.955	0.846	0	CF	PRPF40A	AMs
RPS11	0	0.387393	1	1	0	CF	RPS11	AMs
FUOM	0	0.387332	0.898	0.781	0	CF	FUOM	AMs
RUNX1	0	0.387305	0.892	0.783	0	CF	RUNX1	AMs
COX5A	0	0.387158	0.984	0.887	0	CF	COX5A	AMs
PIN4	0	0.386595	0.757	0.558	0	CF	PIN4	AMs
TUFM	0	0.386588	0.884	0.723	0	CF	TUFM	AMs
NDUFB3	0	0.386577	0.991	0.932	0	CF	NDUFB3	AMs
NDUFA2	0	0.386501	0.979	0.9	0	CF	NDUFA2	AMs
SERPINB6	0	0.386426	0.949	0.849	0	CF	SERPINB6	AMs
HNRNPA3	0	0.385723	0.965	0.867	0	CF	HNRNPA3	AMs
ENPP4	0	0.385606	0.823	0.66	0	CF	ENPP4	AMs
TPI1	0	0.385588	0.985	0.887	0	CF	TPI1	AMs
MTPN	0	0.385354	1	0.99	0	CF	MTPN	AMs
HNMT	0	0.385168	0.994	0.944	0	CF	HNMT	AMs
EIF1AY	0	0.385087	0.423	0.205	0	CF	EIF1AY	AMs
SNRPB2	0	0.384783	0.931	0.813	0	CF	SNRPB2	AMs
PSMB8	0	0.384541	0.975	0.858	0	CF	PSMB8	AMs
SAP18	0	0.384394	0.998	0.949	0	CF	SAP18	AMs
CPE	0	0.384203	0.774	0.632	0	CF	CPE	AMs
CORO1C	0	0.383536	0.957	0.852	0	CF	CORO1C	AMs
MGST3	0	0.383501	1	1	0	CF	MGST3	AMs
SARAF	0	0.383498	1	0.967	0	CF	SARAF	AMs
FTH1	0	0.383434	1	1	0	CF	FTH1	AMs
CAP1	0	0.382988	0.999	0.981	0	CF	CAP1	AMs
CCT2	0	0.38292	0.773	0.585	0	CF	CCT2	AMs
RPL24	0	0.38253	1	1	0	CF	RPL24	AMs
NDUFB8	0	0.382511	0.986	0.908	0	CF	NDUFB8	AMs
POMP	0	0.382388	1	0.983	0	CF	POMP	AMs
SLC15A3	0	0.382355	0.931	0.816	0	CF	SLC15A3	AMs
NENF	0	0.382201	0.958	0.853	0	CF	NENF	AMs
PTPN1	0	0.382154	0.749	0.579	0	CF	PTPN1	AMs
TMED5	0	0.382009	0.968	0.875	0	CF	TMED5	AMs
KCTD12	0	0.381753	0.911	0.801	0	CF	KCTD12	AMs
PLBD1	0	0.381659	0.983	0.922	0	CF	PLBD1	AMs
RBIS	0	0.38156	0.944	0.823	0	CF	RBIS	AMs
ATP2B1	0	0.38128	0.876	0.77	0	CF	ATP2B1	AMs
NPC2	0	0.381253	1	0.998	0	CF	NPC2	AMs
GRK3	0	0.380938	0.763	0.606	0	CF	GRK3	AMs
ATP1A1	0	0.380905	0.721	0.524	0	CF	ATP1A1	AMs
MRPL33	0	0.380598	0.93	0.809	0	CF	MRPL33	AMs
NCL	0	0.380563	0.99	0.925	0	CF	NCL	AMs
ERP44	0	0.380443	0.915	0.752	0	CF	ERP44	AMs
PDCD5	0	0.380386	0.835	0.68	0	CF	PDCD5	AMs
MGLL	0	0.380093	0.693	0.552	0	CF	MGLL	AMs
RPL27	0	0.38007	1	1	0	CF	RPL27	AMs
TXNRD1	0	0.380058	0.839	0.7	0	CF	TXNRD1	AMs
RPL30	0	0.379767	1	1	0	CF	RPL30	AMs
GLIPR1	0	0.379732	0.887	0.775	0	CF	GLIPR1	AMs
MRPS36	0	0.379718	0.893	0.758	0	CF	MRPS36	AMs
SSR3	0	0.37971	0.994	0.936	0	CF	SSR3	AMs
ID2	0	0.378967	0.862	0.777	0	CF	ID2	AMs
JAKMIP2	0	0.378377	0.358	0.207	0	CF	JAKMIP2	AMs
PGK1	0	0.378305	0.997	0.953	0	CF	PGK1	AMs
SYNCRIP	0	0.378172	0.863	0.7	0	CF	SYNCRIP	AMs
TPT1	0	0.378083	1	1	0	CF	TPT1	AMs
MBNL1	0	0.378032	0.969	0.901	0	CF	MBNL1	AMs
SQOR	0	0.377594	0.903	0.726	0	CF	SQOR	AMs
GNB1	0	0.377316	0.972	0.88	0	CF	GNB1	AMs
CD53	0	0.377255	0.987	0.888	0	CF	CD53	AMs
CSF1	0	0.376982	0.348	0.219	0	CF	CSF1	AMs
ARPC3	0	0.376743	1	1	0	CF	ARPC3	AMs
VCP	0	0.375799	0.789	0.621	0	CF	VCP	AMs
HMGB1	0	0.375531	1	0.999	0	CF	HMGB1	AMs
NAA38	0	0.375221	0.808	0.658	0	CF	NAA38	AMs
RPL32	0	0.374695	1	1	0	CF	RPL32	AMs
STAT1	0	0.37439	0.862	0.756	0	CF	STAT1	AMs
HNRNPU	0	0.374373	0.965	0.868	0	CF	HNRNPU	AMs
ACTN1	0	0.374366	0.925	0.781	0	CF	ACTN1	AMs
SFT2D2	0	0.37426	0.716	0.54	0	CF	SFT2D2	AMs
PSMD8	0	0.374251	0.965	0.842	0	CF	PSMD8	AMs
EIF3K	0	0.373854	1	0.981	0	CF	EIF3K	AMs
APLP2	0	0.373653	1	0.993	0	CF	APLP2	AMs
MRPS18C	0	0.373595	0.911	0.768	0	CF	MRPS18C	AMs
UBC	0	0.373584	0.998	0.935	0	CF	UBC	AMs
SCAF11	0	0.373328	0.981	0.903	0	CF	SCAF11	AMs
MRPL54	0	0.373315	0.895	0.738	0	CF	MRPL54	AMs
RPL28	0	0.37327	1	1	0	CF	RPL28	AMs
HSPA9	0	0.373147	0.823	0.647	0	CF	HSPA9	AMs
SEPTIN9	0	0.372934	0.761	0.578	0	CF	SEPTIN9	AMs
GAPLINC	0	0.372912	0.651	0.491	0	CF	GAPLINC	AMs
RPS14	0	0.372881	1	1	0	CF	RPS14	AMs
TOMM5	0	0.372852	0.985	0.923	0	CF	TOMM5	AMs
ESF1	0	0.372751	0.716	0.539	0	CF	ESF1	AMs
UBA52	0	0.371841	1	1	0	CF	UBA52	AMs
PARAL1	0	0.371656	0.872	0.731	0	CF	PARAL1	AMs
HINT1	0	0.371443	1	0.992	0	CF	HINT1	AMs
PPCS	0	0.371436	0.93	0.807	0	CF	PPCS	AMs
FDPS	0	0.371317	0.603	0.432	0	CF	FDPS	AMs
XRCC6	0	0.371152	0.863	0.693	0	CF	XRCC6	AMs
RNF181	0	0.370879	0.946	0.822	0	CF	RNF181	AMs
NDUFAF8	0	0.370736	0.686	0.503	0	CF	NDUFAF8	AMs
SAMHD1	0	0.370716	0.995	0.961	0	CF	SAMHD1	AMs
NDUFC2	0	0.370614	0.99	0.933	0	CF	NDUFC2	AMs
UXT	0	0.370469	0.946	0.84	0	CF	UXT	AMs
FAR2	0	0.370449	0.57	0.42	0	CF	FAR2	AMs
GPD1	0	0.370398	0.8	0.71	0	CF	GPD1	AMs
NME4	0	0.370061	0.309	0.093	0	CF	NME4	AMs
RBM47	0	0.369686	0.889	0.779	0	CF	RBM47	AMs
TMED10	0	0.369068	0.992	0.942	0	CF	TMED10	AMs
NCOA4	0	0.36903	0.891	0.773	0	CF	NCOA4	AMs
MPC1	0	0.368837	0.93	0.806	0	CF	MPC1	AMs
PAFAH1B1	0	0.368806	0.812	0.646	0	CF	PAFAH1B1	AMs
UHMK1	0	0.368346	0.77	0.602	0	CF	UHMK1	AMs
RAP1B	0	0.367951	0.999	0.971	0	CF	RAP1B	AMs
LACTB	0	0.367879	0.944	0.823	0	CF	LACTB	AMs
NIFK	0	0.367623	0.773	0.601	0	CF	NIFK	AMs
ATP5F1D	0	0.367159	0.981	0.899	0	CF	ATP5F1D	AMs
GRB2	0	0.366837	0.998	0.973	0	CF	GRB2	AMs
ATP5MC2	0	0.36672	1	0.996	0	CF	ATP5MC2	AMs
MRPL51	0	0.366638	0.964	0.854	0	CF	MRPL51	AMs
TOMM6	0	0.366432	0.999	0.972	0	CF	TOMM6	AMs
FERMT3	0	0.366269	0.893	0.749	0	CF	FERMT3	AMs
DDX24	0	0.365913	0.982	0.915	0	CF	DDX24	AMs
ECH1	0	0.365692	0.965	0.84	0	CF	ECH1	AMs
ANKHD1	0	0.365691	0.725	0.543	0	CF	ANKHD1	AMs
GNAS	0	0.365648	1	0.99	0	CF	GNAS	AMs
DHRS7	0	0.36554	0.845	0.713	0	CF	DHRS7	AMs
PICALM	0	0.365155	0.82	0.655	0	CF	PICALM	AMs
LIMA1	0	0.365142	0.894	0.787	0	CF	LIMA1	AMs
SPOCD1	0	0.364954	0.372	0.221	0	CF	SPOCD1	AMs
PPP1R12A	0	0.364616	0.828	0.667	0	CF	PPP1R12A	AMs
PSMB3	0	0.364592	0.975	0.876	0	CF	PSMB3	AMs
GRINA	0	0.364548	0.959	0.854	0	CF	GRINA	AMs
DSE	0	0.364012	0.824	0.679	0	CF	DSE	AMs
SELENOS	0	0.363554	0.938	0.822	0	CF	SELENOS	AMs
VDAC1	0	0.363252	0.988	0.923	0	CF	VDAC1	AMs
PIK3AP1	0	0.362985	0.741	0.58	0	CF	PIK3AP1	AMs
COPB2	0	0.362951	0.73	0.547	0	CF	COPB2	AMs
RPL13	0	0.362894	1	1	0	CF	RPL13	AMs
MFSD1	0	0.362802	0.886	0.75	0	CF	MFSD1	AMs
ATP5F1C	0	0.362727	0.979	0.88	0	CF	ATP5F1C	AMs
TMOD3	0	0.362718	0.943	0.83	0	CF	TMOD3	AMs
SVIL	0	0.362609	0.963	0.904	0	CF	SVIL	AMs
KYNU	0	0.36254	0.727	0.557	0	CF	KYNU	AMs
BRI3	0	0.361942	1	1	0	CF	BRI3	AMs
PRXL2A	0	0.361665	0.411	0.23	0	CF	PRXL2A	AMs
TMEM219	0	0.361446	0.983	0.893	0	CF	TMEM219	AMs
NANS	0	0.361319	0.872	0.715	0	CF	NANS	AMs
SEC11C	0	0.361264	0.891	0.74	0	CF	SEC11C	AMs
UBE2L3	0	0.361169	0.967	0.847	0	CF	UBE2L3	AMs
HEXB	0	0.360784	0.978	0.869	0	CF	HEXB	AMs
PRELID1	0	0.36078	0.994	0.935	0	CF	PRELID1	AMs
OSBPL8	0	0.36076	0.882	0.748	0	CF	OSBPL8	AMs
SERBP1	0	0.360723	0.987	0.912	0	CF	SERBP1	AMs
MAP3K2	0	0.360113	0.772	0.618	0	CF	MAP3K2	AMs
XIAP	0	0.35995	0.761	0.608	0	CF	XIAP	AMs
RHOQ	0	0.359166	0.859	0.742	0	CF	RHOQ	AMs
AP2M1	0	0.359006	0.927	0.805	0	CF	AP2M1	AMs
PBDC1	0	0.358992	0.843	0.682	0	CF	PBDC1	AMs
SSR4	0	0.358972	0.992	0.957	0	CF	SSR4	AMs
PLD3	0	0.358967	0.843	0.773	0	CF	PLD3	AMs
NAA20	0	0.358286	0.939	0.8	0	CF	NAA20	AMs
CCT6A	0	0.358031	0.876	0.722	0	CF	CCT6A	AMs
TERF2IP	0	0.357979	0.839	0.69	0	CF	TERF2IP	AMs
MKNK1	0	0.357806	0.684	0.512	0	CF	MKNK1	AMs
NDUFV2	0	0.357775	0.987	0.905	0	CF	NDUFV2	AMs
MYL12B	0	0.357682	1	0.989	0	CF	MYL12B	AMs
FCGR3A	0	0.357567	0.996	0.981	0	CF	FCGR3A	AMs
ARL8B	0	0.357514	0.837	0.691	0	CF	ARL8B	AMs
UQCRB	0	0.357383	1	0.998	0	CF	UQCRB	AMs
C2	0	0.357222	0.667	0.537	0	CF	C2	AMs
ARL6IP5	0	0.357208	0.998	0.978	0	CF	ARL6IP5	AMs
SRP72	0	0.357116	0.857	0.709	0	CF	SRP72	AMs
H3F3A	0	0.356934	1	1	0	CF	H3F3A	AMs
NDUFA11	0	0.356774	0.99	0.939	0	CF	NDUFA11	AMs
HIF1A	0	0.356597	0.52	0.363	0	CF	HIF1A	AMs
RAN	0	0.356504	0.991	0.915	0	CF	RAN	AMs
KTN1	0	0.356498	0.985	0.925	0	CF	KTN1	AMs
MTRNR2L8	0	0.356222	0.942	0.884	0	CF	MTRNR2L8	AMs
SELENOW	0	0.355912	0.979	0.903	0	CF	SELENOW	AMs
NCEH1	0	0.355909	0.977	0.92	0	CF	NCEH1	AMs
RPL19	0	0.355883	1	1	0	CF	RPL19	AMs
CLIC4	0	0.355879	0.827	0.677	0	CF	CLIC4	AMs
AIMP1	0	0.355855	0.827	0.673	0	CF	AIMP1	AMs
RPL6	0	0.355344	1	1	0	CF	RPL6	AMs
TMSB10	0	0.35508	1	1	0	CF	TMSB10	AMs
ACO1	0	0.354983	0.905	0.802	0	CF	ACO1	AMs
SSBP1	0	0.354747	0.968	0.856	0	CF	SSBP1	AMs
DEK	0	0.354725	0.981	0.909	0	CF	DEK	AMs
RNF13	0	0.354443	0.99	0.922	0	CF	RNF13	AMs
LSM3	0	0.354203	0.947	0.836	0	CF	LSM3	AMs
SPCS2	0	0.354039	0.981	0.9	0	CF	SPCS2	AMs
FNDC3B	0	0.353608	0.914	0.8	0	CF	FNDC3B	AMs
PTPN11	0	0.353438	0.684	0.503	0	CF	PTPN11	AMs
ATP5PB	0	0.353399	0.953	0.837	0	CF	ATP5PB	AMs
SCP2	0	0.353351	0.994	0.939	0	CF	SCP2	AMs
DNAJC8	0	0.353254	0.932	0.81	0	CF	DNAJC8	AMs
DST	0	0.353088	0.941	0.848	0	CF	DST	AMs
MRPL57	0	0.353039	0.96	0.865	0	CF	MRPL57	AMs
PJA2	0	0.352843	0.885	0.766	0	CF	PJA2	AMs
JTB	0	0.352814	0.974	0.88	0	CF	JTB	AMs
APIP	0	0.352651	0.967	0.86	0	CF	APIP	AMs
C5AR1	0	0.352143	0.976	0.9	0	CF	C5AR1	AMs
TNPO1	0	0.35199	0.757	0.594	0	CF	TNPO1	AMs
CST3	0	0.351867	1	1	0	CF	CST3	AMs
WASHC4	0	0.351752	0.785	0.624	0	CF	WASHC4	AMs
SEPHS2	0	0.351744	0.753	0.591	0	CF	SEPHS2	AMs
CIR1	0	0.351587	0.823	0.687	0	CF	CIR1	AMs
RPS3A	0	0.351542	1	1	0	CF	RPS3A	AMs
PFDN5	0	0.351329	1	1	0	CF	PFDN5	AMs
CANX	0	0.35131	0.993	0.955	0	CF	CANX	AMs
IARS2	0	0.351127	0.772	0.606	0	CF	IARS2	AMs
LINC00963	0	0.350994	0.612	0.424	0	CF	LINC00963	AMs
RTN4	0	0.350843	1	0.992	0	CF	RTN4	AMs
LY86	0	0.350742	0.946	0.854	0	CF	LY86	AMs
SMARCA5	0	0.350459	0.878	0.739	0	CF	SMARCA5	AMs
AP2S1	0	0.35034	0.997	0.96	0	CF	AP2S1	AMs
APOL4	0	0.3503	0.624	0.444	0	CF	APOL4	AMs
SPAG9	0	0.350256	0.728	0.56	0	CF	SPAG9	AMs
PSMC2	0	0.350148	0.768	0.596	0	CF	PSMC2	AMs
RPS7	0	0.350143	1	1	0	CF	RPS7	AMs
BOD1L1	0	0.35011	0.875	0.747	0	CF	BOD1L1	AMs
TGOLN2	0	0.35006	0.998	0.984	0	CF	TGOLN2	AMs
SMIM26	0	0.349745	0.949	0.842	0	CF	SMIM26	AMs
EIF3A	0	0.349729	0.978	0.9	0	CF	EIF3A	AMs
CD9	0	0.349723	0.999	0.997	0	CF	CD9	AMs
EIF4EBP2	0	0.349687	0.764	0.616	0	CF	EIF4EBP2	AMs
BLOC1S6	0	0.349686	0.737	0.568	0	CF	BLOC1S6	AMs
PSMB5	0	0.349676	0.858	0.692	0	CF	PSMB5	AMs
VPS13C	0	0.349615	0.903	0.791	0	CF	VPS13C	AMs
CTSA	0	0.349543	0.851	0.725	0	CF	CTSA	AMs
KLHL6	0	0.349438	0.667	0.501	0	CF	KLHL6	AMs
GNAI2	0	0.349115	1	0.98	0	CF	GNAI2	AMs
CD33	0	0.34908	0.691	0.504	0	CF	CD33	AMs
LAMP1	0	0.348717	0.99	0.912	0	CF	LAMP1	AMs
RPS27L	0	0.348672	0.999	0.989	0	CF	RPS27L	AMs
TAF10	0	0.347859	0.983	0.904	0	CF	TAF10	AMs
RDX	0	0.347403	0.848	0.699	0	CF	RDX	AMs
TPR	0	0.34708	0.901	0.774	0	CF	TPR	AMs
CTNNA1	0	0.346976	0.84	0.689	0	CF	CTNNA1	AMs
MAP4K3-DT	0	0.346837	0.692	0.538	0	CF	MAP4K3-DT	AMs
PCM1	0	0.346735	0.85	0.708	0	CF	PCM1	AMs
CPVL	0	0.346359	0.943	0.839	0	CF	CPVL	AMs
ARL6IP4	0	0.346219	0.983	0.901	0	CF	ARL6IP4	AMs
SORT1	0	0.346079	0.905	0.786	0	CF	SORT1	AMs
NUDT3	0	0.346052	0.696	0.528	0	CF	NUDT3	AMs
CHMP2A	0	0.346008	0.961	0.841	0	CF	CHMP2A	AMs
ATP13A3	0	0.345817	0.537	0.367	0	CF	ATP13A3	AMs
ATP5IF1	0	0.345704	0.985	0.931	0	CF	ATP5IF1	AMs
CDC42EP3	0	0.34562	0.896	0.808	0	CF	CDC42EP3	AMs
SPPL2A	0	0.345551	0.909	0.785	0	CF	SPPL2A	AMs
PBRM1	0	0.345524	0.778	0.62	0	CF	PBRM1	AMs
PAPOLA	0	0.345457	0.933	0.817	0	CF	PAPOLA	AMs
SNX6	0	0.345354	0.976	0.899	0	CF	SNX6	AMs
SLC25A24	0	0.345218	0.9	0.766	0	CF	SLC25A24	AMs
TGFBR2	0	0.344897	0.885	0.764	0	CF	TGFBR2	AMs
HNRNPA2B1	0	0.344855	0.999	0.973	0	CF	HNRNPA2B1	AMs
ECHDC1	0	0.344819	0.927	0.808	0	CF	ECHDC1	AMs
EML4	0	0.344686	0.981	0.921	0	CF	EML4	AMs
FAM120A	0	0.344662	0.905	0.788	0	CF	FAM120A	AMs
MALAT1	0	0.344406	0.993	0.992	0	CF	MALAT1	AMs
COMT	0	0.344253	0.99	0.913	0	CF	COMT	AMs
RTF1	0	0.34418	0.9	0.777	0	CF	RTF1	AMs
BACH1	0	0.344121	0.85	0.711	0	CF	BACH1	AMs
PRRC2C	0	0.343982	0.981	0.914	0	CF	PRRC2C	AMs
IFI16	0	0.343873	0.936	0.823	0	CF	IFI16	AMs
MRPS21	0	0.34341	0.95	0.85	0	CF	MRPS21	AMs
SDHB	0	0.343221	0.811	0.64	0	CF	SDHB	AMs
NR1H3	0	0.343104	0.461	0.319	0	CF	NR1H3	AMs
LARP7	0	0.343076	0.835	0.685	0	CF	LARP7	AMs
UROD	0	0.34305	0.569	0.38	0	CF	UROD	AMs
RPL36AL	0	0.342945	1	0.99	0	CF	RPL36AL	AMs
NUCKS1	0	0.342935	0.982	0.942	0	CF	NUCKS1	AMs
HAVCR2	0	0.342919	0.663	0.485	0	CF	HAVCR2	AMs
RWDD1	0	0.342915	0.967	0.888	0	CF	RWDD1	AMs
CHMP2B	0	0.342467	0.896	0.76	0	CF	CHMP2B	AMs
QKI	0	0.342461	0.943	0.854	0	CF	QKI	AMs
ATP6V1A	0	0.342395	0.832	0.701	0	CF	ATP6V1A	AMs
RPS2	0	0.342348	1	1	0	CF	RPS2	AMs
APBB1IP	0	0.342158	0.831	0.699	0	CF	APBB1IP	AMs
PECAM1	0	0.341979	0.967	0.888	0	CF	PECAM1	AMs
COPB1	0	0.341586	0.8	0.64	0	CF	COPB1	AMs
FUCA1	0	0.341523	0.812	0.663	0	CF	FUCA1	AMs
UBE2V1	0	0.341482	0.928	0.814	0	CF	UBE2V1	AMs
C9orf16	0	0.341378	0.993	0.955	0	CF	C9orf16	AMs
GDI2	0	0.341378	0.93	0.821	0	CF	GDI2	AMs
PPDPF	0	0.341297	0.995	0.972	0	CF	PPDPF	AMs
AMIGO2	0	0.341146	0.857	0.718	0	CF	AMIGO2	AMs
LDHA	0	0.340991	0.983	0.899	0	CF	LDHA	AMs
ABCG1	0	0.340879	0.915	0.795	0	CF	ABCG1	AMs
TLN1	0	0.340639	0.977	0.902	0	CF	TLN1	AMs
PSMA1	0	0.340439	0.937	0.805	0	CF	PSMA1	AMs
GMFG	0	0.340215	0.999	0.98	0	CF	GMFG	AMs
PTPRE	0	0.34009	0.452	0.323	0	CF	PTPRE	AMs
PRKAR1A	0	0.340034	0.862	0.742	0	CF	PRKAR1A	AMs
NRBF2	0	0.339953	0.869	0.727	0	CF	NRBF2	AMs
ATP5MC1	0	0.339876	0.951	0.853	0	CF	ATP5MC1	AMs
MRPS10	0	0.339723	0.726	0.546	0	CF	MRPS10	AMs
IRF1	0	0.339641	0.727	0.611	0	CF	IRF1	AMs
RNASET2	0	0.339548	0.981	0.898	0	CF	RNASET2	AMs
ACSL3	0	0.339511	0.674	0.499	0	CF	ACSL3	AMs
BLOC1S2	0	0.339464	0.953	0.845	0	CF	BLOC1S2	AMs
ANAPC11	0	0.339417	0.981	0.911	0	CF	ANAPC11	AMs
DDRGK1	0	0.339342	0.743	0.565	0	CF	DDRGK1	AMs
RPS24	0	0.33895	1	1	0	CF	RPS24	AMs
SUGT1	0	0.338921	0.746	0.576	0	CF	SUGT1	AMs
NRP1	0	0.338779	0.678	0.52	0	CF	NRP1	AMs
ARF1	0	0.338303	0.981	0.889	0	CF	ARF1	AMs
PTTG1IP	0	0.338252	0.947	0.86	0	CF	PTTG1IP	AMs
VPS35	0	0.338246	0.91	0.782	0	CF	VPS35	AMs
RB1CC1	0	0.338168	0.742	0.587	0	CF	RB1CC1	AMs
CFL1	0	0.337969	1	1	0	CF	CFL1	AMs
LSM8	0	0.337756	0.939	0.827	0	CF	LSM8	AMs
ADH5	0	0.337428	0.809	0.646	0	CF	ADH5	AMs
RAB31	0	0.337341	0.967	0.88	0	CF	RAB31	AMs
UPP1	0	0.337277	0.957	0.853	0	CF	UPP1	AMs
MRPL40	0	0.337257	0.783	0.611	0	CF	MRPL40	AMs
NRDC	0	0.336874	0.781	0.631	0	CF	NRDC	AMs
TMEM59	0	0.336811	0.997	0.962	0	CF	TMEM59	AMs
RPL7A	0	0.336081	1	1	0	CF	RPL7A	AMs
HLA-DMA	0	0.336023	1	0.998	0	CF	HLA-DMA	AMs
LASP1	0	0.336005	0.689	0.521	0	CF	LASP1	AMs
RMDN3	0	0.335837	0.912	0.781	0	CF	RMDN3	AMs
CLTA	0	0.335576	0.998	0.955	0	CF	CLTA	AMs
MBP	0	0.335268	0.844	0.713	0	CF	MBP	AMs
DDX46	0	0.33515	0.903	0.784	0	CF	DDX46	AMs
NIPBL	0	0.335064	0.839	0.693	0	CF	NIPBL	AMs
MORF4L1	0	0.334995	0.997	0.968	0	CF	MORF4L1	AMs
WDR83OS	0	0.334976	0.992	0.944	0	CF	WDR83OS	AMs
CD81	0	0.334932	1	1	0	CF	CD81	AMs
ARHGEF28	0	0.334931	0.66	0.519	0	CF	ARHGEF28	AMs
CSDE1	0	0.334914	0.988	0.936	0	CF	CSDE1	AMs
RTN3	0	0.334881	0.983	0.914	0	CF	RTN3	AMs
COLGALT1	0	0.334767	0.787	0.628	0	CF	COLGALT1	AMs
PGD	0	0.334608	0.96	0.875	0	CF	PGD	AMs
PLEKHO2	0	0.334191	0.662	0.489	0	CF	PLEKHO2	AMs
HNRNPR	0	0.334015	0.901	0.776	0	CF	HNRNPR	AMs
DENR	0	0.334013	0.777	0.617	0	CF	DENR	AMs
SNRPE	0	0.333863	0.936	0.81	0	CF	SNRPE	AMs
BID	0	0.333821	0.921	0.798	0	CF	BID	AMs
MMP24OS	0	0.333689	0.865	0.725	0	CF	MMP24OS	AMs
AAK1	0	0.333629	0.797	0.668	0	CF	AAK1	AMs
GABARAP	0	0.333142	1	0.998	0	CF	GABARAP	AMs
RRBP1	0	0.332987	0.886	0.763	0	CF	RRBP1	AMs
PDCD6IP	0	0.332827	0.938	0.832	0	CF	PDCD6IP	AMs
ATP6V1F	0	0.332799	1	0.993	0	CF	ATP6V1F	AMs
MNDA	0	0.332734	0.976	0.984	0	CF	MNDA	AMs
DOCK11	0	0.332457	0.869	0.749	0	CF	DOCK11	AMs
MYH9	0	0.332221	0.933	0.823	0	CF	MYH9	AMs
HNRNPAB	0	0.332196	0.924	0.82	0	CF	HNRNPAB	AMs
INHBA	0	0.332033	0.898	0.89	0	CF	INHBA	AMs
TCEA1	0	0.331642	0.898	0.78	0	CF	TCEA1	AMs
MT-ND6	0	0.331628	0.752	0.609	0	CF	MT-ND6	AMs
LEPROT	0	0.331332	0.984	0.915	0	CF	LEPROT	AMs
SOAT1	0	0.330884	0.742	0.591	0	CF	SOAT1	AMs
GHITM	0	0.330593	0.946	0.832	0	CF	GHITM	AMs
PSMD2	0	0.330554	0.707	0.533	0	CF	PSMD2	AMs
ARHGDIA	0	0.330508	0.872	0.726	0	CF	ARHGDIA	AMs
RBMS1	0	0.330338	0.848	0.714	0	CF	RBMS1	AMs
USO1	0	0.330331	0.78	0.619	0	CF	USO1	AMs
TXNL4A	0	0.330183	0.904	0.764	0	CF	TXNL4A	AMs
SRSF2	0	0.33017	0.887	0.753	0	CF	SRSF2	AMs
RPL7	0	0.330117	1	0.998	0	CF	RPL7	AMs
POLR2G	0	0.330108	0.702	0.548	0	CF	POLR2G	AMs
SNRPD2	0	0.330037	0.97	0.888	0	CF	SNRPD2	AMs
CNIH4	0	0.329896	0.938	0.832	0	CF	CNIH4	AMs
BZW1	0	0.329557	0.938	0.841	0	CF	BZW1	AMs
SRSF3	0	0.329486	0.915	0.807	0	CF	SRSF3	AMs
SPRED1	0	0.329302	0.598	0.456	0	CF	SPRED1	AMs
APOL6	0	0.328936	0.918	0.832	0	CF	APOL6	AMs
ICOS	0	0.328715	0.286	0.131	0	CF	ICOS	AMs
DHRS4	0	0.328677	0.399	0.211	0	CF	DHRS4	AMs
ATRAID	0	0.328545	0.957	0.856	0	CF	ATRAID	AMs
DRAM1	0	0.328526	0.701	0.551	0	CF	DRAM1	AMs
DDT	0	0.328387	0.96	0.881	0	CF	DDT	AMs
HIGD2A	0	0.32831	0.983	0.914	0	CF	HIGD2A	AMs
MRPL13	0	0.328286	0.841	0.696	0	CF	MRPL13	AMs
SELENOF	0	0.328253	0.933	0.814	0	CF	SELENOF	AMs
ZNF706	0	0.328099	0.997	0.956	0	CF	ZNF706	AMs
PTGES3	0	0.327861	0.992	0.933	0	CF	PTGES3	AMs
SUB1	0	0.327855	0.989	0.922	0	CF	SUB1	AMs
GLRX	0	0.327668	1	0.992	0	CF	GLRX	AMs
PSME1	0	0.327519	0.98	0.892	0	CF	PSME1	AMs
ATP1B3	0	0.327286	0.972	0.859	0	CF	ATP1B3	AMs
GSPT1	0	0.327279	0.892	0.763	0	CF	GSPT1	AMs
CMTM6	0	0.327092	0.977	0.91	0	CF	CMTM6	AMs
RPL15	0	0.326924	1	1	0	CF	RPL15	AMs
OGFRL1	0	0.326898	0.785	0.662	0	CF	OGFRL1	AMs
LARP4	0	0.326657	0.745	0.587	0	CF	LARP4	AMs
CTBS	0	0.326506	0.879	0.751	0	CF	CTBS	AMs
DEGS1	0	0.326414	0.751	0.593	0	CF	DEGS1	AMs
LRMDA	0	0.326206	0.606	0.438	0	CF	LRMDA	AMs
FCGR2A	0	0.326112	0.965	0.89	0	CF	FCGR2A	AMs
XRN2	0	0.325893	0.954	0.851	0	CF	XRN2	AMs
ANXA7	0	0.325877	0.867	0.718	0	CF	ANXA7	AMs
HLA-DPB1	0	0.325679	1	1	0	CF	HLA-DPB1	AMs
ATP6V0B	0	0.325478	1	0.993	0	CF	ATP6V0B	AMs
CAPRIN1	0	0.325462	0.854	0.729	0	CF	CAPRIN1	AMs
ATP2A2	0	0.325324	0.652	0.472	0	CF	ATP2A2	AMs
TMEM256	0	0.32532	0.784	0.638	0	CF	TMEM256	AMs
RPA3	0	0.325308	0.804	0.659	0	CF	RPA3	AMs
OCIAD1	0	0.325225	0.961	0.847	0	CF	OCIAD1	AMs
ATG3	0	0.324836	0.898	0.759	0	CF	ATG3	AMs
DDX3Y	0	0.324776	0.358	0.179	0	CF	DDX3Y	AMs
CAB39	0	0.324739	0.688	0.507	0	CF	CAB39	AMs
PPFIA1	0	0.324431	0.769	0.614	0	CF	PPFIA1	AMs
GPR65	0	0.324295	0.736	0.632	0	CF	GPR65	AMs
TREM2	0	0.324092	0.727	0.651	0	CF	TREM2	AMs
UQCRFS1	0	0.323861	0.926	0.792	0	CF	UQCRFS1	AMs
PSMC4	0	0.323827	0.712	0.534	0	CF	PSMC4	AMs
IL2RG	0	0.323491	0.749	0.609	0	CF	IL2RG	AMs
DIAPH1	0	0.323378	0.875	0.76	0	CF	DIAPH1	AMs
CCT4	0	0.32337	0.874	0.737	0	CF	CCT4	AMs
TACC1	0	0.323108	0.767	0.61	0	CF	TACC1	AMs
SEPTIN7	0	0.323001	0.98	0.915	0	CF	SEPTIN7	AMs
WDR1	0	0.322949	0.878	0.74	0	CF	WDR1	AMs
AQP9	0	0.322814	0.44	0.322	0	CF	AQP9	AMs
MESD	0	0.32281	0.903	0.779	0	CF	MESD	AMs
BLVRA	0	0.322728	0.956	0.849	0	CF	BLVRA	AMs
TAOK1	0	0.322686	0.783	0.644	0	CF	TAOK1	AMs
LYRM2	0	0.322684	0.755	0.6	0	CF	LYRM2	AMs
RPS3	0	0.322552	1	1	0	CF	RPS3	AMs
KPNA4	0	0.322297	0.746	0.593	0	CF	KPNA4	AMs
PABPC1	0	0.322239	1	0.998	0	CF	PABPC1	AMs
KMO	0	0.322221	0.664	0.511	0	CF	KMO	AMs
AHNAK	0	0.322064	0.948	0.901	0	CF	AHNAK	AMs
GTF2I	0	0.3218	0.918	0.817	0	CF	GTF2I	AMs
CD68	0	0.321772	1	0.993	0	CF	CD68	AMs
LY96	0	0.321634	0.964	0.909	0	CF	LY96	AMs
USP22	0	0.321561	0.634	0.464	0	CF	USP22	AMs
PRAM1	0	0.321517	0.573	0.401	0	CF	PRAM1	AMs
ETF1	0	0.321312	0.746	0.583	0	CF	ETF1	AMs
PYGL	0	0.321179	0.635	0.458	0	CF	PYGL	AMs
EFR3A	0	0.321177	0.816	0.667	0	CF	EFR3A	AMs
C1QB	0	0.32101	1	1	0	CF	C1QB	AMs
BCLAF1	0	0.320951	0.836	0.7	0	CF	BCLAF1	AMs
EIF3M	0	0.320891	0.907	0.78	0	CF	EIF3M	AMs
LYST	0	0.320831	0.785	0.641	0	CF	LYST	AMs
MDH2	0	0.320814	0.915	0.769	0	CF	MDH2	AMs
PRDX5	0	0.320703	0.985	0.904	0	CF	PRDX5	AMs
FBXL5	0	0.320619	0.864	0.741	0	CF	FBXL5	AMs
CCT7	0	0.320116	0.678	0.5	0	CF	CCT7	AMs
LMAN1	0	0.320105	0.932	0.828	0	CF	LMAN1	AMs
PDIA6	0	0.320104	0.932	0.819	0	CF	PDIA6	AMs
MYD88	0	0.320085	0.913	0.818	0	CF	MYD88	AMs
TRIM44	0	0.320058	0.787	0.648	0	CF	TRIM44	AMs
CEBPB	0	0.320031	0.999	0.994	0	CF	CEBPB	AMs
G3BP1	0	0.320026	0.773	0.636	0	CF	G3BP1	AMs
SH3GLB1	0	0.31997	0.949	0.844	0	CF	SH3GLB1	AMs
SEC61G	0	0.319756	0.987	0.944	0	CF	SEC61G	AMs
TGFBI	0	0.319743	0.84	0.734	0	CF	TGFBI	AMs
RAB7A	0	0.319671	0.973	0.891	0	CF	RAB7A	AMs
RPL18	0	0.319342	1	1	0	CF	RPL18	AMs
TRIP12	0	0.319066	0.815	0.682	0	CF	TRIP12	AMs
RPL17	0	0.318572	1	1	0	CF	RPL17	AMs
TGFBR1	0	0.31839	0.536	0.368	0	CF	TGFBR1	AMs
NPM1	0	0.31833	0.998	0.972	0	CF	NPM1	AMs
SCARB2	0	0.318184	0.925	0.793	0	CF	SCARB2	AMs
RACK1	0	0.31805	1	0.998	0	CF	RACK1	AMs
NDUFB10	0	0.317997	0.975	0.885	0	CF	NDUFB10	AMs
FYB1	0	0.317943	0.803	0.688	0	CF	FYB1	AMs
PSMD4	0	0.317798	0.772	0.611	0	CF	PSMD4	AMs
CAMTA1	0	0.317742	0.889	0.768	0	CF	CAMTA1	AMs
RPL5	0	0.317492	1	0.999	0	CF	RPL5	AMs
HSPE1	0	0.317323	0.989	0.927	0	CF	HSPE1	AMs
ZFYVE16	0	0.31717	0.756	0.612	0	CF	ZFYVE16	AMs
LMAN2	0	0.317109	0.907	0.763	0	CF	LMAN2	AMs
RPS19BP1	0	0.316726	0.908	0.782	0	CF	RPS19BP1	AMs
SETX	0	0.316644	0.876	0.754	0	CF	SETX	AMs
ADRM1	0	0.31653	0.781	0.612	0	CF	ADRM1	AMs
HDLBP	0	0.316471	0.827	0.691	0	CF	HDLBP	AMs
PRDX3	0	0.316465	0.955	0.837	0	CF	PRDX3	AMs
ETFA	0	0.316352	0.751	0.592	0	CF	ETFA	AMs
NR3C1	0	0.316302	0.874	0.745	0	CF	NR3C1	AMs
TMC6	0	0.316225	0.716	0.55	0	CF	TMC6	AMs
PPP1R7	0	0.316203	0.79	0.63	0	CF	PPP1R7	AMs
NPTN	0	0.31619	0.931	0.823	0	CF	NPTN	AMs
SPCS1	0	0.31612	0.993	0.933	0	CF	SPCS1	AMs
APPL1	0	0.31603	0.906	0.798	0	CF	APPL1	AMs
NCOR1	0	0.315955	0.916	0.804	0	CF	NCOR1	AMs
SRSF7	0	0.31592	0.885	0.75	0	CF	SRSF7	AMs
NOP10	0	0.315879	1	0.998	0	CF	NOP10	AMs
FADS1	0	0.315808	0.327	0.21	0	CF	FADS1	AMs
SDF2L1	0	0.315771	0.771	0.608	0	CF	SDF2L1	AMs
MPHOSPH8	0	0.315644	0.866	0.743	0	CF	MPHOSPH8	AMs
MOB1A	0	0.315439	0.984	0.909	0	CF	MOB1A	AMs
EMILIN2	0	0.315328	0.763	0.598	0	CF	EMILIN2	AMs
PSMC5	0	0.315008	0.762	0.6	0	CF	PSMC5	AMs
PLGRKT	0	0.314991	0.645	0.463	0	CF	PLGRKT	AMs
TMEM14B	0	0.314977	0.968	0.877	0	CF	TMEM14B	AMs
EMC7	0	0.314961	0.915	0.789	0	CF	EMC7	AMs
STX7	0	0.314891	0.87	0.752	0	CF	STX7	AMs
SMS	0	0.314853	0.867	0.735	0	CF	SMS	AMs
HADHB	0	0.314825	0.896	0.759	0	CF	HADHB	AMs
ZBTB7A	0	0.314592	0.83	0.704	0	CF	ZBTB7A	AMs
AURKAIP1	0	0.31456	0.933	0.8	0	CF	AURKAIP1	AMs
IK	0	0.314168	0.838	0.703	0	CF	IK	AMs
ANOS1	0	0.314147	0.668	0.502	0	CF	ANOS1	AMs
SLTM	0	0.314135	0.843	0.718	0	CF	SLTM	AMs
HDDC2	0	0.314078	0.941	0.837	0	CF	HDDC2	AMs
ETHE1	0	0.314075	0.924	0.797	0	CF	ETHE1	AMs
ANKRD12	0	0.314001	0.906	0.8	0	CF	ANKRD12	AMs
DENND11	0	0.313574	0.394	0.229	0	CF	DENND11	AMs
RER1	0	0.313469	0.948	0.84	0	CF	RER1	AMs
ATRX	0	0.31343	0.878	0.754	0	CF	ATRX	AMs
AGPS	0	0.313345	0.779	0.633	0	CF	AGPS	AMs
ATP6V0C	0	0.312992	1	0.998	0	CF	ATP6V0C	AMs
PAX8-AS1	0	0.312897	0.494	0.319	0	CF	PAX8-AS1	AMs
OPTN	0	0.312808	0.618	0.464	0	CF	OPTN	AMs
FCGRT	0	0.312734	1	0.991	0	CF	FCGRT	AMs
ACSL4	0	0.312687	0.681	0.52	0	CF	ACSL4	AMs
SERINC1	0	0.312594	0.933	0.829	0	CF	SERINC1	AMs
MDFIC	0	0.312532	0.78	0.632	0	CF	MDFIC	AMs
SMARCE1	0	0.312487	0.763	0.62	0	CF	SMARCE1	AMs
UCP2	0	0.312438	0.837	0.739	0	CF	UCP2	AMs
DNTTIP2	0	0.312402	0.639	0.46	0	CF	DNTTIP2	AMs
FAM89A	0	0.312331	0.962	0.871	0	CF	FAM89A	AMs
TRIM25	0	0.312131	0.518	0.357	0	CF	TRIM25	AMs
EEF2	0	0.312011	0.988	0.934	0	CF	EEF2	AMs
CWC15	0	0.311986	0.86	0.732	0	CF	CWC15	AMs
CAPZA1	0	0.311585	0.987	0.952	0	CF	CAPZA1	AMs
RPL4	0	0.311533	0.999	0.983	0	CF	RPL4	AMs
VPS29	0	0.311467	0.993	0.928	0	CF	VPS29	AMs
MAN2B1	0	0.311394	0.864	0.726	0	CF	MAN2B1	AMs
PPP1R14B	0	0.311166	0.793	0.653	0	CF	PPP1R14B	AMs
ERLEC1	0	0.311018	0.836	0.703	0	CF	ERLEC1	AMs
TRIM14	0	0.310919	0.828	0.706	0	CF	TRIM14	AMs
RBM25	0	0.310886	0.873	0.752	0	CF	RBM25	AMs
C19orf53	0	0.310871	0.978	0.901	0	CF	C19orf53	AMs
CKLF	0	0.310847	0.977	0.941	0	CF	CKLF	AMs
PAPSS1	0	0.310817	0.808	0.676	0	CF	PAPSS1	AMs
CEP350	0	0.3108	0.842	0.704	0	CF	CEP350	AMs
NBN	0	0.310781	0.677	0.519	0	CF	NBN	AMs
HOOK3	0	0.310776	0.794	0.662	0	CF	HOOK3	AMs
ATP6V1G1	0	0.310499	0.999	0.985	0	CF	ATP6V1G1	AMs
POLR2I	0	0.310493	0.832	0.699	0	CF	POLR2I	AMs
GOLGB1	0	0.310455	0.828	0.706	0	CF	GOLGB1	AMs
WLS	0	0.310357	0.37	0.17	0	CF	WLS	AMs
PILRA	0	0.310351	0.972	0.882	0	CF	PILRA	AMs
CHURC1	0	0.310287	0.986	0.933	0	CF	CHURC1	AMs
CPM	0	0.310189	0.827	0.719	0	CF	CPM	AMs
SRP14	0	0.309785	1	0.999	0	CF	SRP14	AMs
ARHGDIB	0	0.309531	0.997	0.964	0	CF	ARHGDIB	AMs
RSRC2	0	0.309319	0.795	0.657	0	CF	RSRC2	AMs
EXOC5	0	0.309114	0.742	0.601	0	CF	EXOC5	AMs
MCEMP1	0	0.30911	0.969	0.981	0	CF	MCEMP1	AMs
NDUFS2	0	0.309067	0.633	0.463	0	CF	NDUFS2	AMs
PRDX6	0	0.308721	0.948	0.828	0	CF	PRDX6	AMs
ALDH3A2	0	0.308631	0.812	0.676	0	CF	ALDH3A2	AMs
SNHG6	0	0.308589	0.951	0.882	0	CF	SNHG6	AMs
PIGS	0	0.308412	0.518	0.33	0	CF	PIGS	AMs
ZNF207	0	0.308361	0.844	0.724	0	CF	ZNF207	AMs
PDCD6	0	0.307942	0.935	0.809	0	CF	PDCD6	AMs
UGP2	0	0.307586	0.937	0.803	0	CF	UGP2	AMs
EIF4H	0	0.307578	0.676	0.507	0	CF	EIF4H	AMs
TMEM208	0	0.307532	0.757	0.598	0	CF	TMEM208	AMs
UBASH3B	0	0.307487	0.713	0.563	0	CF	UBASH3B	AMs
PYCARD	0	0.307471	0.998	0.983	0	CF	PYCARD	AMs
BNIP3L	0	0.307414	0.922	0.82	0	CF	BNIP3L	AMs
UGCG	0	0.307292	0.556	0.43	0	CF	UGCG	AMs
FEZ2	0	0.307275	0.834	0.731	0	CF	FEZ2	AMs
ZRANB2	0	0.307059	0.751	0.615	0	CF	ZRANB2	AMs
AFF4	0	0.30703	0.653	0.493	0	CF	AFF4	AMs
P4HB	0	0.306918	0.868	0.726	0	CF	P4HB	AMs
GGCT	0	0.306903	0.628	0.46	0	CF	GGCT	AMs
LITAF	0	0.306866	0.999	0.992	0	CF	LITAF	AMs
GALNT1	0	0.306821	0.768	0.625	0	CF	GALNT1	AMs
GPN3	0	0.306657	0.667	0.504	0	CF	GPN3	AMs
C1orf162	0	0.306551	0.999	0.995	0	CF	C1orf162	AMs
RAPGEF1	0	0.306475	0.649	0.487	0	CF	RAPGEF1	AMs
ME2	0	0.306435	0.707	0.55	0	CF	ME2	AMs
ZFAS1	0	0.306344	0.985	0.959	0	CF	ZFAS1	AMs
BIRC6	0	0.306121	0.697	0.547	0	CF	BIRC6	AMs
HSPA1A	0	0.306061	0.814	0.674	0	CF	HSPA1A	AMs
TSPAN4	0	0.30592	0.665	0.524	0	CF	TSPAN4	AMs
SEC11A	0	0.305843	0.999	0.991	0	CF	SEC11A	AMs
TCP1	0	0.305787	0.772	0.621	0	CF	TCP1	AMs
ACSL1	0	0.305719	0.606	0.445	0	CF	ACSL1	AMs
MAML2	0	0.30546	0.716	0.579	0	CF	MAML2	AMs
NDUFA5	0	0.305239	0.846	0.699	0	CF	NDUFA5	AMs
FIG4	0	0.305233	0.701	0.541	0	CF	FIG4	AMs
MRPS16	0	0.30515	0.805	0.653	0	CF	MRPS16	AMs
RPSA	0	0.305128	1	0.997	0	CF	RPSA	AMs
JAK1	0	0.304982	0.895	0.77	0	CF	JAK1	AMs
RRAGD	0	0.304899	0.771	0.628	0	CF	RRAGD	AMs
TM9SF2	0	0.304869	0.846	0.723	0	CF	TM9SF2	AMs
UQCRC2	0	0.304806	0.82	0.658	0	CF	UQCRC2	AMs
C11orf58	0	0.304624	0.981	0.894	0	CF	C11orf58	AMs
ACTB	0	0.304589	1	1	0	CF	ACTB	AMs
ACOT9	0	0.30455	0.637	0.464	0	CF	ACOT9	AMs
TRIR	0	0.304413	0.989	0.924	0	CF	TRIR	AMs
CISD3	0	0.304079	0.779	0.629	0	CF	CISD3	AMs
HADHA	0	0.304021	0.972	0.893	0	CF	HADHA	AMs
RPN1	0	0.303931	0.787	0.625	0	CF	RPN1	AMs
SDCBP	0	0.30359	1	0.993	0	CF	SDCBP	AMs
MBD4	0	0.303332	0.714	0.56	0	CF	MBD4	AMs
MSRB2	0	0.303286	0.86	0.735	0	CF	MSRB2	AMs
TCEAL4	0	0.303186	0.868	0.753	0	CF	TCEAL4	AMs
ZC3H13	0	0.302928	0.883	0.755	0	CF	ZC3H13	AMs
SRSF5	0	0.302881	0.943	0.827	0	CF	SRSF5	AMs
AGFG1	0	0.302669	0.829	0.683	0	CF	AGFG1	AMs
CNDP2	0	0.302596	0.808	0.663	0	CF	CNDP2	AMs
SH3BGRL	0	0.302583	1	0.994	0	CF	SH3BGRL	AMs
PCED1B-AS1	0	0.302058	0.895	0.8	0	CF	PCED1B-AS1	AMs
LAMTOR4	0	0.302002	0.995	0.959	0	CF	LAMTOR4	AMs
HMGN1	0	0.301923	0.972	0.901	0	CF	HMGN1	AMs
RAD23A	0	0.301873	0.911	0.788	0	CF	RAD23A	AMs
LAMTOR2	0	0.301817	0.975	0.899	0	CF	LAMTOR2	AMs
PGP	0	0.301622	0.749	0.6	0	CF	PGP	AMs
WNK1	0	0.301606	0.885	0.755	0	CF	WNK1	AMs
SLC8A1	0	0.301444	0.749	0.626	0	CF	SLC8A1	AMs
ERAP1	0	0.301359	0.541	0.372	0	CF	ERAP1	AMs
DYNC1H1	0	0.301335	0.776	0.642	0	CF	DYNC1H1	AMs
NDUFA12	0	0.301151	0.914	0.786	0	CF	NDUFA12	AMs
FNDC3A	0	0.301115	0.772	0.634	0	CF	FNDC3A	AMs
TMEM160	0	0.301017	0.848	0.709	0	CF	TMEM160	AMs
SLC31A1	0	0.301013	0.839	0.717	0	CF	SLC31A1	AMs
RAD23B	0	0.300833	0.771	0.612	0	CF	RAD23B	AMs
MAPK1	0	0.300769	0.773	0.636	0	CF	MAPK1	AMs
METAP2	0	0.300703	0.752	0.601	0	CF	METAP2	AMs
NUCB2	0	0.300587	0.595	0.442	0	CF	NUCB2	AMs
KDM5A	0	0.300545	0.749	0.613	0	CF	KDM5A	AMs
PHACTR2	0	0.300504	0.81	0.678	0	CF	PHACTR2	AMs
TTC3	0	0.300406	0.85	0.734	0	CF	TTC3	AMs
CCAR1	0	0.300271	0.692	0.539	0	CF	CCAR1	AMs
GLG1	0	0.300148	0.687	0.526	0	CF	GLG1	AMs
MT-CO3	0	0.299957	0.999	0.998	0	CF	MT-CO3	AMs
COMMD1	0	0.299924	0.751	0.586	0	CF	COMMD1	AMs
BAG1	0	0.299915	0.795	0.651	0	CF	BAG1	AMs
TRAPPC2L	0	0.299808	0.778	0.628	0	CF	TRAPPC2L	AMs
C18orf32	0	0.299798	0.988	0.926	0	CF	C18orf32	AMs
RNMT	0	0.29974	0.732	0.589	0	CF	RNMT	AMs
PPP1CA	0	0.29968	0.948	0.832	0	CF	PPP1CA	AMs
DDX6	0	0.299406	0.717	0.577	0	CF	DDX6	AMs
GRHPR	0	0.299327	0.664	0.505	0	CF	GRHPR	AMs
PPARG	0	0.299289	0.985	0.95	0	CF	PPARG	AMs
LILRB4	0	0.299131	0.307	0.172	0	CF	LILRB4	AMs
GTF3A	0	0.299029	0.953	0.858	0	CF	GTF3A	AMs
PPP2R3C	0	0.298936	0.664	0.494	0	CF	PPP2R3C	AMs
HLA-E	0	0.298896	1	0.973	0	CF	HLA-E	AMs
SELENOT	0	0.298878	0.942	0.837	0	CF	SELENOT	AMs
RPL14	0	0.298845	1	1	0	CF	RPL14	AMs
YWHAZ	0	0.298665	0.994	0.978	0	CF	YWHAZ	AMs
SUMF2	0	0.298594	0.729	0.585	0	CF	SUMF2	AMs
NDFIP1	0	0.298324	0.829	0.692	0	CF	NDFIP1	AMs
SH3BGRL3	0	0.298276	1	1	0	CF	SH3BGRL3	AMs
PSMC1	0	0.298136	0.738	0.567	0	CF	PSMC1	AMs
XPO1	0	0.298098	0.719	0.578	0	CF	XPO1	AMs
THRAP3	0	0.297931	0.838	0.709	0	CF	THRAP3	AMs
FAM50A	0	0.297869	0.805	0.66	0	CF	FAM50A	AMs
HMGN2	0	0.297821	0.993	0.97	0	CF	HMGN2	AMs
DMXL2	0	0.29775	0.708	0.574	0	CF	DMXL2	AMs
FUCA2	0	0.297704	0.779	0.623	0	CF	FUCA2	AMs
MCFD2	0	0.297696	0.764	0.606	0	CF	MCFD2	AMs
NFE2L2	0	0.297455	0.921	0.811	0	CF	NFE2L2	AMs
UFC1	0	0.297406	0.94	0.838	0	CF	UFC1	AMs
COTL1	0	0.297113	0.997	0.981	0	CF	COTL1	AMs
EHD4	0	0.296943	0.736	0.586	0	CF	EHD4	AMs
UFL1	0	0.296928	0.703	0.551	0	CF	UFL1	AMs
CREG1	0	0.296926	0.943	0.835	0	CF	CREG1	AMs
DCXR	0	0.296808	0.589	0.432	0	CF	DCXR	AMs
RNPEPL1	0	0.296786	0.722	0.565	0	CF	RNPEPL1	AMs
H3F3B	0	0.296343	1	0.995	0	CF	H3F3B	AMs
RPL9	0	0.296131	1	1	0	CF	RPL9	AMs
DCAF5	0	0.296086	0.612	0.452	0	CF	DCAF5	AMs
GADD45GIP1	0	0.295931	0.896	0.761	0	CF	GADD45GIP1	AMs
NDUFS4	0	0.295881	0.834	0.689	0	CF	NDUFS4	AMs
CORO1B	0	0.29581	0.743	0.582	0	CF	CORO1B	AMs
RBX1	0	0.295726	0.999	0.971	0	CF	RBX1	AMs
SNRPB	0	0.295589	0.897	0.771	0	CF	SNRPB	AMs
CDC40	0	0.295587	0.829	0.703	0	CF	CDC40	AMs
RIOK3	0	0.295546	0.799	0.668	0	CF	RIOK3	AMs
AL365361.1	0	0.295452	0.629	0.504	0	CF	AL365361.1	AMs
TIPRL	0	0.295331	0.774	0.62	0	CF	TIPRL	AMs
PPIP5K2	0	0.295196	0.686	0.536	0	CF	PPIP5K2	AMs
HAX1	0	0.295149	0.772	0.603	0	CF	HAX1	AMs
NAA50	0	0.295118	0.688	0.535	0	CF	NAA50	AMs
ZC3H15	0	0.295104	0.899	0.768	0	CF	ZC3H15	AMs
MIS18BP1	0	0.295085	0.937	0.865	0	CF	MIS18BP1	AMs
SLFN11	0	0.294855	0.845	0.732	0	CF	SLFN11	AMs
VAMP3	0	0.294842	0.832	0.698	0	CF	VAMP3	AMs
ALOX5AP	0	0.29474	0.999	1	0	CF	ALOX5AP	AMs
YWHAQ	0	0.294695	0.851	0.723	0	CF	YWHAQ	AMs
SREK1IP1	0	0.294642	0.751	0.608	0	CF	SREK1IP1	AMs
OS9	0	0.294509	0.804	0.661	0	CF	OS9	AMs
FIS1	0	0.29449	0.947	0.839	0	CF	FIS1	AMs
HECTD1	0	0.294482	0.678	0.528	0	CF	HECTD1	AMs
NEDD8	0	0.294454	0.999	0.971	0	CF	NEDD8	AMs
TGFB1	0	0.294433	0.803	0.658	0	CF	TGFB1	AMs
PPT1	0	0.294094	0.989	0.913	0	CF	PPT1	AMs
HPS5	0	0.294029	0.721	0.569	0	CF	HPS5	AMs
ATXN1	0	0.294	0.599	0.451	0	CF	ATXN1	AMs
C2orf74	0	0.293992	0.63	0.479	0	CF	C2orf74	AMs
CTSW	0	0.293988	0.481	0.338	0	CF	CTSW	AMs
GLOD4	0	0.293892	0.73	0.58	0	CF	GLOD4	AMs
MRPS23	0	0.293791	0.749	0.582	0	CF	MRPS23	AMs
LSM7	0	0.293732	0.938	0.83	0	CF	LSM7	AMs
SRP54	0	0.293404	0.744	0.591	0	CF	SRP54	AMs
IDH3G	0	0.29324	0.674	0.508	0	CF	IDH3G	AMs
C1orf122	0	0.29316	0.739	0.591	0	CF	C1orf122	AMs
DNAJC21	0	0.293147	0.728	0.578	0	CF	DNAJC21	AMs
TNFSF13B	0	0.293109	0.864	0.748	0	CF	TNFSF13B	AMs
C1QC	0	0.292925	0.999	0.995	0	CF	C1QC	AMs
HSBP1	0	0.292893	0.977	0.889	0	CF	HSBP1	AMs
EDEM2	0	0.292885	0.785	0.632	0	CF	EDEM2	AMs
RAP1A	0	0.292848	0.966	0.854	0	CF	RAP1A	AMs
HLA-C	0	0.292685	1	1	0	CF	HLA-C	AMs
DHX9	0	0.292671	0.65	0.485	0	CF	DHX9	AMs
GTF3C6	0	0.292671	0.883	0.744	0	CF	GTF3C6	AMs
SMIM19	0	0.29262	0.697	0.539	0	CF	SMIM19	AMs
HLA-DRA	0	0.292612	1	1	0	CF	HLA-DRA	AMs
ADIPOR2	0	0.292435	0.566	0.399	0	CF	ADIPOR2	AMs
ACVRL1	0	0.292401	0.663	0.502	0	CF	ACVRL1	AMs
SET	0	0.292325	0.981	0.931	0	CF	SET	AMs
TMEM33	0	0.292315	0.822	0.7	0	CF	TMEM33	AMs
DYNC1LI1	0	0.292237	0.731	0.575	0	CF	DYNC1LI1	AMs
ARID4B	0	0.292186	0.786	0.643	0	CF	ARID4B	AMs
BAZ1A	0	0.292084	0.852	0.706	0	CF	BAZ1A	AMs
IL1RN	0	0.291983	0.539	0.417	0	CF	IL1RN	AMs
BPTF	0	0.291744	0.846	0.727	0	CF	BPTF	AMs
TMEM165	0	0.291719	0.899	0.773	0	CF	TMEM165	AMs
ATP6V1E1	0	0.291716	0.944	0.829	0	CF	ATP6V1E1	AMs
ACP1	0	0.291639	0.727	0.572	0	CF	ACP1	AMs
PSMD6	0	0.291484	0.61	0.44	0	CF	PSMD6	AMs
ARHGAP30	0	0.291435	0.779	0.64	0	CF	ARHGAP30	AMs
ISCU	0	0.291333	0.982	0.907	0	CF	ISCU	AMs
RAB21	0	0.290997	0.71	0.559	0	CF	RAB21	AMs
PFDN2	0	0.290952	0.983	0.884	0	CF	PFDN2	AMs
HSD17B4	0	0.29071	0.777	0.616	0	CF	HSD17B4	AMs
DCAF7	0	0.290646	0.795	0.67	0	CF	DCAF7	AMs
TENT5A	0	0.290507	0.701	0.571	0	CF	TENT5A	AMs
SBDS	0	0.290469	0.781	0.638	0	CF	SBDS	AMs
SF3B2	0	0.290359	0.818	0.671	0	CF	SF3B2	AMs
PABPC4	0	0.29024	0.712	0.567	0	CF	PABPC4	AMs
C1orf43	0	0.289877	0.877	0.738	0	CF	C1orf43	AMs
ALG9	0	0.289869	0.528	0.42	0	CF	ALG9	AMs
MTIF3	0	0.289865	0.894	0.793	0	CF	MTIF3	AMs
ACADVL	0	0.289577	0.843	0.706	0	CF	ACADVL	AMs
MGAT1	0	0.289483	0.843	0.706	0	CF	MGAT1	AMs
CGGBP1	0	0.289454	0.772	0.633	0	CF	CGGBP1	AMs
FUNDC2	0	0.28934	0.782	0.627	0	CF	FUNDC2	AMs
LARP1	0	0.289316	0.782	0.647	0	CF	LARP1	AMs
PLXND1	0	0.289273	0.438	0.258	0	CF	PLXND1	AMs
RALBP1	0	0.289259	0.95	0.857	0	CF	RALBP1	AMs
DDAH2	0	0.289239	0.871	0.776	0	CF	DDAH2	AMs
G6PD	0	0.289172	0.656	0.495	0	CF	G6PD	AMs
ATP6V0E1	0	0.289059	1	0.993	0	CF	ATP6V0E1	AMs
SRSF11	0	0.289011	0.852	0.728	0	CF	SRSF11	AMs
CHCHD7	0	0.288837	0.643	0.49	0	CF	CHCHD7	AMs
CUL2	0	0.288812	0.628	0.465	0	CF	CUL2	AMs
NDUFB5	0	0.288695	0.97	0.857	0	CF	NDUFB5	AMs
SPI1	0	0.288575	0.998	0.972	0	CF	SPI1	AMs
RSU1	0	0.288513	0.784	0.652	0	CF	RSU1	AMs
SDCCAG8	0	0.288442	0.836	0.721	0	CF	SDCCAG8	AMs
EEF1G	0	0.288379	0.999	0.968	0	CF	EEF1G	AMs
PFKL	0	0.288296	0.646	0.486	0	CF	PFKL	AMs
MOB3B	0	0.288221	0.709	0.602	0	CF	MOB3B	AMs
MPHOSPH10	0	0.2882	0.576	0.409	0	CF	MPHOSPH10	AMs
PRNP	0	0.288189	0.691	0.543	0	CF	PRNP	AMs
SLC27A3	0	0.287905	0.657	0.505	0	CF	SLC27A3	AMs
OSTF1	0	0.287861	0.978	0.883	0	CF	OSTF1	AMs
RPL10A	0	0.28782	1	0.999	0	CF	RPL10A	AMs
HCLS1	0	0.287757	0.9	0.79	0	CF	HCLS1	AMs
EMC3	0	0.287755	0.793	0.664	0	CF	EMC3	AMs
PPM1G	0	0.287714	0.873	0.755	0	CF	PPM1G	AMs
SERINC3	0	0.287705	0.819	0.685	0	CF	SERINC3	AMs
CTR9	0	0.287674	0.618	0.467	0	CF	CTR9	AMs
FBXO9	0	0.287464	0.74	0.597	0	CF	FBXO9	AMs
MRPL35	0	0.287337	0.605	0.441	0	CF	MRPL35	AMs
HACD3	0	0.287162	0.639	0.491	0	CF	HACD3	AMs
BOLA3	0	0.287098	0.665	0.518	0	CF	BOLA3	AMs
PSMB2	0	0.286736	0.883	0.75	0	CF	PSMB2	AMs
SF3B1	0	0.286728	0.881	0.762	0	CF	SF3B1	AMs
BUD31	0	0.28671	0.81	0.66	0	CF	BUD31	AMs
SERPINA1	0	0.286646	1	0.997	0	CF	SERPINA1	AMs
MTMR6	0	0.286628	0.66	0.515	0	CF	MTMR6	AMs
PRPF8	0	0.286578	0.668	0.52	0	CF	PRPF8	AMs
MRPS15	0	0.286493	0.901	0.769	0	CF	MRPS15	AMs
PPP2R5A	0	0.286467	0.682	0.525	0	CF	PPP2R5A	AMs
SLC1A5	0	0.286376	0.379	0.204	0	CF	SLC1A5	AMs
CLINT1	0	0.286372	0.821	0.698	0	CF	CLINT1	AMs
MOSPD2	0	0.286168	0.732	0.597	0	CF	MOSPD2	AMs
POR	0	0.286114	0.815	0.683	0	CF	POR	AMs
SLU7	0	0.286055	0.696	0.543	0	CF	SLU7	AMs
ATM	0	0.285896	0.741	0.621	0	CF	ATM	AMs
NACA	0	0.285868	1	1	0	CF	NACA	AMs
SUPT16H	0	0.28582	0.73	0.584	0	CF	SUPT16H	AMs
TMEM251	0	0.285774	0.805	0.66	0	CF	TMEM251	AMs
CYC1	0	0.285771	0.719	0.56	0	CF	CYC1	AMs
MR1	0	0.285744	0.793	0.674	0	CF	MR1	AMs
RXRA	0	0.285707	0.702	0.563	0	CF	RXRA	AMs
ZMAT2	0	0.285697	0.808	0.678	0	CF	ZMAT2	AMs
KCTD20	0	0.285649	0.592	0.436	0	CF	KCTD20	AMs
TNRC6B	0	0.285518	0.694	0.557	0	CF	TNRC6B	AMs
CYSTM1	0	0.285471	0.789	0.651	0	CF	CYSTM1	AMs
ATP6V1D	0	0.285411	0.872	0.743	0	CF	ATP6V1D	AMs
RPS6	0	0.285257	1	1	0	CF	RPS6	AMs
CBR1	0	0.285249	0.796	0.665	0	CF	CBR1	AMs
SMC3	0	0.285239	0.735	0.584	0	CF	SMC3	AMs
SAT2	0	0.285102	0.823	0.678	0	CF	SAT2	AMs
CSF2RB	0	0.285051	0.619	0.484	0	CF	CSF2RB	AMs
REEP5	0	0.285003	0.996	0.952	0	CF	REEP5	AMs
TRAM1	0	0.284948	0.932	0.838	0	CF	TRAM1	AMs
RASSF4	0	0.284916	0.566	0.435	0	CF	RASSF4	AMs
NSRP1	0	0.28477	0.741	0.609	0	CF	NSRP1	AMs
PHIP	0	0.28476	0.709	0.568	0	CF	PHIP	AMs
LAMTOR5	0	0.284743	0.986	0.918	0	CF	LAMTOR5	AMs
TIPARP	0	0.284606	0.667	0.521	0	CF	TIPARP	AMs
PHF3	0	0.284564	0.827	0.704	0	CF	PHF3	AMs
ARFGAP3	0	0.284528	0.679	0.528	0	CF	ARFGAP3	AMs
PHB	0	0.284264	0.854	0.712	0	CF	PHB	AMs
VDAC2	0	0.284208	0.966	0.861	0	CF	VDAC2	AMs
UBE2D3	0	0.284133	0.99	0.942	0	CF	UBE2D3	AMs
MS4A7	0	0.283893	1	1	0	CF	MS4A7	AMs
GCC2	0	0.283889	0.889	0.788	0	CF	GCC2	AMs
ARPC1A	0	0.283884	0.731	0.566	0	CF	ARPC1A	AMs
IFITM2	0	0.283671	0.585	0.468	0	CF	IFITM2	AMs
NORAD	0	0.28353	0.621	0.475	0	CF	NORAD	AMs
BLVRB	0	0.28337	0.842	0.769	0	CF	BLVRB	AMs
S100A10	0	0.283327	1	1	0	CF	S100A10	AMs
VTI1B	0	0.283294	0.868	0.743	0	CF	VTI1B	AMs
DRAP1	0	0.283178	0.93	0.832	0	CF	DRAP1	AMs
HNRNPK	0	0.283132	0.982	0.918	0	CF	HNRNPK	AMs
SNRPD1	0	0.283027	0.902	0.779	0	CF	SNRPD1	AMs
BRD7	0	0.283001	0.851	0.729	0	CF	BRD7	AMs
CHD9	0	0.282981	0.861	0.745	0	CF	CHD9	AMs
STAC	0	0.282963	0.697	0.584	0	CF	STAC	AMs
PKN2	0	0.282862	0.731	0.612	0	CF	PKN2	AMs
SBNO1	0	0.282307	0.55	0.391	0	CF	SBNO1	AMs
UQCRH	0	0.282092	0.999	0.987	0	CF	UQCRH	AMs
ACOX1	0	0.282074	0.67	0.521	0	CF	ACOX1	AMs
DICER1	0	0.282059	0.755	0.633	0	CF	DICER1	AMs
LINC02785	0	0.282003	0.576	0.436	0	CF	LINC02785	AMs
FAM204A	0	0.281891	0.812	0.692	0	CF	FAM204A	AMs
MRPL32	0	0.281777	0.643	0.479	0	CF	MRPL32	AMs
PLEC	0	0.281729	0.723	0.594	0	CF	PLEC	AMs
UFD1	0	0.281707	0.714	0.566	0	CF	UFD1	AMs
SNF8	0	0.281703	0.811	0.664	0	CF	SNF8	AMs
EIF2A	0	0.281546	0.815	0.681	0	CF	EIF2A	AMs
FHL1	0	0.281408	0.81	0.718	0	CF	FHL1	AMs
SAMM50	0	0.281401	0.591	0.432	0	CF	SAMM50	AMs
CD74	0	0.281305	1	1	0	CF	CD74	AMs
GTF2H5	0	0.281271	0.913	0.816	0	CF	GTF2H5	AMs
CLIP4	0	0.281122	0.71	0.574	0	CF	CLIP4	AMs
HIPK3	0	0.281082	0.63	0.483	0	CF	HIPK3	AMs
ERGIC1	0	0.280773	0.624	0.476	0	CF	ERGIC1	AMs
EIF4E2	0	0.280619	0.765	0.617	0	CF	EIF4E2	AMs
GABARAPL2	0	0.280609	0.978	0.901	0	CF	GABARAPL2	AMs
TRMT112	0	0.28048	0.987	0.921	0	CF	TRMT112	AMs
IMPAD1	0	0.280476	0.693	0.553	0	CF	IMPAD1	AMs
DERL1	0	0.280272	0.748	0.601	0	CF	DERL1	AMs
AGPAT2	0	0.280184	0.818	0.704	0	CF	AGPAT2	AMs
DDX39B	0	0.27984	0.677	0.524	0	CF	DDX39B	AMs
TMEM126A	0	0.27981	0.77	0.622	0	CF	TMEM126A	AMs
NDUFS7	0	0.279749	0.901	0.78	0	CF	NDUFS7	AMs
COPA	0	0.279662	0.826	0.7	0	CF	COPA	AMs
HLA-DOA	0	0.27965	0.584	0.441	0	CF	HLA-DOA	AMs
TOMM20	0	0.279641	0.99	0.935	0	CF	TOMM20	AMs
TMBIM4	0	0.279539	0.998	0.988	0	CF	TMBIM4	AMs
KHDRBS1	0	0.279439	0.93	0.831	0	CF	KHDRBS1	AMs
TRIP11	0	0.279257	0.676	0.539	0	CF	TRIP11	AMs
EID1	0	0.279253	0.96	0.859	0	CF	EID1	AMs
SLC2A3	0	0.279245	0.609	0.486	0	CF	SLC2A3	AMs
DTX4	0	0.279051	0.488	0.333	0	CF	DTX4	AMs
ZNHIT1	0	0.278957	0.88	0.747	0	CF	ZNHIT1	AMs
MRPS24	0	0.278947	0.82	0.682	0	CF	MRPS24	AMs
HK3	0	0.278902	0.509	0.36	0	CF	HK3	AMs
MYOF	0	0.278834	0.784	0.643	0	CF	MYOF	AMs
NDUFS3	0	0.278775	0.799	0.657	0	CF	NDUFS3	AMs
FAM174C	0	0.278718	0.779	0.628	0	CF	FAM174C	AMs
RSF1	0	0.278651	0.696	0.558	0	CF	RSF1	AMs
EIF3I	0	0.278469	0.74	0.581	0	CF	EIF3I	AMs
WBP2	0	0.278431	0.721	0.567	0	CF	WBP2	AMs
STUB1	0	0.278364	0.814	0.672	0	CF	STUB1	AMs
ANP32B	0	0.278362	0.988	0.928	0	CF	ANP32B	AMs
VMA21	0	0.278232	0.8	0.667	0	CF	VMA21	AMs
GNG5	0	0.2781	1	0.996	0	CF	GNG5	AMs
EMP3	0	0.278038	0.992	0.95	0	CF	EMP3	AMs
C4orf3	0	0.278028	0.981	0.912	0	CF	C4orf3	AMs
ABI1	0	0.277962	0.738	0.601	0	CF	ABI1	AMs
RNF213	0	0.277881	0.938	0.856	0	CF	RNF213	AMs
EEF1D	0	0.277853	0.995	0.95	0	CF	EEF1D	AMs
PIGP	0	0.277793	0.779	0.647	0	CF	PIGP	AMs
NIT2	0	0.277759	0.693	0.542	0	CF	NIT2	AMs
WIPF1	0	0.27773	0.734	0.599	0	CF	WIPF1	AMs
ADAM9	0	0.277641	0.56	0.396	0	CF	ADAM9	AMs
EIF2AK2	0	0.277639	0.879	0.769	0	CF	EIF2AK2	AMs
ATP6V1H	0	0.277425	0.635	0.485	0	CF	ATP6V1H	AMs
LRRC58	0	0.277405	0.559	0.409	0	CF	LRRC58	AMs
DMAC1	0	0.27736	0.874	0.771	0	CF	DMAC1	AMs
VPS36	0	0.277345	0.758	0.624	0	CF	VPS36	AMs
CYB5R3	0	0.277286	0.914	0.789	0	CF	CYB5R3	AMs
ACAA1	0	0.277244	0.795	0.644	0	CF	ACAA1	AMs
ZNF217	0	0.277209	0.714	0.584	0	CF	ZNF217	AMs
SPART	0	0.277205	0.72	0.58	0	CF	SPART	AMs
SPNS1	0	0.277052	0.678	0.541	0	CF	SPNS1	AMs
IFNGR1	0	0.277028	0.968	0.876	0	CF	IFNGR1	AMs
CCNI	0	0.27697	1	0.99	0	CF	CCNI	AMs
LMO2	0	0.27696	0.564	0.409	0	CF	LMO2	AMs
SOD1	0	0.276803	0.987	0.932	0	CF	SOD1	AMs
RPL11	0	0.276761	1	1	0	CF	RPL11	AMs
AZIN1	0	0.276443	0.609	0.451	0	CF	AZIN1	AMs
VPS26A	0	0.276421	0.779	0.65	0	CF	VPS26A	AMs
MIA3	0	0.276334	0.697	0.547	0	CF	MIA3	AMs
IER3IP1	0	0.2762	0.832	0.704	0	CF	IER3IP1	AMs
FAM49B	0	0.276189	0.921	0.807	0	CF	FAM49B	AMs
MRPL27	0	0.276143	0.761	0.606	0	CF	MRPL27	AMs
TSC22D1	0	0.27609	0.401	0.265	0	CF	TSC22D1	AMs
ACAT2	0	0.276025	0.365	0.249	0	CF	ACAT2	AMs
SMDT1	0	0.275936	0.943	0.858	0	CF	SMDT1	AMs
PTPN12	0	0.275834	0.946	0.853	0	CF	PTPN12	AMs
RGS1	0	0.275483	0.392	0.256	0	CF	RGS1	AMs
ARID4A	0	0.275421	0.696	0.555	0	CF	ARID4A	AMs
ACBD3	0	0.275416	0.753	0.624	0	CF	ACBD3	AMs
DOCK8	0	0.275191	0.951	0.871	0	CF	DOCK8	AMs
ATP2C1	0	0.27472	0.799	0.676	0	CF	ATP2C1	AMs
UFM1	0	0.274693	0.884	0.778	0	CF	UFM1	AMs
GGNBP2	0	0.274638	0.762	0.619	0	CF	GGNBP2	AMs
CD2BP2	0	0.274607	0.668	0.5	0	CF	CD2BP2	AMs
WDR61	0	0.274549	0.676	0.524	0	CF	WDR61	AMs
AHCYL1	0	0.274537	0.809	0.686	0	CF	AHCYL1	AMs
ZFP36L2	0	0.274494	0.957	0.887	0	CF	ZFP36L2	AMs
ARRB1	0	0.274451	0.62	0.47	0	CF	ARRB1	AMs
MCOLN1	0	0.274104	0.757	0.642	0	CF	MCOLN1	AMs
RBM39	0	0.273999	0.936	0.844	0	CF	RBM39	AMs
CHCHD1	0	0.273924	0.869	0.743	0	CF	CHCHD1	AMs
ITGA4	0	0.273747	0.535	0.396	0	CF	ITGA4	AMs
KCNAB2	0	0.273613	0.713	0.573	0	CF	KCNAB2	AMs
FGFR1OP2	0	0.273388	0.728	0.581	0	CF	FGFR1OP2	AMs
CARS2	0	0.273314	0.655	0.5	0	CF	CARS2	AMs
PYURF	0	0.273108	0.928	0.835	0	CF	PYURF	AMs
FUS	0	0.273034	0.763	0.618	0	CF	FUS	AMs
ANXA4	0	0.273031	0.89	0.771	0	CF	ANXA4	AMs
RTRAF	0	0.272898	0.946	0.83	0	CF	RTRAF	AMs
PRPF4B	0	0.272826	0.741	0.604	0	CF	PRPF4B	AMs
CFLAR	0	0.272723	0.75	0.632	0	CF	CFLAR	AMs
RSL24D1	0	0.272667	0.935	0.856	0	CF	RSL24D1	AMs
USP3	0	0.272602	0.749	0.614	0	CF	USP3	AMs
NDUFA9	0	0.272544	0.657	0.501	0	CF	NDUFA9	AMs
CCDC85B	0	0.272523	0.775	0.631	0	CF	CCDC85B	AMs
PCGF5	0	0.272198	0.666	0.52	0	CF	PCGF5	AMs
FCGR1A	0	0.272161	0.777	0.68	0	CF	FCGR1A	AMs
RPS16	0	0.272147	1	1	0	CF	RPS16	AMs
VAMP2	0	0.271978	0.711	0.568	0	CF	VAMP2	AMs
TRMT10C	0	0.271863	0.599	0.435	0	CF	TRMT10C	AMs
IBTK	0	0.271643	0.613	0.466	0	CF	IBTK	AMs
ZBTB8OS	0	0.271628	0.907	0.802	0	CF	ZBTB8OS	AMs
KRR1	0	0.271504	0.625	0.474	0	CF	KRR1	AMs
GAPVD1	0	0.27137	0.593	0.437	0	CF	GAPVD1	AMs
ROCK2	0	0.271358	0.619	0.473	0	CF	ROCK2	AMs
SDAD1	0	0.27132	0.633	0.479	0	CF	SDAD1	AMs
SRPRA	0	0.271282	0.684	0.537	0	CF	SRPRA	AMs
CHMP3	0	0.271275	0.927	0.841	0	CF	CHMP3	AMs
EIF3D	0	0.271185	0.808	0.667	0	CF	EIF3D	AMs
RAD21	0	0.271087	0.779	0.642	0	CF	RAD21	AMs
RAC1	0	0.271038	1	0.999	0	CF	RAC1	AMs
RPS6KA3	0	0.270827	0.674	0.555	0	CF	RPS6KA3	AMs
PSMD12	0	0.270776	0.742	0.606	0	CF	PSMD12	AMs
PSMC6	0	0.27071	0.731	0.579	0	CF	PSMC6	AMs
ZFAND5	0	0.270682	0.946	0.876	0	CF	ZFAND5	AMs
USP14	0	0.270674	0.776	0.642	0	CF	USP14	AMs
LILRB1	0	0.270657	0.566	0.424	0	CF	LILRB1	AMs
MAP2K2	0	0.270468	0.74	0.587	0	CF	MAP2K2	AMs
TMX4	0	0.270455	0.714	0.581	0	CF	TMX4	AMs
UBE2D2	0	0.270455	0.839	0.7	0	CF	UBE2D2	AMs
ARCN1	0	0.27045	0.686	0.534	0	CF	ARCN1	AMs
C17orf49	0	0.270397	0.691	0.554	0	CF	C17orf49	AMs
PARL	0	0.270353	0.65	0.485	0	CF	PARL	AMs
NCF2	0	0.270151	0.998	0.97	0	CF	NCF2	AMs
QSOX1	0	0.270096	0.823	0.702	0	CF	QSOX1	AMs
MAN1A1	0	0.270063	0.885	0.783	0	CF	MAN1A1	AMs
FCHO2	0	0.26998	0.716	0.606	0	CF	FCHO2	AMs
POLR2J	0	0.269898	0.842	0.722	0	CF	POLR2J	AMs
TAOK3	0	0.269865	0.908	0.802	0	CF	TAOK3	AMs
HPS1	0	0.269777	0.672	0.532	0	CF	HPS1	AMs
CD58	0	0.26975	0.779	0.647	0	CF	CD58	AMs
RPS9	0	0.26964	1	1	0	CF	RPS9	AMs
DSTN	0	0.269471	0.961	0.884	0	CF	DSTN	AMs
GPX4	0	0.26943	1	0.998	0	CF	GPX4	AMs
DDB1	0	0.269307	0.517	0.354	0	CF	DDB1	AMs
GTF2B	0	0.269165	0.725	0.574	0	CF	GTF2B	AMs
TWF2	0	0.269028	0.838	0.703	0	CF	TWF2	AMs
ITPRIPL2	0	0.269007	0.602	0.458	0	CF	ITPRIPL2	AMs
CDC42BPB	0	0.268993	0.777	0.664	0	CF	CDC42BPB	AMs
VAMP8	0	0.268769	1	0.999	0	CF	VAMP8	AMs
GPX3	0	0.26876	0.307	0.176	0	CF	GPX3	AMs
SNHG8	0	0.26873	0.837	0.728	0	CF	SNHG8	AMs
RAB8B	0	0.268589	0.75	0.611	0	CF	RAB8B	AMs
RTCB	0	0.268575	0.665	0.506	0	CF	RTCB	AMs
EEF1A1	0	0.268531	1	1	0	CF	EEF1A1	AMs
HLA-F	0	0.268513	0.917	0.795	0	CF	HLA-F	AMs
LPCAT2	0	0.268461	0.72	0.607	0	CF	LPCAT2	AMs
RPS6KA1	0	0.268446	0.662	0.509	0	CF	RPS6KA1	AMs
USP8	0	0.268341	0.794	0.66	0	CF	USP8	AMs
UTP18	0	0.268267	0.648	0.495	0	CF	UTP18	AMs
HNRNPD	0	0.268246	0.868	0.739	0	CF	HNRNPD	AMs
ANP32A	0	0.268094	0.836	0.716	0	CF	ANP32A	AMs
MAP4	0	0.268087	0.758	0.625	0	CF	MAP4	AMs
JMJD1C	0	0.267975	0.849	0.734	0	CF	JMJD1C	AMs
CLEC2B	0	0.267898	0.903	0.797	0	CF	CLEC2B	AMs
SNX1	0	0.267882	0.684	0.536	0	CF	SNX1	AMs
C1QBP	0	0.267774	0.841	0.695	0	CF	C1QBP	AMs
RECQL	0	0.267749	0.745	0.621	0	CF	RECQL	AMs
EFCAB14	0	0.267748	0.803	0.686	0	CF	EFCAB14	AMs
MITF	0	0.267654	0.712	0.583	0	CF	MITF	AMs
SNX17	0	0.267594	0.778	0.636	0	CF	SNX17	AMs
SEC31A	0	0.267547	0.758	0.623	0	CF	SEC31A	AMs
MRPS28	0	0.267524	0.626	0.467	0	CF	MRPS28	AMs
ERP29	0	0.267489	0.99	0.922	0	CF	ERP29	AMs
PDLIM5	0	0.26739	0.675	0.535	0	CF	PDLIM5	AMs
SUN2	0	0.267367	0.619	0.471	0	CF	SUN2	AMs
AXL	0	0.267298	0.77	0.69	0	CF	AXL	AMs
GOLIM4	0	0.26728	0.758	0.651	0	CF	GOLIM4	AMs
MRPS7	0	0.267279	0.713	0.562	0	CF	MRPS7	AMs
PHPT1	0	0.267268	0.907	0.808	0	CF	PHPT1	AMs
OGA	0	0.267251	0.572	0.436	0	CF	OGA	AMs
EDEM1	0	0.267238	0.485	0.328	0	CF	EDEM1	AMs
ZEB2	0	0.267192	0.951	0.905	0	CF	ZEB2	AMs
BCAT1	0	0.267182	0.269	0.134	0	CF	BCAT1	AMs
PTMS	0	0.267089	0.992	0.971	0	CF	PTMS	AMs
FAM177A1	0	0.266958	0.751	0.615	0	CF	FAM177A1	AMs
STAT3	0	0.266909	0.786	0.66	0	CF	STAT3	AMs
CSNK1A1	0	0.266795	0.932	0.839	0	CF	CSNK1A1	AMs
EIF4B	0	0.266766	0.923	0.843	0	CF	EIF4B	AMs
MVP	0	0.266591	0.572	0.414	0	CF	MVP	AMs
TMEM50A	0	0.26652	0.987	0.926	0	CF	TMEM50A	AMs
CCDC90B	0	0.266401	0.772	0.638	0	CF	CCDC90B	AMs
MRPS34	0	0.266371	0.786	0.649	0	CF	MRPS34	AMs
YY1	0	0.266363	0.933	0.841	0	CF	YY1	AMs
ST3GAL1	0	0.26636	0.577	0.421	0	CF	ST3GAL1	AMs
ITSN2	0	0.266316	0.728	0.591	0	CF	ITSN2	AMs
CDC5L	0	0.266209	0.673	0.526	0	CF	CDC5L	AMs
IPO7	0	0.266146	0.828	0.713	0	CF	IPO7	AMs
NDUFA8	0	0.266098	0.748	0.6	0	CF	NDUFA8	AMs
SIVA1	0	0.266035	0.89	0.771	0	CF	SIVA1	AMs
TBL1XR1	0	0.265966	0.653	0.521	0	CF	TBL1XR1	AMs
AP3D1	0	0.26595	0.578	0.422	0	CF	AP3D1	AMs
ERH	0	0.26587	0.98	0.902	0	CF	ERH	AMs
ZDHHC3	0	0.265861	0.734	0.59	0	CF	ZDHHC3	AMs
NOP58	0	0.265861	0.495	0.34	0	CF	NOP58	AMs
SC5D	0	0.265802	0.448	0.309	0	CF	SC5D	AMs
C14orf119	0	0.26558	0.783	0.627	0	CF	C14orf119	AMs
PTBP3	0	0.265502	0.917	0.823	0	CF	PTBP3	AMs
RAB5IF	0	0.265353	0.976	0.879	0	CF	RAB5IF	AMs
KIAA0930	0	0.26524	0.503	0.346	0	CF	KIAA0930	AMs
FFAR4	0	0.265173	0.822	0.729	0	CF	FFAR4	AMs
ZNF24	0	0.26516	0.598	0.441	0	CF	ZNF24	AMs
NSD3	0	0.265066	0.678	0.533	0	CF	NSD3	AMs
AP5B1	0	0.264721	0.601	0.456	0	CF	AP5B1	AMs
U2SURP	0	0.264702	0.798	0.673	0	CF	U2SURP	AMs
EIF3F	0	0.264654	0.951	0.86	0	CF	EIF3F	AMs
GLIPR2	0	0.264647	0.997	0.978	0	CF	GLIPR2	AMs
KIAA0100	0	0.264628	0.595	0.445	0	CF	KIAA0100	AMs
TNFSF13	0	0.26453	0.952	0.871	0	CF	TNFSF13	AMs
NUB1	0	0.264505	0.751	0.625	0	CF	NUB1	AMs
KIAA1143	0	0.264496	0.601	0.453	0	CF	KIAA1143	AMs
PSMB9	0	0.264249	0.942	0.822	0	CF	PSMB9	AMs
B3GNT2	0	0.264139	0.734	0.616	0	CF	B3GNT2	AMs
ELF1	0	0.264112	0.898	0.785	0	CF	ELF1	AMs
LAMP2	0	0.263899	0.993	0.943	0	CF	LAMP2	AMs
IMMT	0	0.263775	0.735	0.596	0	CF	IMMT	AMs
REL	0	0.263734	0.743	0.617	0	CF	REL	AMs
FBXL15	0	0.263713	0.603	0.446	0	CF	FBXL15	AMs
CPEB4	0	0.263644	0.861	0.774	0	CF	CPEB4	AMs
TMEM245	0	0.263625	0.518	0.37	0	CF	TMEM245	AMs
PRPF6	0	0.263492	0.688	0.543	0	CF	PRPF6	AMs
SRSF10	0	0.263445	0.737	0.599	0	CF	SRSF10	AMs
NAP1L1	0	0.263405	0.997	0.987	0	CF	NAP1L1	AMs
ANAPC5	0	0.263225	0.654	0.499	0	CF	ANAPC5	AMs
TFEC	0	0.263008	0.856	0.748	0	CF	TFEC	AMs
SECISBP2L	0	0.262995	0.664	0.529	0	CF	SECISBP2L	AMs
MYCBP2	0	0.26294	0.757	0.637	0	CF	MYCBP2	AMs
DUSP23	0	0.262793	0.781	0.644	0	CF	DUSP23	AMs
RCOR1	0	0.262652	0.617	0.474	0	CF	RCOR1	AMs
EIF3H	0	0.262628	0.979	0.914	0	CF	EIF3H	AMs
SLC4A1AP	0	0.262605	0.543	0.383	0	CF	SLC4A1AP	AMs
MRPL11	0	0.262357	0.811	0.67	0	CF	MRPL11	AMs
DUSP3	0	0.262147	0.684	0.546	0	CF	DUSP3	AMs
CALU	0	0.261942	0.764	0.642	0	CF	CALU	AMs
LPGAT1	0	0.261906	0.455	0.306	0	CF	LPGAT1	AMs
NIPSNAP2	0	0.261833	0.718	0.584	0	CF	NIPSNAP2	AMs
G3BP2	0	0.2617	0.833	0.716	0	CF	G3BP2	AMs
RASSF5	0	0.261694	0.635	0.499	0	CF	RASSF5	AMs
MRPS5	0	0.26169	0.698	0.558	0	CF	MRPS5	AMs
MT-CYB	0	0.261577	0.999	0.997	0	CF	MT-CYB	AMs
ATP6AP1	0	0.261566	0.951	0.855	0	CF	ATP6AP1	AMs
UQCRC1	0	0.261529	0.691	0.539	0	CF	UQCRC1	AMs
PSD3	0	0.261493	0.476	0.345	0	CF	PSD3	AMs
STARD7	0	0.261486	0.707	0.584	0	CF	STARD7	AMs
SNX3	0	0.261287	0.999	0.978	0	CF	SNX3	AMs
ATP6V0A1	0	0.261276	0.545	0.405	0	CF	ATP6V0A1	AMs
SLF2	0	0.261215	0.57	0.432	0	CF	SLF2	AMs
DNAJC7	0	0.261209	0.817	0.692	0	CF	DNAJC7	AMs
TANC2	0	0.261198	0.7	0.592	0	CF	TANC2	AMs
ILF2	0	0.261172	0.701	0.545	0	CF	ILF2	AMs
ORMDL1	0	0.261062	0.858	0.727	0	CF	ORMDL1	AMs
LYN	0	0.261061	0.917	0.804	0	CF	LYN	AMs
CCDC25	0	0.26098	0.585	0.439	0	CF	CCDC25	AMs
KIN	0	0.260928	0.584	0.436	0	CF	KIN	AMs
ALOX5	0	0.260889	0.989	0.952	0	CF	ALOX5	AMs
HK1	0	0.260881	0.621	0.483	0	CF	HK1	AMs
KMT2C	0	0.260879	0.772	0.648	0	CF	KMT2C	AMs
CD40	0	0.260874	0.6	0.463	0	CF	CD40	AMs
POLE3	0	0.260735	0.6	0.46	0	CF	POLE3	AMs
EPAS1	0	0.260732	0.716	0.583	0	CF	EPAS1	AMs
HCFC1R1	0	0.260713	0.705	0.566	0	CF	HCFC1R1	AMs
PPP4R3B	0	0.260667	0.666	0.516	0	CF	PPP4R3B	AMs
STX4	0	0.260478	0.691	0.541	0	CF	STX4	AMs
CD83	0	0.260329	0.781	0.655	0	CF	CD83	AMs
SLC25A6	0	0.26031	0.993	0.947	0	CF	SLC25A6	AMs
VOPP1	0	0.260152	0.694	0.567	0	CF	VOPP1	AMs
ANAPC16	0	0.260058	0.915	0.816	0	CF	ANAPC16	AMs
STX6	0	0.259987	0.681	0.549	0	CF	STX6	AMs
CAPZB	0	0.259916	0.945	0.837	0	CF	CAPZB	AMs
SRP19	0	0.259892	0.864	0.748	0	CF	SRP19	AMs
CIAO2B	0	0.259875	0.966	0.878	0	CF	CIAO2B	AMs
SLC6A6	0	0.259843	0.729	0.607	0	CF	SLC6A6	AMs
LEPROTL1	0	0.259818	0.953	0.872	0	CF	LEPROTL1	AMs
GBP2	0	0.259783	0.71	0.572	0	CF	GBP2	AMs
NARS	0	0.259744	0.863	0.731	0	CF	NARS	AMs
UQCC2	0	0.259743	0.822	0.702	0	CF	UQCC2	AMs
CAT	0	0.259728	0.978	0.905	0	CF	CAT	AMs
RFC1	0	0.259698	0.599	0.454	0	CF	RFC1	AMs
OSBPL11	0	0.259632	0.959	0.904	0	CF	OSBPL11	AMs
DLD	0	0.25963	0.69	0.544	0	CF	DLD	AMs
MZT2B	0	0.259593	0.874	0.765	0	CF	MZT2B	AMs
KLHL18	0	0.259486	0.535	0.393	0	CF	KLHL18	AMs
UBE2G2	0	0.259147	0.663	0.525	0	CF	UBE2G2	AMs
CSNK2B	0	0.259002	0.917	0.808	0	CF	CSNK2B	AMs
PNRC2	0	0.258977	0.832	0.714	0	CF	PNRC2	AMs
PCBD1	0	0.258904	0.851	0.74	0	CF	PCBD1	AMs
NDUFS1	0	0.258813	0.629	0.481	0	CF	NDUFS1	AMs
RAB32	0	0.258767	0.749	0.617	0	CF	RAB32	AMs
HNRNPM	0	0.258708	0.813	0.675	0	CF	HNRNPM	AMs
PTPRA	0	0.258511	0.722	0.573	0	CF	PTPRA	AMs
RPL10	0	0.25851	1	1	0	CF	RPL10	AMs
ACTG1	0	0.258482	0.999	0.993	0	CF	ACTG1	AMs
MYO9B	0	0.258386	0.688	0.549	0	CF	MYO9B	AMs
NDUFAF3	0	0.25832	0.898	0.774	0	CF	NDUFAF3	AMs
DENND4C	0	0.258313	0.637	0.502	0	CF	DENND4C	AMs
IL18	0	0.258311	0.808	0.706	0	CF	IL18	AMs
SHOC2	0	0.258273	0.724	0.58	0	CF	SHOC2	AMs
RANBP2	0	0.258189	0.673	0.536	0	CF	RANBP2	AMs
TCIRG1	0	0.258077	0.676	0.526	0	CF	TCIRG1	AMs
YWHAE	0	0.258008	0.97	0.921	0	CF	YWHAE	AMs
ZNF593	0	0.257988	0.607	0.457	0	CF	ZNF593	AMs
PIM1	0	0.257928	0.392	0.278	0	CF	PIM1	AMs
PPP2R5C	0	0.2579	0.753	0.635	0	CF	PPP2R5C	AMs
TMEM126B	0	0.257743	0.69	0.542	0	CF	TMEM126B	AMs
DDHD1	0	0.25765	0.709	0.593	0	CF	DDHD1	AMs
HUWE1	0	0.257612	0.683	0.552	0	CF	HUWE1	AMs
UTP3	0	0.257571	0.527	0.369	0	CF	UTP3	AMs
LARS	0	0.257525	0.777	0.653	0	CF	LARS	AMs
SLC49A3	0	0.257461	0.436	0.292	0	CF	SLC49A3	AMs
GLB1	0	0.257455	0.771	0.629	0	CF	GLB1	AMs
NDUFV3	0	0.257376	0.774	0.657	0	CF	NDUFV3	AMs
MED28	0	0.257302	0.7	0.556	0	CF	MED28	AMs
FYTTD1	0	0.257295	0.696	0.56	0	CF	FYTTD1	AMs
SYNGR1	0	0.25724	0.42	0.301	0	CF	SYNGR1	AMs
RIF1	0	0.257185	0.611	0.475	0	CF	RIF1	AMs
PTPN2	0	0.257027	0.736	0.611	0	CF	PTPN2	AMs
ANKRD11	0	0.257	0.787	0.661	0	CF	ANKRD11	AMs
TRIQK	0	0.256894	0.653	0.525	0	CF	TRIQK	AMs
ERCC5	0	0.256871	0.591	0.448	0	CF	ERCC5	AMs
CACYBP	0	0.256816	0.835	0.704	0	CF	CACYBP	AMs
UBE2B	0	0.256793	0.956	0.867	0	CF	UBE2B	AMs
HEXA	0	0.25679	0.94	0.814	0	CF	HEXA	AMs
RAC2	0	0.256757	0.906	0.801	0	CF	RAC2	AMs
TMED7	0	0.256581	0.705	0.564	0	CF	TMED7	AMs
CCDC59	0	0.25651	0.661	0.526	0	CF	CCDC59	AMs
CCSAP	0	0.256464	0.609	0.465	0	CF	CCSAP	AMs
GCA	0	0.256411	0.959	0.901	0	CF	GCA	AMs
NOP56	0	0.25636	0.573	0.424	0	CF	NOP56	AMs
RMDN1	0	0.256285	0.647	0.51	0	CF	RMDN1	AMs
TNFAIP2	0	0.256267	0.837	0.724	0	CF	TNFAIP2	AMs
UPF2	0	0.256238	0.583	0.443	0	CF	UPF2	AMs
ADD1	0	0.256161	0.607	0.46	0	CF	ADD1	AMs
NUP214	0	0.256132	0.851	0.754	0	CF	NUP214	AMs
ZNRD1	0	0.256024	0.672	0.521	0	CF	ZNRD1	AMs
CFAP298	0	0.255958	0.652	0.511	0	CF	CFAP298	AMs
RABAC1	0	0.255877	0.849	0.734	0	CF	RABAC1	AMs
MAPRE1	0	0.255805	0.755	0.617	0	CF	MAPRE1	AMs
TUBB6	0	0.25577	0.667	0.547	0	CF	TUBB6	AMs
ANAPC15	0	0.255577	0.746	0.628	0	CF	ANAPC15	AMs
SFT2D1	0	0.255541	0.965	0.88	0	CF	SFT2D1	AMs
PCMT1	0	0.255503	0.904	0.795	0	CF	PCMT1	AMs
DARS	0	0.255499	0.715	0.581	0	CF	DARS	AMs
TNFAIP8	0	0.255348	0.666	0.524	0	CF	TNFAIP8	AMs
ESYT1	0	0.255268	0.693	0.559	0	CF	ESYT1	AMs
CNBP	0	0.255224	0.979	0.907	0	CF	CNBP	AMs
PUF60	0	0.255175	0.658	0.5	0	CF	PUF60	AMs
LYPLA1	0	0.255098	0.851	0.741	0	CF	LYPLA1	AMs
RPL18A	0	0.255047	1	1	0	CF	RPL18A	AMs
CD47	0	0.254752	0.962	0.898	0	CF	CD47	AMs
CALR	0	0.254681	0.985	0.936	0	CF	CALR	AMs
URI1	0	0.25458	0.7	0.56	0	CF	URI1	AMs
FIBP	0	0.254466	0.775	0.64	0	CF	FIBP	AMs
DNAJB14	0	0.254377	0.756	0.625	0	CF	DNAJB14	AMs
THOC2	0	0.254369	0.637	0.505	0	CF	THOC2	AMs
CHMP5	0	0.254321	0.977	0.898	0	CF	CHMP5	AMs
PSMD11	0	0.254251	0.68	0.544	0	CF	PSMD11	AMs
PNRC1	0	0.254132	0.938	0.893	0	CF	PNRC1	AMs
RALB	0	0.254129	0.593	0.443	0	CF	RALB	AMs
NUS1	0	0.25401	0.643	0.504	0	CF	NUS1	AMs
RSRC1	0	0.253893	0.655	0.519	0	CF	RSRC1	AMs
NHP2	0	0.253648	0.798	0.671	0	CF	NHP2	AMs
COX20	0	0.253615	0.682	0.547	0	CF	COX20	AMs
RPL29	0	0.253557	1	1	0	CF	RPL29	AMs
TBC1D1	0	0.253521	0.508	0.358	0	CF	TBC1D1	AMs
SPATS2L	0	0.253453	0.911	0.834	0	CF	SPATS2L	AMs
UBE2I	0	0.253426	0.889	0.767	0	CF	UBE2I	AMs
MCL1	0	0.253351	0.946	0.861	0	CF	MCL1	AMs
TFPT	0	0.253332	0.789	0.659	0	CF	TFPT	AMs
NUCB1	0	0.253231	0.935	0.818	0	CF	NUCB1	AMs
CAPN2	0	0.253117	0.586	0.462	0	CF	CAPN2	AMs
TSPAN3	0	0.253104	0.867	0.737	0	CF	TSPAN3	AMs
FKBP15	0	0.253061	0.878	0.775	0	CF	FKBP15	AMs
ESD	0	0.253049	0.893	0.784	0	CF	ESD	AMs
BRK1	0	0.253026	0.993	0.931	0	CF	BRK1	AMs
DAD1	0	0.252972	0.981	0.909	0	CF	DAD1	AMs
ACAT1	0	0.252867	0.711	0.576	0	CF	ACAT1	AMs
SLK	0	0.252709	0.595	0.452	0	CF	SLK	AMs
DNAJA2	0	0.252695	0.87	0.752	0	CF	DNAJA2	AMs
MYO5A	0	0.252677	0.637	0.5	0	CF	MYO5A	AMs
CEP170	0	0.252501	0.841	0.731	0	CF	CEP170	AMs
TAF7	0	0.252483	0.507	0.375	0	CF	TAF7	AMs
SMAP1	0	0.252398	0.733	0.598	0	CF	SMAP1	AMs
SERP1	0	0.252355	0.998	0.98	0	CF	SERP1	AMs
HNRNPC	0	0.252189	0.973	0.918	0	CF	HNRNPC	AMs
KARS	0	0.252107	0.586	0.436	0	CF	KARS	AMs
AGPAT3	0	0.252105	0.526	0.379	0	CF	AGPAT3	AMs
OGFR	0	0.252067	0.663	0.513	0	CF	OGFR	AMs
METTL5	0	0.252063	0.7	0.549	0	CF	METTL5	AMs
LUC7L3	0	0.252048	0.787	0.673	0	CF	LUC7L3	AMs
TMEM167A	0	0.25204	0.91	0.812	0	CF	TMEM167A	AMs
GPR34	0	0.252035	0.465	0.34	0	CF	GPR34	AMs
TSTD1	0	0.252014	0.623	0.509	0	CF	TSTD1	AMs
STAT5A	0	0.252013	0.534	0.385	0	CF	STAT5A	AMs
STMN1	0	0.251998	0.94	0.907	0	CF	STMN1	AMs
EMC10	0	0.25183	0.772	0.661	0	CF	EMC10	AMs
CMPK1	0	0.251739	0.891	0.775	0	CF	CMPK1	AMs
TBCA	0	0.251629	0.993	0.95	0	CF	TBCA	AMs
PHACTR1	0	0.251515	0.732	0.621	0	CF	PHACTR1	AMs
VPS41	0	0.251465	0.711	0.579	0	CF	VPS41	AMs
AGGF1	0	0.251395	0.696	0.559	0	CF	AGGF1	AMs
ERGIC3	0	0.251373	0.751	0.619	0	CF	ERGIC3	AMs
KMT2E	0	0.251336	0.778	0.654	0	CF	KMT2E	AMs
MRPL20	0	0.251329	0.949	0.858	0	CF	MRPL20	AMs
RPL26L1	0	0.251327	0.717	0.578	0	CF	RPL26L1	AMs
SF3B6	0	0.251149	0.955	0.848	0	CF	SF3B6	AMs
OAZ1	0	0.251069	1	1	0	CF	OAZ1	AMs
CENPW	0	0.250896	0.515	0.372	0	CF	CENPW	AMs
PCOLCE2	0	0.250665	0.895	0.862	0	CF	PCOLCE2	AMs
MEA1	0	0.250631	0.646	0.504	0	CF	MEA1	AMs
EPB41L3	0	0.250616	0.647	0.526	0	CF	EPB41L3	AMs
HSD17B10	0	0.250567	0.724	0.579	0	CF	HSD17B10	AMs
RAB8A	0	0.250452	0.896	0.774	0	CF	RAB8A	AMs
ACTN4	0	0.250291	0.846	0.737	0	CF	ACTN4	AMs
BAX	0	0.250276	0.962	0.876	0	CF	BAX	AMs
MLX	0	0.250179	0.744	0.603	0	CF	MLX	AMs
MRPS22	0	0.250093	0.578	0.414	0	CF	MRPS22	AMs
LSM10	0	0.250065	0.855	0.727	0	CF	LSM10	AMs
SQLE	8.9e-307	0.254208	0.257	0.161	2.27e-302	CF	SQLE	AMs
RETN	1.82e-303	0.341754	0.948	0.941	4.66e-299	CF	RETN	AMs
ITIH5	1.94e-301	0.440146	0.625	0.565	4.95e-297	CF	ITIH5	AMs
RBP7	1.65e-287	0.255265	0.53	0.425	4.21e-283	CF	RBP7	AMs
PLTP	1.24e-278	0.393089	0.279	0.182	3.17e-274	CF	PLTP	AMs
MSMO1	8.2e-277	0.342453	0.433	0.335	2.09e-272	CF	MSMO1	AMs
CALHM6	5.8e-274	0.265283	0.332	0.232	1.48e-269	CF	CALHM6	AMs
MGST1	3.21e-269	0.403434	0.702	0.619	8.2e-265	CF	MGST1	AMs
CAMP	8.69e-269	0.606299	0.421	0.32	2.22e-264	CF	CAMP	AMs
CES1	3.03e-263	0.412161	0.826	0.823	7.75e-259	CF	CES1	AMs
POLR2J3	9.83e-260	0.250517	0.585	0.489	2.51e-255	CF	POLR2J3	AMs
GBP5	5.37e-249	0.343299	0.311	0.218	1.37e-244	CF	GBP5	AMs
LINC02154	1.05e-245	0.452956	0.401	0.309	2.68e-241	CF	LINC02154	AMs
CD99	2.54e-221	0.277439	0.785	0.738	6.49e-217	CF	CD99	AMs
VMP1	4.2e-182	0.258645	0.789	0.731	1.07e-177	CF	VMP1	AMs
CXCL5	5.95e-141	0.307058	0.267	0.198	1.52e-136	CF	CXCL5	AMs
MT2A	6.81e-138	0.555517	0.73	0.67	1.74e-133	CF	MT2A	AMs
HP	2.5e-42	0.314328	0.534	0.54	6.39e-38	CF	HP	AMs
FN1	1.07e-14	0.321109	0.852	0.887	2.74e-10	CF	FN1	AMs
HLA-DRB51	0	1.77751	0.999	0.813	0	HC	HLA-DRB5	Mono
THBS11	1.32e-238	1.03483	0.89	0.723	3.37e-234	HC	THBS1	Mono
PLAC8	1.5e-206	0.699454	0.813	0.493	3.82e-202	HC	PLAC8	Mono
XIST	6.78e-186	0.891038	0.429	0.142	1.73e-181	HC	XIST	Mono
PPIC	3.44e-158	0.484543	0.485	0.204	8.79e-154	HC	PPIC	Mono
CFD1	1.54e-151	0.55856	0.972	0.977	3.93e-147	HC	CFD	Mono
RBP4	4.96e-126	0.484955	0.529	0.266	1.27e-121	HC	RBP4	Mono
PRSS211	3.6e-118	0.510696	0.369	0.152	9.21e-114	HC	PRSS21	Mono
AC020656.11	6.32e-107	0.621924	0.929	0.912	1.61e-102	HC	AC020656.1	Mono
IFI6	7.89e-95	0.555543	0.99	0.994	2.02e-90	HC	IFI6	Mono
IGFBP21	9.59e-95	0.58883	0.41	0.204	2.45e-90	HC	IGFBP2	Mono
HLA-A	1.32e-82	0.2908	1	1	3.38e-78	HC	HLA-A	Mono
DEFB1	6.22e-79	0.40262	0.325	0.154	1.59e-74	HC	DEFB1	Mono
FPR2	7.89e-76	0.470642	0.404	0.238	2.01e-71	HC	FPR2	Mono
IFI271	1.93e-73	0.382851	0.306	0.136	4.93e-69	HC	IFI27	Mono
PDK4	3.84e-72	0.391378	0.652	0.466	9.81e-68	HC	PDK4	Mono
C20orf27	1.07e-67	0.303657	0.698	0.513	2.73e-63	HC	C20orf27	Mono
GAA	2.95e-59	0.281151	0.872	0.801	7.53e-55	HC	GAA	Mono
SULT1A1	2.03e-58	0.259875	0.282	0.146	5.17e-54	HC	SULT1A1	Mono
CTSD	5.83e-56	0.349293	1	1	1.49e-51	HC	CTSD	Mono
SPARC	3.74e-55	0.349658	0.409	0.255	9.56e-51	HC	SPARC	Mono
CLDN7	2.56e-49	0.283967	0.491	0.348	6.53e-45	HC	CLDN7	Mono
S1PR4	1.45e-43	0.273041	0.617	0.483	3.71e-39	HC	S1PR4	Mono
LRRC75A	1.06e-34	0.328383	0.344	0.239	2.7e-30	HC	LRRC75A	Mono
RNASE1	1.03e-33	0.619885	0.304	0.199	2.62e-29	HC	RNASE1	Mono
HLA-DQA21	1.09e-27	0.296762	0.751	0.684	2.8e-23	HC	HLA-DQA2	Mono
HLA-DQA11	7.86e-21	0.303604	0.999	0.996	2.01e-16	HC	HLA-DQA1	Mono
TSC22D3	3.84e-18	0.27032	0.722	0.694	9.82e-14	HC	TSC22D3	Mono
DUSP11	0.0428155	0.330292	0.911	0.953	1	HC	DUSP1	Mono
MTRNR2L11	0	1.30155	0.841	0.591	0	CF	MTRNR2L1	Mono
RPS4Y11	0	1.0186	0.842	0.488	0	CF	RPS4Y1	Mono
TMEM176A1	0	0.909299	0.697	0.357	0	CF	TMEM176A	Mono
LGALS11	0	0.830585	1	0.999	0	CF	LGALS1	Mono
NRP21	0	0.773937	0.858	0.422	0	CF	NRP2	Mono
MTRNR2L121	0	0.76086	0.996	0.985	0	CF	MTRNR2L12	Mono
HLA-DRB11	0	0.734888	1	1	0	CF	HLA-DRB1	Mono
CTSH1	0	0.707754	0.999	0.977	0	CF	CTSH	Mono
MIF1	0	0.621199	0.998	0.976	0	CF	MIF	Mono
RPS261	0	0.61472	1	1	0	CF	RPS26	Mono
ANXA21	0	0.558806	1	1	0	CF	ANXA2	Mono
RPL33	0	0.552591	1	0.999	0	CF	RPL3	Mono
RPS231	0	0.507928	1	1	0	CF	RPS23	Mono
NDUFB21	0	0.482765	0.999	0.996	0	CF	NDUFB2	Mono
S100A61	0	0.477197	1	1	0	CF	S100A6	Mono
ATP5F1E1	0	0.427752	1	1	0	CF	ATP5F1E	Mono
EEF1B21	2.24e-304	0.550123	1	0.999	5.73e-300	CF	EEF1B2	Mono
RBPJ1	1.48e-303	0.702542	0.998	0.981	3.78e-299	CF	RBPJ	Mono
TMEM176B1	4.39e-298	0.862955	0.847	0.53	1.12e-293	CF	TMEM176B	Mono
IGSF61	2.56e-296	0.708641	0.997	0.965	6.53e-292	CF	IGSF6	Mono
RPL411	2.21e-295	0.370669	1	1	5.65e-291	CF	RPL41	Mono
MT-ATP61	2.02e-287	0.590725	0.999	1	5.17e-283	CF	MT-ATP6	Mono
POLR2L1	2.4e-285	0.563675	0.998	0.961	6.13e-281	CF	POLR2L	Mono
RPS251	7.46e-281	0.398019	1	1	1.91e-276	CF	RPS25	Mono
NME21	3.27e-279	0.447293	1	0.998	8.35e-275	CF	NME2	Mono
TMSB101	1.22e-276	0.370794	1	1	3.12e-272	CF	TMSB10	Mono
NDUFA131	1.93e-273	0.465854	1	0.986	4.94e-269	CF	NDUFA13	Mono
DNAJC151	2.11e-272	0.574492	0.979	0.857	5.39e-268	CF	DNAJC15	Mono
RPLP11	4.59e-272	0.356232	1	1	1.17e-267	CF	RPLP1	Mono
MT-ND11	1.44e-268	0.538689	1	0.999	3.67e-264	CF	MT-ND1	Mono
RPS81	3.54e-266	0.433332	1	1	9.05e-262	CF	RPS8	Mono
RPS171	1.93e-264	0.470337	1	1	4.93e-260	CF	RPS17	Mono
VIM1	5.98e-262	0.528294	1	1	1.53e-257	CF	VIM	Mono
FTH11	2.03e-261	0.486393	1	1	5.18e-257	CF	FTH1	Mono
ANXA51	1.2e-260	0.425527	1	1	3.08e-256	CF	ANXA5	Mono
RPL361	2.43e-259	0.408794	1	1	6.22e-255	CF	RPL36	Mono
YWHAB1	3.98e-258	0.390766	1	1	1.02e-253	CF	YWHAB	Mono
IFI301	4.92e-254	0.50934	1	1	1.26e-249	CF	IFI30	Mono
HSPA81	1.82e-253	0.522167	1	0.99	4.64e-249	CF	HSPA8	Mono
RPS211	3.05e-250	0.381211	1	1	7.79e-246	CF	RPS21	Mono
TPM31	3.08e-249	0.445541	1	1	7.86e-245	CF	TPM3	Mono
ANXA12	1.16e-248	0.577234	1	0.999	2.97e-244	CF	ANXA1	Mono
VPS281	2.02e-247	0.527384	0.989	0.916	5.15e-243	CF	VPS28	Mono
FAU1	7.29e-246	0.346483	1	1	1.86e-241	CF	FAU	Mono
RPS121	2.52e-244	0.388138	1	1	6.45e-240	CF	RPS12	Mono
FCER1G1	2.65e-244	0.411127	1	1	6.76e-240	CF	FCER1G	Mono
ENO11	3.14e-243	0.540009	0.998	0.955	8.02e-239	CF	ENO1	Mono
GSN1	1.39e-239	0.764457	0.977	0.889	3.55e-235	CF	GSN	Mono
RPS281	1.29e-238	0.341346	1	1	3.3e-234	CF	RPS28	Mono
PTMA1	2.63e-238	0.395212	1	1	6.71e-234	CF	PTMA	Mono
COX6A11	3.39e-236	0.42948	1	0.99	8.65e-232	CF	COX6A1	Mono
RPS181	1.53e-234	0.421848	1	1	3.9e-230	CF	RPS18	Mono
ARPC21	2.61e-232	0.36489	1	1	6.66e-228	CF	ARPC2	Mono
MT-CO11	2.78e-230	0.416371	1	1	7.11e-226	CF	MT-CO1	Mono
RPL27A1	4.87e-230	0.3749	1	1	1.24e-225	CF	RPL27A	Mono
RPS71	6.87e-230	0.409733	1	1	1.76e-225	CF	RPS7	Mono
RPL351	5.8e-228	0.376767	1	1	1.48e-223	CF	RPL35	Mono
RPL311	1.59e-222	0.462537	1	0.999	4.06e-218	CF	RPL31	Mono
CAPG1	1.27e-221	0.490273	1	0.987	3.23e-217	CF	CAPG	Mono
RPL371	1.97e-220	0.381584	1	1	5.04e-216	CF	RPL37	Mono
PTPRC1	2.98e-218	0.403687	1	0.999	7.6e-214	CF	PTPRC	Mono
S100A111	1.04e-217	0.32351	1	1	2.65e-213	CF	S100A11	Mono
CHCHD21	6.26e-216	0.389241	1	0.996	1.6e-211	CF	CHCHD2	Mono
SLC25A31	1.31e-215	0.455861	0.998	0.978	3.34e-211	CF	SLC25A3	Mono
GSTO11	6.57e-215	0.432556	1	0.996	1.68e-210	CF	GSTO1	Mono
C15orf481	2.67e-214	1.30088	0.685	0.409	6.81e-210	CF	C15orf48	Mono
LGALS31	5.49e-214	0.605453	1	1	1.4e-209	CF	LGALS3	Mono
RPL301	8.23e-214	0.344009	1	1	2.1e-209	CF	RPL30	Mono
RPLP01	9.05e-214	0.420479	1	0.999	2.31e-209	CF	RPLP0	Mono
RPLP21	9.16e-213	0.325292	1	1	2.34e-208	CF	RPLP2	Mono
EIF4A11	3.66e-212	0.43707	1	0.987	9.34e-208	CF	EIF4A1	Mono
RPS15A1	1.64e-211	0.3642	1	1	4.19e-207	CF	RPS15A	Mono
NPM11	2.97e-211	0.471042	0.999	0.986	7.59e-207	CF	NPM1	Mono
RPS27A1	5.73e-211	0.340842	1	1	1.46e-206	CF	RPS27A	Mono
COX7A21	8.69e-211	0.381722	1	0.997	2.22e-206	CF	COX7A2	Mono
RPS151	1.38e-209	0.327199	1	1	3.52e-205	CF	RPS15	Mono
NDUFS51	1.38e-209	0.444543	1	0.989	3.52e-205	CF	NDUFS5	Mono
RPL36A1	3.62e-205	0.455837	1	0.999	9.25e-201	CF	RPL36A	Mono
RPS131	6.52e-205	0.358555	1	1	1.66e-200	CF	RPS13	Mono
PARK71	3.88e-203	0.42566	0.999	0.971	9.92e-199	CF	PARK7	Mono
PAK21	1.16e-201	0.419787	0.998	0.983	2.97e-197	CF	PAK2	Mono
COX6C1	2.48e-200	0.381606	1	0.997	6.34e-196	CF	COX6C	Mono
MTRNR2L81	4.15e-199	0.545514	0.978	0.942	1.06e-194	CF	MTRNR2L8	Mono
ITGB11	2.55e-198	0.409369	1	0.99	6.52e-194	CF	ITGB1	Mono
CALM11	1.66e-196	0.493334	1	1	4.24e-192	CF	CALM1	Mono
HSP90AB11	1.43e-195	0.456072	1	0.998	3.66e-191	CF	HSP90AB1	Mono
RPS3A1	7.87e-195	0.375129	1	1	2.01e-190	CF	RPS3A	Mono
CLIC11	9.68e-195	0.393924	1	0.995	2.47e-190	CF	CLIC1	Mono
YBX11	1.31e-193	0.342335	1	1	3.34e-189	CF	YBX1	Mono
EPRS1	1.9e-193	0.559418	0.892	0.676	4.87e-189	CF	EPRS	Mono
TUBA1B1	1.71e-192	0.473157	1	0.996	4.37e-188	CF	TUBA1B	Mono
UBC1	1.76e-191	0.505061	0.999	0.966	4.49e-187	CF	UBC	Mono
RPL241	4.75e-190	0.36943	1	1	1.21e-185	CF	RPL24	Mono
IQGAP21	1.93e-189	0.565704	0.922	0.743	4.92e-185	CF	IQGAP2	Mono
RPL271	5.24e-189	0.320026	1	1	1.34e-184	CF	RPL27	Mono
RPL37A1	7.76e-189	0.329201	1	1	1.98e-184	CF	RPL37A	Mono
COX4I11	4.04e-188	0.356122	1	0.999	1.03e-183	CF	COX4I1	Mono
LMNA1	3.53e-187	0.736827	0.981	0.922	9.02e-183	CF	LMNA	Mono
RHOA1	1.11e-184	0.362973	1	0.998	2.84e-180	CF	RHOA	Mono
TMA71	8.29e-184	0.402062	0.998	0.99	2.12e-179	CF	TMA7	Mono
RBM31	1.04e-183	0.423783	0.998	0.976	2.66e-179	CF	RBM3	Mono
RPL10A1	1.82e-183	0.390326	1	1	4.65e-179	CF	RPL10A	Mono
TPM41	3.45e-183	0.508333	0.996	0.961	8.82e-179	CF	TPM4	Mono
RPL321	7.76e-183	0.343134	1	1	1.98e-178	CF	RPL32	Mono
IQGAP11	3.65e-182	0.426461	0.999	0.988	9.31e-178	CF	IQGAP1	Mono
RPL23A1	7.74e-182	0.348572	1	1	1.98e-177	CF	RPL23A	Mono
PKM1	9.01e-182	0.438031	0.995	0.962	2.3e-177	CF	PKM	Mono
PSMB61	1.09e-181	0.441974	0.988	0.913	2.78e-177	CF	PSMB6	Mono
MT-ND31	1.49e-181	0.356635	1	1	3.8e-177	CF	MT-ND3	Mono
RPL7A1	1.22e-180	0.394172	1	1	3.12e-176	CF	RPL7A	Mono
RNF1301	1.27e-180	0.476963	0.99	0.959	3.23e-176	CF	RNF130	Mono
ROCK11	4.15e-180	0.454496	0.994	0.943	1.06e-175	CF	ROCK1	Mono
RPL231	4.28e-180	0.359784	1	1	1.09e-175	CF	RPL23	Mono
NOL71	9.96e-180	0.459095	0.961	0.861	2.54e-175	CF	NOL7	Mono
COX8A1	9.46e-179	0.339138	1	0.997	2.42e-174	CF	COX8A	Mono
PDCD51	2.15e-177	0.49057	0.914	0.719	5.5e-173	CF	PDCD5	Mono
MSR11	9.56e-177	0.643013	0.999	0.989	2.44e-172	CF	MSR1	Mono
DBI1	3.32e-174	0.402252	1	0.997	8.48e-170	CF	DBI	Mono
ACTR31	4.38e-174	0.372169	1	0.989	1.12e-169	CF	ACTR3	Mono
HNRNPA31	2.46e-173	0.463458	0.992	0.94	6.28e-169	CF	HNRNPA3	Mono
RPS191	1.07e-172	0.309737	1	1	2.74e-168	CF	RPS19	Mono
GNAS1	1.52e-172	0.404758	1	0.995	3.88e-168	CF	GNAS	Mono
SERPINB11	7.03e-172	0.436678	0.996	0.977	1.8e-167	CF	SERPINB1	Mono
TUBA1C1	1.23e-171	0.537828	0.863	0.624	3.13e-167	CF	TUBA1C	Mono
RPS241	3.69e-171	0.314899	1	1	9.43e-167	CF	RPS24	Mono
LST11	1.24e-169	0.411953	0.998	0.995	3.18e-165	CF	LST1	Mono
SEC61B1	1.81e-169	0.365053	1	0.991	4.61e-165	CF	SEC61B	Mono
RNH11	1.97e-169	0.439771	0.995	0.951	5.03e-165	CF	RNH1	Mono
EIF4G21	3.32e-169	0.397423	0.998	0.976	8.48e-165	CF	EIF4G2	Mono
MT-ND21	1.36e-168	0.39953	1	1	3.46e-164	CF	MT-ND2	Mono
RPL261	1.57e-168	0.358363	1	1	4.01e-164	CF	RPL26	Mono
S100A101	1.83e-168	0.429935	1	1	4.66e-164	CF	S100A10	Mono
RPL211	2.03e-168	0.321808	1	1	5.17e-164	CF	RPL21	Mono
RPL131	4.26e-168	0.358056	1	1	1.09e-163	CF	RPL13	Mono
RAN1	4.95e-168	0.406852	0.997	0.957	1.26e-163	CF	RAN	Mono
RPL35A1	5.33e-168	0.360424	1	1	1.36e-163	CF	RPL35A	Mono
CYBA1	7.79e-167	0.345202	1	1	1.99e-162	CF	CYBA	Mono
PFN11	3.59e-165	0.330452	1	1	9.17e-161	CF	PFN1	Mono
APRT1	4.73e-165	0.431189	0.992	0.936	1.21e-160	CF	APRT	Mono
HSP90AA11	4.22e-164	0.40643	1	0.999	1.08e-159	CF	HSP90AA1	Mono
AKR1A11	6.14e-164	0.438169	0.987	0.906	1.57e-159	CF	AKR1A1	Mono
RPL36AL1	1.19e-163	0.339224	1	0.994	3.03e-159	CF	RPL36AL	Mono
HIST1H4C1	9.36e-163	0.504332	0.753	0.497	2.39e-158	CF	HIST1H4C	Mono
MT-ATP81	1.63e-162	0.497121	0.866	0.66	4.17e-158	CF	MT-ATP8	Mono
LCP11	3.31e-161	0.388113	1	0.999	8.45e-157	CF	LCP1	Mono
NAGK1	4.35e-161	0.49759	0.865	0.635	1.11e-156	CF	NAGK	Mono
TM9SF31	1.91e-160	0.463516	0.942	0.81	4.87e-156	CF	TM9SF3	Mono
FOLR31	2.15e-159	0.506423	0.786	0.528	5.48e-155	CF	FOLR3	Mono
PPP1R14B1	3.38e-159	0.511982	0.902	0.739	8.63e-155	CF	PPP1R14B	Mono
H3F3B1	1.28e-158	0.375296	1	0.998	3.27e-154	CF	H3F3B	Mono
UBL51	1.31e-158	0.313725	1	0.998	3.35e-154	CF	UBL5	Mono
RPL391	5.04e-158	0.291392	1	1	1.29e-153	CF	RPL39	Mono
SEM11	1.99e-156	0.367986	0.998	0.966	5.07e-152	CF	SEM1	Mono
NACA1	2.83e-156	0.325811	1	1	7.22e-152	CF	NACA	Mono
PRDX21	3.58e-156	0.461483	0.537	0.261	9.14e-152	CF	PRDX2	Mono
ATP5MF1	7.98e-156	0.355903	0.999	0.986	2.04e-151	CF	ATP5MF	Mono
RPL341	1.53e-155	0.342593	1	1	3.91e-151	CF	RPL34	Mono
PPA11	8.02e-155	0.522551	0.894	0.715	2.05e-150	CF	PPA1	Mono
CAST1	1.66e-154	0.339817	1	0.997	4.23e-150	CF	CAST	Mono
GAPDH1	4.13e-154	0.41749	1	0.99	1.05e-149	CF	GAPDH	Mono
RPS141	2.54e-153	0.31234	1	1	6.49e-149	CF	RPS14	Mono
COTL11	4.51e-153	0.392137	0.999	0.992	1.15e-148	CF	COTL1	Mono
GUK11	1.88e-152	0.367546	0.996	0.951	4.8e-148	CF	GUK1	Mono
CBL1	2.02e-152	0.451597	0.817	0.581	5.16e-148	CF	CBL	Mono
RPL61	7.16e-152	0.338523	1	1	1.83e-147	CF	RPL6	Mono
ARPC31	1.26e-151	0.308012	1	1	3.23e-147	CF	ARPC3	Mono
PRDX11	8.98e-151	0.401497	1	0.998	2.29e-146	CF	PRDX1	Mono
TRAPPC51	1.77e-150	0.416821	0.994	0.938	4.51e-146	CF	TRAPPC5	Mono
NME41	3.01e-150	0.381246	0.266	0.073	7.68e-146	CF	NME4	Mono
RPSA1	3.91e-150	0.34249	1	0.999	9.97e-146	CF	RPSA	Mono
SUB11	1.28e-149	0.371128	0.997	0.97	3.27e-145	CF	SUB1	Mono
RPL141	1.32e-149	0.309772	1	1	3.38e-145	CF	RPL14	Mono
YWHAZ1	2.2e-149	0.389871	1	0.996	5.63e-145	CF	YWHAZ	Mono
SEPTIN71	3.61e-149	0.390587	0.997	0.972	9.22e-145	CF	SEPTIN7	Mono
BLOC1S11	6.11e-149	0.357227	0.999	0.983	1.56e-144	CF	BLOC1S1	Mono
PSMA71	2.54e-148	0.36256	1	0.999	6.49e-144	CF	PSMA7	Mono
RPL151	2.57e-148	0.289439	1	1	6.55e-144	CF	RPL15	Mono
C8B1	6e-148	0.306962	0.279	0.076	1.53e-143	CF	C8B	Mono
HSPA41	7.38e-148	0.438244	0.884	0.652	1.89e-143	CF	HSPA4	Mono
CTSL1	1.5e-147	0.766302	0.999	0.987	3.83e-143	CF	CTSL	Mono
SOD21	2.05e-147	0.999197	0.925	0.793	5.25e-143	CF	SOD2	Mono
PDXK1	9.75e-147	0.430382	0.978	0.885	2.49e-142	CF	PDXK	Mono
RPL191	6.7e-146	0.299	1	1	1.71e-141	CF	RPL19	Mono
RPS22	1.65e-145	0.31866	1	1	4.21e-141	CF	RPS2	Mono
RPL381	1.04e-144	0.265924	1	1	2.66e-140	CF	RPL38	Mono
TUBA1A1	1.34e-144	0.607369	0.88	0.694	3.43e-140	CF	TUBA1A	Mono
PRELID11	4.24e-144	0.378815	0.997	0.959	1.08e-139	CF	PRELID1	Mono
RPL51	1.18e-143	0.362109	1	0.999	3.01e-139	CF	RPL5	Mono
EFHD21	2.2e-143	0.370133	0.999	0.982	5.62e-139	CF	EFHD2	Mono
[truncated: 18,811 more rows]
