# Supplementary material for: ScRNA-seq expression of IFI27 and APOC2 identifies four alveolar macrophage superclusters in healthy BALF
Source: Life Sci Alliance. 2022 Jul 12;5(11):e202201458. doi: 10.26508/lsa.202201458 (PMC9275597; doi:10.26508/lsa.202201458)
Supplement: Supplementary file 8 [file LSA-2022-01458_TableS8.xls]

## Sheet: Table S8_DEGs of AM cell types 
	p_val	avg_log2FC	pct.1	pct.2	p_val_adj	cluster	gene	AMs.Cell.Types
HLA-DRB5	9.34365e-269	3.1842	0.999	0.687	2.38656e-264	HC	HLA-DRB5	AMs.s1
PRSS21	1.48996e-45	0.903064	0.65	0.365	3.80565e-41	HC	PRSS21	AMs.s1
HLA-DQB1	1.24265e-39	0.393059	1	1	3.17398e-35	HC	HLA-DQB1	AMs.s1
IFI6	6.6725e-39	0.639657	0.992	0.992	1.70429e-34	HC	IFI6	AMs.s1
CFD	2.21388e-37	0.569375	0.995	0.991	5.65469e-33	HC	CFD	AMs.s1
HLA-DQA2	1.64756e-34	1.0348	0.61	0.399	4.20819e-30	HC	HLA-DQA2	AMs.s1
LY6E	2.22719e-34	0.415641	0.991	0.996	5.68868e-30	HC	LY6E	AMs.s1
RPS4X	7.08945e-34	0.303506	1	1	1.81079e-29	HC	RPS4X	AMs.s1
LIMS2	6.25111e-29	0.316591	0.273	0.073	1.59666e-24	HC	LIMS2	AMs.s1
DEFB1	1.52268e-27	0.50064	0.546	0.318	3.88924e-23	HC	DEFB1	AMs.s1
TRGC1	1.09109e-25	0.358328	0.304	0.11	2.78687e-21	HC	TRGC1	AMs.s1
XIST	1.41542e-23	0.339811	0.559	0.284	3.61528e-19	HC	XIST	AMs.s1
HLA-DQB2	4.39173e-22	0.544757	0.654	0.492	1.12174e-17	HC	HLA-DQB2	AMs.s1
BEX3	8.84637e-22	0.635158	0.316	0.138	2.25954e-17	HC	BEX3	AMs.s1
APP	4.47455e-21	0.36929	0.53	0.325	1.14289e-16	HC	APP	AMs.s1
C3AR1	5.07332e-21	0.417917	0.682	0.503	1.29583e-16	HC	C3AR1	AMs.s1
HLA-DQA1	5.56259e-21	0.738132	1	0.999	1.4208e-16	HC	HLA-DQA1	AMs.s1
LINC01914	1.30273e-20	0.423056	0.256	0.095	3.32743e-16	HC	LINC01914	AMs.s1
POMC	2.50876e-19	0.312542	0.387	0.207	6.40787e-15	HC	POMC	AMs.s1
ISG15	6.27924e-19	0.457257	0.91	0.853	1.60384e-14	HC	ISG15	AMs.s1
JUNB	1.56346e-17	0.605768	0.91	0.902	3.99338e-13	HC	JUNB	AMs.s1
DUSP1	1.60534e-17	0.875446	0.908	0.922	4.10036e-13	HC	DUSP1	AMs.s1
CD151	1.96258e-17	0.319625	0.878	0.812	5.01283e-13	HC	CD151	AMs.s1
PPIC	2.74942e-16	0.337534	0.846	0.791	7.02258e-12	HC	PPIC	AMs.s1
CLDN7	5.36887e-16	0.338699	0.686	0.559	1.37132e-11	HC	CLDN7	AMs.s1
BST2	1.28389e-15	0.271939	0.98	0.984	3.27931e-11	HC	BST2	AMs.s1
IFI44L	3.66992e-15	0.452451	0.561	0.428	9.3737e-11	HC	IFI44L	AMs.s1
IFI27	1.0249e-13	0.359518	1	1	2.61781e-09	HC	IFI27	AMs.s1
TSC22D3	1.10612e-13	0.426644	0.738	0.681	2.82526e-09	HC	TSC22D3	AMs.s1
RHOB	1.27364e-13	0.468436	0.825	0.764	3.25314e-09	HC	RHOB	AMs.s1
OSCAR	2.24181e-13	0.317014	0.862	0.806	5.72603e-09	HC	OSCAR	AMs.s1
TMED9	6.62045e-13	0.256467	0.891	0.825	1.691e-08	HC	TMED9	AMs.s1
XAF1	2.60665e-11	0.293178	0.786	0.704	6.6579e-07	HC	XAF1	AMs.s1
MX1	6.01383e-11	0.295652	0.791	0.703	1.53605e-06	HC	MX1	AMs.s1
HMOX1	6.08475e-11	0.348208	0.865	0.815	1.55417e-06	HC	HMOX1	AMs.s1
AC020656.1	2.08572e-10	0.384662	0.879	0.833	5.32734e-06	HC	AC020656.1	AMs.s1
UBE2L6	2.60864e-10	0.262173	0.811	0.771	6.66298e-06	HC	UBE2L6	AMs.s1
NUPR1	3.93868e-09	0.315921	0.96	0.91	0.000100602	HC	NUPR1	AMs.s1
KLF2	4.21674e-09	0.34309	0.63	0.524	0.000107704	HC	KLF2	AMs.s1
CTSD	5.52965e-09	0.254809	1	1	0.000141238	HC	CTSD	AMs.s1
FOS	1.55379e-08	0.556314	0.942	0.962	0.00039687	HC	FOS	AMs.s1
EPSTI1	1.87531e-08	0.28163	0.717	0.664	0.000478991	HC	EPSTI1	AMs.s1
IGFBP2	2.80679e-08	0.552747	0.572	0.492	0.000716911	HC	IGFBP2	AMs.s1
PROCR	3.14992e-07	0.259166	0.539	0.46	0.00804553	HC	PROCR	AMs.s1
RBP4	4.16057e-07	0.513515	0.787	0.73	0.0106269	HC	RBP4	AMs.s1
FPR2	7.46132e-07	0.255165	0.412	0.326	0.0190577	HC	FPR2	AMs.s1
IFRD1	4.72539e-06	0.397732	0.523	0.46	0.120696	HC	IFRD1	AMs.s1
MAP3K8	7.90942e-06	0.299195	0.707	0.683	0.202022	HC	MAP3K8	AMs.s1
RND3	2.4274e-05	0.285465	0.374	0.292	0.620007	HC	RND3	AMs.s1
ACKR3	0.000179461	0.261782	0.624	0.563	1	HC	ACKR3	AMs.s1
LYAR	0.00193975	0.265832	0.851	0.855	1	HC	LYAR	AMs.s1
JUN	0.115621	0.254433	0.901	0.928	1	HC	JUN	AMs.s1
RPS26	3.99298e-182	0.909557	1	1	1.01989e-177	CF	RPS26	AMs.s1
ATP5F1E	2.43804e-176	0.57538	1	1	6.22724e-172	CF	ATP5F1E	AMs.s1
RPS28	2.53193e-146	0.512305	1	1	6.46706e-142	CF	RPS28	AMs.s1
RPL37A	2.35172e-141	0.600599	1	1	6.00677e-137	CF	RPL37A	AMs.s1
RPL41	1.12477e-129	0.440741	1	1	2.87288e-125	CF	RPL41	AMs.s1
RPL38	2.06856e-128	0.556504	1	1	5.28351e-124	CF	RPL38	AMs.s1
RPS21	3.20799e-122	0.499283	1	1	8.19384e-118	CF	RPS21	AMs.s1
POLR2L	1.62525e-121	0.753189	0.999	0.959	4.1512e-117	CF	POLR2L	AMs.s1
RPS4Y1	1.40297e-120	1.53683	0.666	0.217	3.58348e-116	CF	RPS4Y1	AMs.s1
RPL37	1.53112e-118	0.508234	1	1	3.91079e-114	CF	RPL37	AMs.s1
RPS29	7.14563e-113	0.474426	1	1	1.82514e-108	CF	RPS29	AMs.s1
RPS27	6.86302e-109	0.517691	1	1	1.75295e-104	CF	RPS27	AMs.s1
MT-ND3	1.68966e-100	0.687168	1	0.995	4.31574e-96	CF	MT-ND3	AMs.s1
RPLP2	2.55782e-98	0.403804	1	1	6.53318e-94	CF	RPLP2	AMs.s1
RPL36	4.25324e-91	0.449854	1	1	1.08636e-86	CF	RPL36	AMs.s1
RPL39	5.74878e-90	0.48597	1	1	1.46835e-85	CF	RPL39	AMs.s1
UBL5	1.38373e-88	0.457641	1	1	3.53433e-84	CF	UBL5	AMs.s1
NDUFB1	3.70573e-77	0.521948	0.996	0.962	9.46518e-73	CF	NDUFB1	AMs.s1
S100A9	2.05253e-74	0.690555	0.999	0.999	5.24258e-70	CF	S100A9	AMs.s1
RPL34	2.23962e-71	0.400791	1	1	5.72044e-67	CF	RPL34	AMs.s1
CTSH	2.39255e-71	0.533618	0.999	0.983	6.11106e-67	CF	CTSH	AMs.s1
RPS8	3.65141e-71	0.408288	1	1	9.32643e-67	CF	RPS8	AMs.s1
COX7C	5.26601e-69	0.349923	1	1	1.34504e-64	CF	COX7C	AMs.s1
RPS25	4.47684e-67	0.344648	1	1	1.14347e-62	CF	RPS25	AMs.s1
APOC1	2.38492e-66	0.833836	1	1	6.09156e-62	CF	APOC1	AMs.s1
ATP5MPL	2.96792e-66	0.463132	1	0.988	7.58066e-62	CF	ATP5MPL	AMs.s1
TMEM176B	5.81753e-66	0.935921	0.571	0.236	1.48591e-61	CF	TMEM176B	AMs.s1
NDUFB4	1.38479e-65	0.48504	0.999	0.975	3.53704e-61	CF	NDUFB4	AMs.s1
RPL31	9.47032e-65	0.489502	1	0.997	2.41891e-60	CF	RPL31	AMs.s1
RPL36A	3.89913e-64	0.430451	1	0.999	9.95917e-60	CF	RPL36A	AMs.s1
RPL21	2.98631e-63	0.379924	1	1	7.62762e-59	CF	RPL21	AMs.s1
NDUFB2	3.9084e-63	0.401698	1	0.996	9.98283e-59	CF	NDUFB2	AMs.s1
YWHAB	5.51507e-63	0.379761	1	0.999	1.40866e-58	CF	YWHAB	AMs.s1
TOMM7	8.28304e-63	0.354211	1	0.999	2.11565e-58	CF	TOMM7	AMs.s1
RPL27A	1.28113e-62	0.386542	1	0.999	3.27226e-58	CF	RPL27A	AMs.s1
RPS17	4.43868e-62	0.448968	1	1	1.13373e-57	CF	RPS17	AMs.s1
UQCR11	6.82678e-62	0.370968	1	0.999	1.7437e-57	CF	UQCR11	AMs.s1
ATP5MD	8.95019e-62	0.407465	1	0.995	2.28606e-57	CF	ATP5MD	AMs.s1
TMA7	1.38738e-61	0.457351	0.999	0.992	3.54366e-57	CF	TMA7	AMs.s1
ELOB	3.07903e-60	0.377414	1	1	7.86445e-56	CF	ELOB	AMs.s1
RPS20	3.26573e-60	0.409028	1	1	8.34133e-56	CF	RPS20	AMs.s1
UQCRQ	4.56077e-59	0.453854	0.996	0.973	1.16491e-54	CF	UQCRQ	AMs.s1
ROMO1	7.56596e-59	0.524204	0.986	0.876	1.9325e-54	CF	ROMO1	AMs.s1
EIF1AY	9.00386e-59	0.527499	0.4	0.111	2.29977e-54	CF	EIF1AY	AMs.s1
OST4	1.42079e-58	0.387626	1	0.999	3.62899e-54	CF	OST4	AMs.s1
COX7A2	5.74622e-58	0.405251	1	0.997	1.4677e-53	CF	COX7A2	AMs.s1
NDUFA1	3.44624e-57	0.399359	0.999	0.989	8.80238e-53	CF	NDUFA1	AMs.s1
TDRD3	3.60837e-57	0.682324	0.568	0.272	9.2165e-53	CF	TDRD3	AMs.s1
PET100	5.10721e-56	0.496518	0.95	0.842	1.30448e-51	CF	PET100	AMs.s1
TMEM176A	6.02234e-55	0.658999	0.443	0.156	1.53823e-50	CF	TMEM176A	AMs.s1
ATP5ME	1.22613e-53	0.477022	0.971	0.875	3.13177e-49	CF	ATP5ME	AMs.s1
ATOX1	1.4615e-53	0.463256	1	0.973	3.73297e-49	CF	ATOX1	AMs.s1
RPL35	2.05529e-53	0.309642	1	1	5.24963e-49	CF	RPL35	AMs.s1
S100A6	8.37823e-53	0.338933	1	1	2.13997e-48	CF	S100A6	AMs.s1
TYROBP	1.93733e-52	0.297974	1	1	4.94832e-48	CF	TYROBP	AMs.s1
COPS9	8.88206e-52	0.417753	0.993	0.962	2.26866e-47	CF	COPS9	AMs.s1
NDUFA3	1.52121e-50	0.474699	0.965	0.87	3.88547e-46	CF	NDUFA3	AMs.s1
COX6C	6.61471e-50	0.345492	1	0.999	1.68953e-45	CF	COX6C	AMs.s1
AC026689.1	1.02917e-49	0.421215	0.267	0.051	2.6287e-45	CF	AC026689.1	AMs.s1
HLA-DRB1	1.2553e-49	0.456562	1	1	3.20628e-45	CF	HLA-DRB1	AMs.s1
APOC2	5.97368e-49	0.571949	1	1	1.5258e-44	CF	APOC2	AMs.s1
AIF1	1.19381e-48	0.387905	1	1	3.04923e-44	CF	AIF1	AMs.s1
DDX3Y	1.93614e-47	0.417293	0.34	0.094	4.94529e-43	CF	DDX3Y	AMs.s1
TUBA1B	2.24046e-47	0.473048	1	0.998	5.72259e-43	CF	TUBA1B	AMs.s1
FCER1G	8.32427e-47	0.323307	1	1	2.12619e-42	CF	FCER1G	AMs.s1
ITGB1	1.00285e-46	0.415848	0.997	0.973	2.56148e-42	CF	ITGB1	AMs.s1
LGALS1	1.59038e-46	0.543189	1	1	4.06215e-42	CF	LGALS1	AMs.s1
LTA4H	9.31992e-46	0.383063	1	0.999	2.38049e-41	CF	LTA4H	AMs.s1
MT-ND1	1.83997e-44	0.460357	0.999	0.99	4.69965e-40	CF	MT-ND1	AMs.s1
CTSL	4.34373e-44	0.605489	0.999	0.995	1.10948e-39	CF	CTSL	AMs.s1
COX8A	1.47299e-43	0.323999	1	0.999	3.76232e-39	CF	COX8A	AMs.s1
C4orf48	2.33546e-43	0.416511	0.978	0.934	5.96522e-39	CF	C4orf48	AMs.s1
NRP2	3.94487e-42	0.649871	0.84	0.6	1.0076e-37	CF	NRP2	AMs.s1
CBL	4.8277e-42	0.516021	0.759	0.515	1.23309e-37	CF	CBL	AMs.s1
SEC62	4.99165e-42	0.372908	0.997	0.973	1.27497e-37	CF	SEC62	AMs.s1
RPL23	2.0219e-41	0.333879	1	0.999	5.16434e-37	CF	RPL23	AMs.s1
UQCR10	3.03625e-41	0.311541	1	0.999	7.75518e-37	CF	UQCR10	AMs.s1
RPS12	4.43862e-41	0.274353	1	1	1.13371e-36	CF	RPS12	AMs.s1
NDUFA13	1.67031e-40	0.317196	1	0.993	4.2663e-36	CF	NDUFA13	AMs.s1
MSR1	2.62824e-40	0.466054	1	0.995	6.71306e-36	CF	MSR1	AMs.s1
RBPJ	4.99712e-40	0.504667	0.963	0.912	1.27636e-35	CF	RBPJ	AMs.s1
ATP5MF	6.83306e-40	0.348519	1	0.986	1.7453e-35	CF	ATP5MF	AMs.s1
SLIRP	1.21986e-39	0.409272	0.971	0.881	3.11577e-35	CF	SLIRP	AMs.s1
SCD	1.35645e-39	0.613203	0.988	0.927	3.46464e-35	CF	SCD	AMs.s1
CAST	1.45288e-39	0.351524	0.999	0.99	3.71094e-35	CF	CAST	AMs.s1
PTPRC	1.65131e-39	0.361364	1	0.993	4.21777e-35	CF	PTPRC	AMs.s1
LGALS3	2.94015e-39	0.489574	1	1	7.50974e-35	CF	LGALS3	AMs.s1
APOE	8.85226e-39	0.827372	0.996	0.989	2.26104e-34	CF	APOE	AMs.s1
RPL35A	1.19321e-38	0.28949	1	1	3.04769e-34	CF	RPL35A	AMs.s1
MIF	1.33925e-38	0.362594	0.999	0.981	3.42071e-34	CF	MIF	AMs.s1
PSAP	2.38295e-38	0.303318	1	1	6.08653e-34	CF	PSAP	AMs.s1
IQGAP2	3.299e-38	0.466126	0.875	0.73	8.42631e-34	CF	IQGAP2	AMs.s1
LIPA	5.05966e-38	0.602274	0.934	0.78	1.29234e-33	CF	LIPA	AMs.s1
IGF2R	1.13693e-37	0.453349	0.897	0.726	2.90396e-33	CF	IGF2R	AMs.s1
LYZ	1.95111e-37	0.510022	1	1	4.98353e-33	CF	LYZ	AMs.s1
AP000547.3	2.77588e-37	0.288361	0.269	0.073	7.09014e-33	CF	AP000547.3	AMs.s1
TIMP2	1.21213e-36	0.338834	1	0.992	3.09601e-32	CF	TIMP2	AMs.s1
COX6B1	1.23348e-36	0.302859	1	0.999	3.15056e-32	CF	COX6B1	AMs.s1
HIPK2	3.56966e-36	0.484538	0.876	0.694	9.11762e-32	CF	HIPK2	AMs.s1
LPP	2.51321e-35	0.513788	0.816	0.628	6.41924e-31	CF	LPP	AMs.s1
ATP5MG	2.57989e-35	0.256291	1	1	6.58957e-31	CF	ATP5MG	AMs.s1
C15orf48	3.42543e-35	0.810015	0.387	0.165	8.74924e-31	CF	C15orf48	AMs.s1
RPL22	4.32841e-35	0.253369	1	1	1.10556e-30	CF	RPL22	AMs.s1
PTP4A2	6.95178e-35	0.388202	0.982	0.956	1.77562e-30	CF	PTP4A2	AMs.s1
MRPL52	9.56735e-35	0.408359	0.91	0.755	2.44369e-30	CF	MRPL52	AMs.s1
COX7B	1.65523e-34	0.331174	0.999	0.996	4.22778e-30	CF	COX7B	AMs.s1
COX17	1.77292e-34	0.37779	0.992	0.975	4.5284e-30	CF	COX17	AMs.s1
IFI30	1.63497e-33	0.33899	1	1	4.17605e-29	CF	IFI30	AMs.s1
ANXA5	3.91181e-33	0.286577	1	1	9.99155e-29	CF	ANXA5	AMs.s1
PRXL2A	2.05393e-32	0.39294	0.464	0.229	5.24616e-28	CF	PRXL2A	AMs.s1
MRC1	2.26486e-32	0.448999	0.987	0.992	5.78492e-28	CF	MRC1	AMs.s1
IGSF6	2.40912e-32	0.473093	0.975	0.948	6.15339e-28	CF	IGSF6	AMs.s1
PSMA7	5.96516e-32	0.319291	1	0.998	1.52362e-27	CF	PSMA7	AMs.s1
MMP2-AS1	1.2648e-31	0.316784	0.272	0.089	3.23054e-27	CF	MMP2-AS1	AMs.s1
CSTA	2.0133e-31	0.378191	0.997	0.985	5.14237e-27	CF	CSTA	AMs.s1
LNPEP	3.93457e-31	0.416746	0.881	0.725	1.00497e-26	CF	LNPEP	AMs.s1
CTSB	7.6083e-31	0.377478	1	0.996	1.94331e-26	CF	CTSB	AMs.s1
SON	8.45848e-31	0.33728	0.978	0.956	2.16047e-26	CF	SON	AMs.s1
COX6A1	9.12923e-31	0.28242	1	0.995	2.33179e-26	CF	COX6A1	AMs.s1
ATP6V0D1	1.93453e-30	0.328974	0.99	0.958	4.94118e-26	CF	ATP6V0D1	AMs.s1
HMGB1	2.22271e-30	0.268562	1	0.999	5.67724e-26	CF	HMGB1	AMs.s1
S100A8	4.5844e-30	0.707051	0.954	0.926	1.17095e-25	CF	S100A8	AMs.s1
MDH1	9.92532e-30	0.3844	0.982	0.93	2.53513e-25	CF	MDH1	AMs.s1
ITGB2	1.48015e-29	0.365038	0.993	0.975	3.7806e-25	CF	ITGB2	AMs.s1
TGM2	1.50572e-29	0.617548	0.947	0.832	3.84592e-25	CF	TGM2	AMs.s1
TFRC	4.52798e-29	0.490022	0.987	0.96	1.15654e-24	CF	TFRC	AMs.s1
MT-ATP8	5.23023e-29	0.442598	0.765	0.578	1.3359e-24	CF	MT-ATP8	AMs.s1
MTLN	5.50918e-29	0.390306	0.863	0.751	1.40716e-24	CF	MTLN	AMs.s1
CTSS	1.63535e-28	0.25226	1	1	4.177e-24	CF	CTSS	AMs.s1
LSP1	1.9085e-28	0.450167	0.841	0.661	4.87468e-24	CF	LSP1	AMs.s1
SMCO4	2.051e-28	0.386041	0.967	0.92	5.23866e-24	CF	SMCO4	AMs.s1
STXBP2	2.59431e-28	0.716332	0.957	0.896	6.6264e-24	CF	STXBP2	AMs.s1
DDX18	3.86923e-28	0.352443	0.923	0.849	9.88279e-24	CF	DDX18	AMs.s1
ACTR2	7.23774e-28	0.279948	1	0.999	1.84866e-23	CF	ACTR2	AMs.s1
AGRP	1.02787e-27	0.502296	0.806	0.647	2.62539e-23	CF	AGRP	AMs.s1
ALAS1	1.24644e-27	0.452939	0.934	0.855	3.18365e-23	CF	ALAS1	AMs.s1
SMIM25	1.10092e-26	0.395197	0.999	0.995	2.81196e-22	CF	SMIM25	AMs.s1
FAM107B	1.22216e-26	0.413131	0.922	0.824	3.12164e-22	CF	FAM107B	AMs.s1
GGA2	1.75456e-26	0.361196	0.924	0.855	4.48149e-22	CF	GGA2	AMs.s1
FDFT1	2.33892e-26	0.472636	0.828	0.713	5.97408e-22	CF	FDFT1	AMs.s1
BLOC1S1	3.04063e-26	0.280076	0.999	0.992	7.76637e-22	CF	BLOC1S1	AMs.s1
CD302	3.51334e-26	0.36855	0.987	0.969	8.97377e-22	CF	CD302	AMs.s1
DPM3	4.04365e-26	0.351654	0.79	0.643	1.03283e-21	CF	DPM3	AMs.s1
TMEM258	7.83451e-26	0.270614	0.997	0.982	2.00109e-21	CF	TMEM258	AMs.s1
DCP2	9.40632e-26	0.37938	0.744	0.58	2.40256e-21	CF	DCP2	AMs.s1
RBM3	1.05572e-25	0.292853	0.995	0.97	2.69652e-21	CF	RBM3	AMs.s1
NME4	2.11998e-25	0.332197	0.319	0.142	5.41485e-21	CF	NME4	AMs.s1
NDUFC1	2.33087e-25	0.306154	0.978	0.938	5.9535e-21	CF	NDUFC1	AMs.s1
IFI27L2	2.36448e-25	0.331784	0.965	0.902	6.03935e-21	CF	IFI27L2	AMs.s1
MT-ND2	4.11289e-25	0.340362	0.999	0.995	1.05051e-20	CF	MT-ND2	AMs.s1
HIST1H4C	6.85098e-25	0.405959	0.634	0.454	1.74988e-20	CF	HIST1H4C	AMs.s1
LST1	8.53241e-25	0.317818	1	0.997	2.17935e-20	CF	LST1	AMs.s1
NRIP1	8.95071e-25	0.439265	0.858	0.762	2.28619e-20	CF	NRIP1	AMs.s1
MT-ATP6	1.07408e-24	0.383479	1	0.994	2.74341e-20	CF	MT-ATP6	AMs.s1
GSTO1	1.24862e-24	0.269182	1	0.998	3.18922e-20	CF	GSTO1	AMs.s1
SLCO2B1	2.77131e-24	0.365493	0.949	0.889	7.07848e-20	CF	SLCO2B1	AMs.s1
S100A13	4.13059e-24	0.367088	0.974	0.928	1.05504e-19	CF	S100A13	AMs.s1
SEPTIN2	4.26561e-24	0.345071	0.93	0.824	1.08952e-19	CF	SEPTIN2	AMs.s1
CRIP1	4.95187e-24	0.414634	1	1	1.26481e-19	CF	CRIP1	AMs.s1
NCKAP1L	9.3263e-24	0.338708	0.949	0.883	2.38212e-19	CF	NCKAP1L	AMs.s1
DNAJC15	9.80522e-24	0.315666	0.963	0.9	2.50445e-19	CF	DNAJC15	AMs.s1
TCF25	1.59569e-23	0.327285	0.936	0.878	4.07572e-19	CF	TCF25	AMs.s1
RPL13A	2.65921e-23	0.252508	1	1	6.79215e-19	CF	RPL13A	AMs.s1
PLEK	1.0054e-22	0.321725	0.962	0.885	2.56799e-18	CF	PLEK	AMs.s1
PIN4	1.28864e-22	0.310318	0.793	0.637	3.29145e-18	CF	PIN4	AMs.s1
CLTC	1.97058e-22	0.355154	0.923	0.845	5.03325e-18	CF	CLTC	AMs.s1
CBX3	2.10237e-22	0.2999	0.956	0.905	5.36988e-18	CF	CBX3	AMs.s1
SERPINB1	2.37476e-22	0.295748	0.997	0.978	6.06562e-18	CF	SERPINB1	AMs.s1
ALDH1A1	3.80956e-22	0.315898	0.971	0.919	9.73037e-18	CF	ALDH1A1	AMs.s1
LAP3	3.8676e-22	0.322187	0.963	0.907	9.87862e-18	CF	LAP3	AMs.s1
HSP90AA1	7.13695e-22	0.273086	1	1	1.82292e-17	CF	HSP90AA1	AMs.s1
GNB4	7.15323e-22	0.352886	0.789	0.665	1.82708e-17	CF	GNB4	AMs.s1
ICOS	1.00158e-21	0.353807	0.332	0.165	2.55825e-17	CF	ICOS	AMs.s1
ATL3	1.55936e-21	0.321266	0.743	0.591	3.98292e-17	CF	ATL3	AMs.s1
SNRPF	1.8658e-21	0.300591	0.932	0.865	4.76563e-17	CF	SNRPF	AMs.s1
COMMD6	2.61468e-21	0.253795	1	0.998	6.67842e-17	CF	COMMD6	AMs.s1
ZNF106	2.63291e-21	0.322039	0.931	0.831	6.72498e-17	CF	ZNF106	AMs.s1
STOM	3.25978e-21	0.308177	0.907	0.804	8.32613e-17	CF	STOM	AMs.s1
MLEC	3.70107e-21	0.303724	0.902	0.822	9.45327e-17	CF	MLEC	AMs.s1
NCOA4	6.01726e-21	0.32592	0.887	0.803	1.53693e-16	CF	NCOA4	AMs.s1
EPRS	6.5668e-21	0.340873	0.824	0.686	1.67729e-16	CF	EPRS	AMs.s1
PRDX2	7.46529e-21	0.442898	0.576	0.398	1.90678e-16	CF	PRDX2	AMs.s1
PRAM1	1.15253e-20	0.329586	0.601	0.431	2.94379e-16	CF	PRAM1	AMs.s1
SLC1A5	1.26189e-20	0.295014	0.412	0.235	3.22313e-16	CF	SLC1A5	AMs.s1
OIP5-AS1	1.27302e-20	0.354959	0.751	0.604	3.25154e-16	CF	OIP5-AS1	AMs.s1
LRP1	1.33634e-20	0.29797	0.984	0.953	3.41329e-16	CF	LRP1	AMs.s1
LCP1	1.40234e-20	0.289981	1	0.993	3.58185e-16	CF	LCP1	AMs.s1
ATP5PD	1.62334e-20	0.252554	0.993	0.977	4.14633e-16	CF	ATP5PD	AMs.s1
MT-ND4	1.8618e-20	0.286243	1	0.993	4.75541e-16	CF	MT-ND4	AMs.s1
S100P	1.97309e-20	0.437409	0.335	0.17	5.03966e-16	CF	S100P	AMs.s1
NAGK	2.10114e-20	0.333323	0.851	0.718	5.36673e-16	CF	NAGK	AMs.s1
MTRNR2L12	2.28487e-20	0.409331	0.983	0.942	5.83601e-16	CF	MTRNR2L12	AMs.s1
MACC1	2.32975e-20	0.446947	0.75	0.616	5.95066e-16	CF	MACC1	AMs.s1
CEBPZ	2.82615e-20	0.326896	0.701	0.551	7.21856e-16	CF	CEBPZ	AMs.s1
KPNB1	3.19704e-20	0.315881	0.892	0.799	8.16587e-16	CF	KPNB1	AMs.s1
MBNL1	3.49276e-20	0.301723	0.967	0.913	8.9212e-16	CF	MBNL1	AMs.s1
ACO1	6.38995e-20	0.3037	0.931	0.846	1.63212e-15	CF	ACO1	AMs.s1
CYBB	6.91945e-20	0.38942	0.961	0.967	1.76737e-15	CF	CYBB	AMs.s1
PIGS	1.04419e-19	0.312175	0.528	0.357	2.66706e-15	CF	PIGS	AMs.s1
COX14	1.05037e-19	0.267419	0.978	0.941	2.68286e-15	CF	COX14	AMs.s1
FLNA	1.30173e-19	0.329887	0.961	0.927	3.32488e-15	CF	FLNA	AMs.s1
EIF4EBP2	1.84143e-19	0.34605	0.769	0.643	4.70338e-15	CF	EIF4EBP2	AMs.s1
IQGAP1	3.17882e-19	0.27928	0.99	0.949	8.11934e-15	CF	IQGAP1	AMs.s1
CRIM1	3.79745e-19	0.303815	0.396	0.225	9.69945e-15	CF	CRIM1	AMs.s1
PA2G4	6.37581e-19	0.297994	0.922	0.848	1.62851e-14	CF	PA2G4	AMs.s1
PLXDC2	6.72455e-19	0.284903	0.99	0.962	1.71758e-14	CF	PLXDC2	AMs.s1
DBI	6.89986e-19	0.252374	1	0.996	1.76236e-14	CF	DBI	AMs.s1
AC026369.3	7.4446e-19	0.469299	0.952	0.928	1.9015e-14	CF	AC026369.3	AMs.s1
NDUFA2	7.79606e-19	0.251851	0.979	0.956	1.99127e-14	CF	NDUFA2	AMs.s1
CD59	8.71284e-19	0.258368	0.992	0.967	2.22543e-14	CF	CD59	AMs.s1
VPS4B	8.99e-19	0.297782	0.859	0.768	2.29623e-14	CF	VPS4B	AMs.s1
NUDT3	9.09438e-19	0.316707	0.698	0.544	2.32289e-14	CF	NUDT3	AMs.s1
BLOC1S6	2.03374e-18	0.295399	0.752	0.601	5.19458e-14	CF	BLOC1S6	AMs.s1
TNRC6B	2.2071e-18	0.320367	0.708	0.558	5.63739e-14	CF	TNRC6B	AMs.s1
MT-ND4L	2.51758e-18	0.394116	0.92	0.869	6.4304e-14	CF	MT-ND4L	AMs.s1
NCF1	2.98907e-18	0.482058	0.703	0.556	7.63469e-14	CF	NCF1	AMs.s1
AAK1	4.09254e-18	0.326305	0.815	0.683	1.04532e-13	CF	AAK1	AMs.s1
MT-ND6	4.3464e-18	0.328645	0.7	0.506	1.11016e-13	CF	MT-ND6	AMs.s1
RBIS	4.39132e-18	0.267882	0.949	0.889	1.12163e-13	CF	RBIS	AMs.s1
SLC8A1	4.49234e-18	0.311686	0.773	0.617	1.14743e-13	CF	SLC8A1	AMs.s1
CSTB	6.02307e-18	0.284651	1	1	1.53841e-13	CF	CSTB	AMs.s1
PSMB4	9.45598e-18	0.285745	0.889	0.801	2.41525e-13	CF	PSMB4	AMs.s1
REEP3	1.47785e-17	0.28158	0.922	0.855	3.77472e-13	CF	REEP3	AMs.s1
RPN2	1.48425e-17	0.277946	0.967	0.914	3.79106e-13	CF	RPN2	AMs.s1
CCDC88A	1.58196e-17	0.283853	0.996	0.972	4.04065e-13	CF	CCDC88A	AMs.s1
TXN	1.62898e-17	0.263661	1	1	4.16075e-13	CF	TXN	AMs.s1
CCL18	1.94417e-17	0.610457	0.863	0.697	4.9658e-13	CF	CCL18	AMs.s1
GPRIN3	2.05988e-17	0.318941	0.944	0.852	5.26134e-13	CF	GPRIN3	AMs.s1
SFT2D2	2.23331e-17	0.311948	0.705	0.569	5.70432e-13	CF	SFT2D2	AMs.s1
PTPN1	2.67481e-17	0.3214	0.755	0.617	6.832e-13	CF	PTPN1	AMs.s1
CD63	3.14064e-17	0.265361	1	1	8.02182e-13	CF	CD63	AMs.s1
PLEKHO2	3.18471e-17	0.297569	0.669	0.52	8.13439e-13	CF	PLEKHO2	AMs.s1
CD82	4.96779e-17	0.298286	0.529	0.372	1.26887e-12	CF	CD82	AMs.s1
TOP1	5.30759e-17	0.283369	0.904	0.816	1.35567e-12	CF	TOP1	AMs.s1
SNHG6	6.59464e-17	0.266409	0.948	0.918	1.6844e-12	CF	SNHG6	AMs.s1
SLC11A1	1.15e-16	0.250865	0.973	0.958	2.93732e-12	CF	SLC11A1	AMs.s1
NDUFB11	1.42032e-16	0.252241	0.974	0.95	3.62779e-12	CF	NDUFB11	AMs.s1
LINC00963	1.49154e-16	0.324196	0.606	0.464	3.80968e-12	CF	LINC00963	AMs.s1
CD14	1.55808e-16	0.386166	0.838	0.742	3.97965e-12	CF	CD14	AMs.s1
ABHD2	1.60777e-16	0.369151	0.86	0.751	4.10656e-12	CF	ABHD2	AMs.s1
SEL1L	1.81313e-16	0.276777	0.92	0.842	4.63109e-12	CF	SEL1L	AMs.s1
MRPL33	1.96618e-16	0.254785	0.927	0.865	5.02202e-12	CF	MRPL33	AMs.s1
PPIG	2.0567e-16	0.278484	0.954	0.921	5.25323e-12	CF	PPIG	AMs.s1
GNS	2.25863e-16	0.296344	0.89	0.796	5.76898e-12	CF	GNS	AMs.s1
TIMM8B	2.2801e-16	0.261736	0.924	0.873	5.82384e-12	CF	TIMM8B	AMs.s1
NIFK	2.51999e-16	0.287783	0.802	0.684	6.43656e-12	CF	NIFK	AMs.s1
SERPING1	3.03447e-16	0.264892	0.996	0.981	7.75063e-12	CF	SERPING1	AMs.s1
WARS	3.86642e-16	0.343533	0.794	0.697	9.87561e-12	CF	WARS	AMs.s1
SPN	4.44273e-16	0.304321	0.96	0.934	1.13476e-11	CF	SPN	AMs.s1
SAMHD1	5.95191e-16	0.250151	0.992	0.983	1.52024e-11	CF	SAMHD1	AMs.s1
ATP6V1B2	6.57594e-16	0.288176	0.905	0.821	1.67963e-11	CF	ATP6V1B2	AMs.s1
EVL	7.1932e-16	0.319232	0.918	0.88	1.83729e-11	CF	EVL	AMs.s1
SOX4	7.99417e-16	0.410176	0.596	0.452	2.04187e-11	CF	SOX4	AMs.s1
RAB14	8.21597e-16	0.265503	0.96	0.906	2.09852e-11	CF	RAB14	AMs.s1
DDX6	9.76997e-16	0.290427	0.708	0.567	2.49544e-11	CF	DDX6	AMs.s1
TNPO1	9.88528e-16	0.277107	0.759	0.633	2.5249e-11	CF	TNPO1	AMs.s1
SLC31A1	1.72393e-15	0.280322	0.836	0.747	4.40327e-11	CF	SLC31A1	AMs.s1
CCDC47	1.96393e-15	0.279426	0.821	0.739	5.01627e-11	CF	CCDC47	AMs.s1
GUSB	2.03603e-15	0.270994	0.866	0.76	5.20044e-11	CF	GUSB	AMs.s1
GPCPD1	2.16904e-15	0.262394	0.995	0.971	5.54016e-11	CF	GPCPD1	AMs.s1
DSE	2.42093e-15	0.288908	0.812	0.673	6.18353e-11	CF	DSE	AMs.s1
CD86	2.47865e-15	0.314935	0.801	0.69	6.33098e-11	CF	CD86	AMs.s1
PNPLA6	3.28645e-15	0.304838	0.904	0.851	8.39425e-11	CF	PNPLA6	AMs.s1
ANXA2	3.29583e-15	0.252083	1	1	8.41822e-11	CF	ANXA2	AMs.s1
NDUFB6	3.40798e-15	0.267093	0.898	0.833	8.70465e-11	CF	NDUFB6	AMs.s1
GM2A	3.43696e-15	0.312046	0.877	0.818	8.77868e-11	CF	GM2A	AMs.s1
SUMF2	4.18913e-15	0.266904	0.743	0.631	1.06999e-10	CF	SUMF2	AMs.s1
AKAP9	4.67786e-15	0.276384	0.939	0.857	1.19482e-10	CF	AKAP9	AMs.s1
PECAM1	4.78689e-15	0.257672	0.974	0.921	1.22267e-10	CF	PECAM1	AMs.s1
GSN	4.95238e-15	0.385787	0.932	0.884	1.26494e-10	CF	GSN	AMs.s1
TAOK1	5.28783e-15	0.265542	0.78	0.654	1.35062e-10	CF	TAOK1	AMs.s1
FOLR3	5.45956e-15	0.558676	0.733	0.692	1.39448e-10	CF	FOLR3	AMs.s1
STARD7	5.50622e-15	0.264194	0.729	0.592	1.4064e-10	CF	STARD7	AMs.s1
SQSTM1	9.04959e-15	0.272601	0.949	0.915	2.31145e-10	CF	SQSTM1	AMs.s1
FAM120A	9.55687e-15	0.261478	0.91	0.818	2.44102e-10	CF	FAM120A	AMs.s1
ZNF780A	9.70455e-15	0.264749	0.415	0.274	2.47874e-10	CF	ZNF780A	AMs.s1
BCL2A1	1.0352e-14	0.301307	0.973	0.949	2.6441e-10	CF	BCL2A1	AMs.s1
APOL6	1.26679e-14	0.276011	0.915	0.844	3.23563e-10	CF	APOL6	AMs.s1
TUBA1A	1.28598e-14	0.430175	0.799	0.7	3.28464e-10	CF	TUBA1A	AMs.s1
CLEC4E	1.33733e-14	0.340142	0.535	0.386	3.41582e-10	CF	CLEC4E	AMs.s1
MKNK1	1.37988e-14	0.271842	0.713	0.579	3.52448e-10	CF	MKNK1	AMs.s1
GLDN	1.54889e-14	0.298337	0.893	0.833	3.95617e-10	CF	GLDN	AMs.s1
NDUFAF8	1.58727e-14	0.264774	0.721	0.587	4.05421e-10	CF	NDUFAF8	AMs.s1
IFNAR1	2.14666e-14	0.265414	0.751	0.626	5.48299e-10	CF	IFNAR1	AMs.s1
ITPR2	2.29331e-14	0.281719	0.816	0.692	5.85758e-10	CF	ITPR2	AMs.s1
USP22	2.82986e-14	0.27842	0.627	0.491	7.22804e-10	CF	USP22	AMs.s1
BACH1	2.88138e-14	0.274018	0.845	0.737	7.35962e-10	CF	BACH1	AMs.s1
IQSEC1	3.21039e-14	0.267666	0.76	0.652	8.19998e-10	CF	IQSEC1	AMs.s1
BHLHE41	3.85801e-14	0.406405	0.863	0.852	9.85414e-10	CF	BHLHE41	AMs.s1
ANKHD1	4.44645e-14	0.27481	0.712	0.602	1.13571e-09	CF	ANKHD1	AMs.s1
MRPS10	4.82122e-14	0.252051	0.754	0.63	1.23144e-09	CF	MRPS10	AMs.s1
GRK3	5.2779e-14	0.271142	0.746	0.639	1.34808e-09	CF	GRK3	AMs.s1
TM9SF3	6.7188e-14	0.26432	0.836	0.735	1.71612e-09	CF	TM9SF3	AMs.s1
SIRPB1	6.7537e-14	0.252728	0.787	0.681	1.72503e-09	CF	SIRPB1	AMs.s1
MAP4K3-DT	1.01569e-13	0.303379	0.72	0.63	2.59427e-09	CF	MAP4K3-DT	AMs.s1
EVI5	1.0806e-13	0.282553	0.751	0.657	2.76006e-09	CF	EVI5	AMs.s1
GLRX2	2.30211e-13	0.250023	0.819	0.706	5.88005e-09	CF	GLRX2	AMs.s1
PSMD1	2.44719e-13	0.264671	0.816	0.71	6.2506e-09	CF	PSMD1	AMs.s1
KPNA4	2.73882e-13	0.25824	0.742	0.632	6.99549e-09	CF	KPNA4	AMs.s1
GAPLINC	2.84998e-13	0.272386	0.73	0.614	7.27943e-09	CF	GAPLINC	AMs.s1
PTPRE	2.94436e-13	0.301894	0.454	0.313	7.52048e-09	CF	PTPRE	AMs.s1
C2orf74	3.17266e-13	0.288889	0.688	0.582	8.10361e-09	CF	C2orf74	AMs.s1
MR1	3.82194e-13	0.253313	0.794	0.709	9.76201e-09	CF	MR1	AMs.s1
RBM47	3.96407e-13	0.291262	0.885	0.818	1.0125e-08	CF	RBM47	AMs.s1
DHX36	4.11019e-13	0.269626	0.901	0.843	1.04982e-08	CF	DHX36	AMs.s1
XIAP	4.42571e-13	0.26569	0.747	0.626	1.13041e-08	CF	XIAP	AMs.s1
GLIPR1	4.58577e-13	0.295123	0.907	0.841	1.1713e-08	CF	GLIPR1	AMs.s1
UPF2	4.92656e-13	0.257639	0.589	0.461	1.25834e-08	CF	UPF2	AMs.s1
MFSD1	5.59667e-13	0.25875	0.896	0.807	1.4295e-08	CF	MFSD1	AMs.s1
NFATC2IP	6.69956e-13	0.257183	0.558	0.419	1.7112e-08	CF	NFATC2IP	AMs.s1
ATP6V1A	7.44354e-13	0.250109	0.831	0.723	1.90123e-08	CF	ATP6V1A	AMs.s1
EEA1	7.61575e-13	0.273554	0.876	0.809	1.94521e-08	CF	EEA1	AMs.s1
GPR65	1.36817e-12	0.331851	0.755	0.651	3.49459e-08	CF	GPR65	AMs.s1
GNPDA1	1.79974e-12	0.274198	0.696	0.598	4.59689e-08	CF	GNPDA1	AMs.s1
PRKDC	2.96285e-12	0.257214	0.88	0.809	7.56772e-08	CF	PRKDC	AMs.s1
JAKMIP2	3.64692e-12	0.297961	0.344	0.22	9.31496e-08	CF	JAKMIP2	AMs.s1
DENND11	4.45463e-12	0.256474	0.399	0.269	1.1378e-07	CF	DENND11	AMs.s1
FIG4	4.85154e-12	0.250087	0.703	0.607	1.23918e-07	CF	FIG4	AMs.s1
CPEB4	6.05178e-12	0.270376	0.847	0.763	1.54575e-07	CF	CPEB4	AMs.s1
SORL1	7.28496e-12	0.270362	0.422	0.297	1.86072e-07	CF	SORL1	AMs.s1
SPNS1	7.40255e-12	0.25238	0.7	0.597	1.89076e-07	CF	SPNS1	AMs.s1
NAA38	8.92339e-12	0.250776	0.807	0.745	2.27921e-07	CF	NAA38	AMs.s1
SOD2	9.67357e-12	0.516553	0.858	0.785	2.47082e-07	CF	SOD2	AMs.s1
CERT1	1.02622e-11	0.252123	0.866	0.782	2.62117e-07	CF	CERT1	AMs.s1
ACSL3	2.34575e-11	0.260239	0.688	0.565	5.99152e-07	CF	ACSL3	AMs.s1
AOC3	2.54471e-11	0.271444	0.583	0.441	6.4997e-07	CF	AOC3	AMs.s1
DHRS3	2.62853e-11	0.264124	0.652	0.548	6.71379e-07	CF	DHRS3	AMs.s1
ARHGEF28	4.21015e-11	0.265884	0.714	0.597	1.07536e-06	CF	ARHGEF28	AMs.s1
FDX1	5.25227e-11	0.361454	0.939	0.883	1.34154e-06	CF	FDX1	AMs.s1
ITIH5	6.80696e-11	0.430271	0.692	0.617	1.73863e-06	CF	ITIH5	AMs.s1
ATM	1.20454e-10	0.259679	0.733	0.652	3.07664e-06	CF	ATM	AMs.s1
TACC1	1.21005e-10	0.253321	0.76	0.658	3.09072e-06	CF	TACC1	AMs.s1
RETN	1.71024e-10	0.39349	0.956	0.954	4.36829e-06	CF	RETN	AMs.s1
FAR2	2.11529e-10	0.320131	0.604	0.513	5.40287e-06	CF	FAR2	AMs.s1
LINC02154	2.20439e-10	0.467061	0.475	0.351	5.63046e-06	CF	LINC02154	AMs.s1
FBP1	2.42608e-10	0.310626	1	1	6.1967e-06	CF	FBP1	AMs.s1
OAS3	7.26763e-10	0.326168	0.602	0.521	1.8563e-05	CF	OAS3	AMs.s1
NMB	9.36657e-10	0.553072	0.743	0.637	2.39241e-05	CF	NMB	AMs.s1
CD84	2.52443e-09	0.251896	0.538	0.423	6.44791e-05	CF	CD84	AMs.s1
FADS1	2.68603e-09	0.273	0.332	0.222	6.86066e-05	CF	FADS1	AMs.s1
C8B	5.37885e-09	0.323086	0.621	0.541	0.000137387	CF	C8B	AMs.s1
SPOCD1	7.60269e-09	0.282237	0.356	0.252	0.000194188	CF	SPOCD1	AMs.s1
CYP51A1	1.11168e-07	0.284353	0.542	0.446	0.00283945	CF	CYP51A1	AMs.s1
ABCA1	3.02491e-07	0.349623	0.435	0.35	0.00772622	CF	ABCA1	AMs.s1
NEAT1	3.62174e-05	0.331585	0.947	0.925	0.925065	CF	NEAT1	AMs.s1
HLA-B	6.05105e-05	0.278275	1	1	1	CF	HLA-B	AMs.s1
CAMP	6.65844e-05	0.573676	0.464	0.392	1	CF	CAMP	AMs.s1
CD36	0.00217608	0.329653	0.368	0.328	1	CF	CD36	AMs.s1
PLTP	0.00563781	0.320157	0.296	0.242	1	CF	PLTP	AMs.s1
HLA-DRB51	0	2.58059	0.997	0.699	0	HC	HLA-DRB5	AMs.s2
HLA-DQA21	3.54674e-141	0.972203	0.739	0.44	9.05908e-137	HC	HLA-DQA2	AMs.s2
APP1	7.32227e-68	0.390661	0.523	0.299	1.87025e-63	HC	APP	AMs.s2
AC020656.11	1.78904e-41	0.484455	0.909	0.868	4.56957e-37	HC	AC020656.1	AMs.s2
PRSS211	9.8968e-39	0.551197	0.515	0.367	2.52784e-34	HC	PRSS21	AMs.s2
HLA-DQB21	4.29861e-36	0.418866	0.601	0.474	1.09795e-31	HC	HLA-DQB2	AMs.s2
HLA-DQA11	3.05522e-32	0.522457	1	0.998	7.80364e-28	HC	HLA-DQA1	AMs.s2
CFD1	2.25772e-12	0.282754	0.981	0.995	5.76666e-08	HC	CFD	AMs.s2
GNG11	3.00592e-09	0.27709	0.256	0.201	7.67772e-05	HC	GNG11	AMs.s2
TSC22D31	9.50058e-07	0.262466	0.65	0.643	0.0242664	HC	TSC22D3	AMs.s2
IGFBP21	7.61078e-05	0.334581	0.439	0.404	1	HC	IGFBP2	AMs.s2
DUSP11	0.000241233	0.324847	0.851	0.925	1	HC	DUSP1	AMs.s2
APOC11	0	1.03061	1	1	0	CF	APOC1	AMs.s2
POLR2L1	0	0.892931	0.999	0.936	0	CF	POLR2L	AMs.s2
RPS261	0	0.872267	1	1	0	CF	RPS26	AMs.s2
CTSH1	0	0.736293	0.999	0.951	0	CF	CTSH	AMs.s2
MT-ND31	0	0.719871	0.998	0.994	0	CF	MT-ND3	AMs.s2
ATP5F1E1	0	0.6883	1	1	0	CF	ATP5F1E	AMs.s2
RPL37A1	0	0.673091	1	1	0	CF	RPL37A	AMs.s2
RPL381	0	0.618961	1	1	0	CF	RPL38	AMs.s2
RPL371	0	0.613364	1	1	0	CF	RPL37	AMs.s2
RPS211	0	0.579839	1	1	0	CF	RPS21	AMs.s2
RPS271	0	0.577437	1	1	0	CF	RPS27	AMs.s2
UBL51	0	0.574396	1	0.994	0	CF	UBL5	AMs.s2
RPS281	0	0.565116	1	1	0	CF	RPS28	AMs.s2
RPS291	0	0.551709	1	1	0	CF	RPS29	AMs.s2
RPL361	0	0.549347	1	1	0	CF	RPL36	AMs.s2
RPL411	0	0.521785	1	1	0	CF	RPL41	AMs.s2
RPLP21	0	0.507566	1	1	0	CF	RPLP2	AMs.s2
HLA-DRB11	6.51096e-289	0.702746	1	1	1.66303e-284	CF	HLA-DRB1	AMs.s2
S100A61	1.46796e-270	0.547152	1	1	3.74945e-266	CF	S100A6	AMs.s2
RPS201	1.54431e-268	0.559583	1	1	3.94448e-264	CF	RPS20	AMs.s2
COX6C1	4.12325e-266	0.535715	1	0.997	1.05316e-261	CF	COX6C	AMs.s2
RPS251	7.22069e-266	0.468905	1	1	1.84431e-261	CF	RPS25	AMs.s2
TMA71	2.84905e-265	0.611296	0.999	0.982	7.27703e-261	CF	TMA7	AMs.s2
COX7C1	1.69931e-259	0.477138	1	1	4.34037e-255	CF	COX7C	AMs.s2
UQCR111	4.56921e-259	0.510038	1	0.997	1.16707e-254	CF	UQCR11	AMs.s2
RPL391	1.35891e-258	0.506244	1	1	3.47092e-254	CF	RPL39	AMs.s2
ELOB1	1.02335e-257	0.555149	1	0.998	2.61383e-253	CF	ELOB	AMs.s2
RPL36A1	4.30883e-255	0.541423	1	0.999	1.10056e-250	CF	RPL36A	AMs.s2
FCER1G1	6.13237e-255	0.521817	1	1	1.56633e-250	CF	FCER1G	AMs.s2
IFI301	1.23897e-251	0.628486	1	1	3.16457e-247	CF	IFI30	AMs.s2
RPL27A1	5.40464e-251	0.507593	1	1	1.38045e-246	CF	RPL27A	AMs.s2
TYROBP1	2.41627e-250	0.475391	1	1	6.17163e-246	CF	TYROBP	AMs.s2
OST41	1.47189e-247	0.532645	1	0.994	3.75951e-243	CF	OST4	AMs.s2
YWHAB1	1.19657e-245	0.496932	1	0.999	3.05627e-241	CF	YWHAB	AMs.s2
COX7A21	6.51419e-243	0.557712	1	0.994	1.66385e-238	CF	COX7A2	AMs.s2
ATP5MPL1	9.44596e-242	0.539243	1	0.987	2.41269e-237	CF	ATP5MPL	AMs.s2
RPL311	4.78598e-240	0.587371	1	0.994	1.22243e-235	CF	RPL31	AMs.s2
NDUFA12	6.25224e-238	0.545603	1	0.978	1.59695e-233	CF	NDUFA1	AMs.s2
ATP5MD1	2.68028e-237	0.529349	1	0.989	6.84597e-233	CF	ATP5MD	AMs.s2
RPL341	4.76194e-233	0.480212	1	1	1.21629e-228	CF	RPL34	AMs.s2
NDUFB21	3.23647e-232	0.507702	1	0.997	8.26658e-228	CF	NDUFB2	AMs.s2
RPS171	1.05985e-231	0.564202	1	0.999	2.70706e-227	CF	RPS17	AMs.s2
ATP5MF1	7.54635e-231	0.538959	0.998	0.975	1.92749e-226	CF	ATP5MF	AMs.s2
UQCRQ1	7.39161e-230	0.562929	0.997	0.956	1.88796e-225	CF	UQCRQ	AMs.s2
LGALS31	9.99482e-227	0.7337	1	1	2.55288e-222	CF	LGALS3	AMs.s2
CTSL1	1.58142e-226	0.845835	0.998	0.976	4.03927e-222	CF	CTSL	AMs.s2
RPS81	2.08144e-224	0.446172	1	1	5.3164e-220	CF	RPS8	AMs.s2
TUBA1B1	3.8289e-223	0.684843	0.998	0.993	9.77979e-219	CF	TUBA1B	AMs.s2
NDUFA31	1.21931e-222	0.618706	0.97	0.817	3.11437e-218	CF	NDUFA3	AMs.s2
NDUFA131	2.22351e-221	0.502082	1	0.986	5.67929e-217	CF	NDUFA13	AMs.s2
ANXA51	6.20326e-220	0.533008	1	0.999	1.58444e-215	CF	ANXA5	AMs.s2
TOMM71	1.05737e-219	0.441306	1	0.999	2.70074e-215	CF	TOMM7	AMs.s2
S100A91	1.59638e-216	0.743732	0.999	0.997	4.07747e-212	CF	S100A9	AMs.s2
APOE1	1.60461e-216	1.01391	1	0.998	4.0985e-212	CF	APOE	AMs.s2
CTSB1	5.61842e-216	0.612479	1	0.993	1.43506e-211	CF	CTSB	AMs.s2
NDUFB12	9.32653e-216	0.552287	0.996	0.94	2.38218e-211	CF	NDUFB1	AMs.s2
RPL351	1.90207e-215	0.437876	1	1	4.85826e-211	CF	RPL35	AMs.s2
LGALS11	2.32178e-215	0.745646	1	0.998	5.9303e-211	CF	LGALS1	AMs.s2
COPS91	2.68466e-214	0.553821	0.996	0.933	6.85716e-210	CF	COPS9	AMs.s2
MT-ND11	4.61483e-214	0.653659	0.998	0.989	1.17872e-209	CF	MT-ND1	AMs.s2
PTPRC1	3.00698e-208	0.546047	1	0.987	7.68044e-204	CF	PTPRC	AMs.s2
ITGB11	4.78695e-208	0.567148	0.999	0.95	1.22268e-203	CF	ITGB1	AMs.s2
COX6B11	1.39153e-207	0.468027	1	0.996	3.55425e-203	CF	COX6B1	AMs.s2
RPL211	1.9407e-206	0.424893	1	1	4.95695e-202	CF	RPL21	AMs.s2
NDUFB41	1.4074e-204	0.554278	0.994	0.943	3.59478e-200	CF	NDUFB4	AMs.s2
GSTO11	1.7325e-203	0.56147	1	0.994	4.42516e-199	CF	GSTO1	AMs.s2
NRP21	3.99881e-200	0.805292	0.807	0.457	1.02138e-195	CF	NRP2	AMs.s2
COX6A11	5.37571e-200	0.492646	1	0.986	1.37306e-195	CF	COX6A1	AMs.s2
COX8A1	2.94849e-198	0.461713	1	0.995	7.53102e-194	CF	COX8A	AMs.s2
PSAP1	1.98535e-197	0.476193	1	1	5.07099e-193	CF	PSAP	AMs.s2
SLIRP1	1.24132e-196	0.570993	0.965	0.819	3.17057e-192	CF	SLIRP	AMs.s2
HSP90AA11	2.00157e-196	0.578712	1	0.999	5.1124e-192	CF	HSP90AA1	AMs.s2
ATP5ME1	1.14843e-195	0.550249	0.969	0.85	2.93333e-191	CF	ATP5ME	AMs.s2
TDRD31	3.0083e-195	0.752394	0.554	0.235	7.68381e-191	CF	TDRD3	AMs.s2
RPS4Y11	2.45485e-194	1.15805	0.647	0.375	6.27017e-190	CF	RPS4Y1	AMs.s2
SCD1	3.83033e-194	0.891904	0.992	0.902	9.78342e-190	CF	SCD	AMs.s2
RPS121	3.46472e-190	0.401809	1	1	8.84959e-186	CF	RPS12	AMs.s2
ATOX11	7.51907e-190	0.581738	0.995	0.955	1.92052e-185	CF	ATOX1	AMs.s2
ROMO11	2.68766e-189	0.58526	0.963	0.844	6.86483e-185	CF	ROMO1	AMs.s2
SEC621	2.18386e-186	0.509777	0.996	0.955	5.57801e-182	CF	SEC62	AMs.s2
TIMP21	2.27889e-183	0.491878	0.998	0.967	5.82074e-179	CF	TIMP2	AMs.s2
UQCR101	1.47205e-181	0.438724	1	0.993	3.75991e-177	CF	UQCR10	AMs.s2
FTL	3.7563e-181	0.455771	1	1	9.59434e-177	CF	FTL	AMs.s2
SON1	7.57082e-181	0.533908	0.986	0.911	1.93374e-176	CF	SON	AMs.s2
TXN1	5.12542e-179	0.547758	1	0.998	1.30914e-174	CF	TXN	AMs.s2
CTSS1	4.13423e-178	0.429626	1	1	1.05597e-173	CF	CTSS	AMs.s2
LTA4H1	2.34336e-177	0.494358	1	0.995	5.98542e-173	CF	LTA4H	AMs.s2
MSR11	3.7006e-175	0.624441	1	0.995	9.45208e-171	CF	MSR1	AMs.s2
PSMA71	3.83635e-173	0.497565	1	0.998	9.79881e-169	CF	PSMA7	AMs.s2
CAST1	4.03961e-173	0.475215	0.999	0.982	1.0318e-168	CF	CAST	AMs.s2
COX7B1	7.40495e-172	0.482827	0.999	0.99	1.89137e-167	CF	COX7B	AMs.s2
TMBIM6	1.50527e-171	0.440402	1	0.995	3.84477e-167	CF	TMBIM6	AMs.s2
AIF11	1.69839e-171	0.467085	1	1	4.33803e-167	CF	AIF1	AMs.s2
MDH11	1.65321e-169	0.604322	0.982	0.882	4.22263e-165	CF	MDH1	AMs.s2
RBPJ1	1.65951e-169	0.620773	0.969	0.882	4.23871e-165	CF	RBPJ	AMs.s2
COX171	2.41294e-169	0.523123	0.991	0.954	6.16313e-165	CF	COX17	AMs.s2
COX5B	1.3229e-166	0.410087	1	0.993	3.37896e-162	CF	COX5B	AMs.s2
RPS23	1.52264e-166	0.403564	1	1	3.88913e-162	CF	RPS23	AMs.s2
PET1001	3.54849e-166	0.539897	0.951	0.808	9.06355e-162	CF	PET100	AMs.s2
PTP4A21	3.56177e-166	0.508673	0.988	0.919	9.09748e-162	CF	PTP4A2	AMs.s2
IGF2R1	1.87679e-165	0.603455	0.9	0.689	4.79371e-161	CF	IGF2R	AMs.s2
HSP90AB1	4.30036e-165	0.486962	1	0.996	1.0984e-160	CF	HSP90AB1	AMs.s2
ANXA21	8.71289e-164	0.531564	1	0.999	2.22545e-159	CF	ANXA2	AMs.s2
RPL221	1.1327e-163	0.380979	1	1	2.89314e-159	CF	RPL22	AMs.s2
C15orf481	4.94298e-163	0.944125	0.388	0.12	1.26254e-158	CF	C15orf48	AMs.s2
CSTB1	6.25316e-163	0.600813	1	1	1.59718e-158	CF	CSTB	AMs.s2
ATP6V0D11	2.12892e-162	0.525358	0.986	0.894	5.43768e-158	CF	ATP6V0D1	AMs.s2
HSPA8	2.16951e-162	0.52262	0.999	0.962	5.54136e-158	CF	HSPA8	AMs.s2
IGSF61	2.26546e-162	0.716027	0.971	0.892	5.78644e-158	CF	IGSF6	AMs.s2
ATP5MG1	1.57128e-160	0.368291	1	1	4.01337e-156	CF	ATP5MG	AMs.s2
RNASEK	4.72054e-159	0.38561	1	1	1.20572e-154	CF	RNASEK	AMs.s2
C4orf481	6.79855e-158	0.504769	0.975	0.897	1.73649e-153	CF	C4orf48	AMs.s2
S100A11	1.21353e-157	0.368364	1	1	3.09961e-153	CF	S100A11	AMs.s2
UBA52	1.50755e-157	0.322566	1	1	3.85058e-153	CF	UBA52	AMs.s2
RPL231	1.28162e-156	0.399441	1	1	3.27351e-152	CF	RPL23	AMs.s2
RPS15	4.78767e-156	0.342035	1	1	1.22287e-151	CF	RPS15	AMs.s2
SERF2	5.06216e-156	0.351115	1	1	1.29298e-151	CF	SERF2	AMs.s2
CD631	1.38879e-155	0.519806	1	1	3.54725e-151	CF	CD63	AMs.s2
MT-ND21	3.58445e-155	0.54682	0.998	0.992	9.15539e-151	CF	MT-ND2	AMs.s2
BLOC1S11	2.17174e-153	0.442234	1	0.971	5.54705e-149	CF	BLOC1S1	AMs.s2
LAPTM5	3.524e-152	0.429603	1	0.988	9.001e-148	CF	LAPTM5	AMs.s2
PPIA	9.41991e-152	0.457482	1	0.999	2.40603e-147	CF	PPIA	AMs.s2
RPL27	6.42439e-150	0.333344	1	1	1.64092e-145	CF	RPL27	AMs.s2
MIF1	1.7198e-149	0.459828	0.992	0.964	4.3927e-145	CF	MIF	AMs.s2
RPLP1	2.75565e-149	0.33045	1	1	7.03849e-145	CF	RPLP1	AMs.s2
TMEM176B1	4.86403e-147	0.860588	0.532	0.256	1.24237e-142	CF	TMEM176B	AMs.s2
RPL35A1	9.64253e-146	0.358038	1	1	2.4629e-141	CF	RPL35A	AMs.s2
MTRNR2L121	2.39456e-145	0.630424	0.984	0.935	6.11619e-141	CF	MTRNR2L12	AMs.s2
ALDH1A11	2.1934e-144	0.532135	0.966	0.841	5.60238e-140	CF	ALDH1A1	AMs.s2
SERPING11	1.18908e-143	0.617742	0.996	0.973	3.03715e-139	CF	SERPING1	AMs.s2
SLC25A3	1.50709e-142	0.44744	0.996	0.96	3.84941e-138	CF	SLC25A3	AMs.s2
FDFT11	2.38626e-142	0.634912	0.843	0.642	6.095e-138	CF	FDFT1	AMs.s2
S100A131	4.22771e-142	0.572186	0.975	0.882	1.07984e-137	CF	S100A13	AMs.s2
DAB2	8.79294e-141	0.499903	0.992	0.945	2.24589e-136	CF	DAB2	AMs.s2
FABP5	3.10483e-140	0.480548	1	1	7.93035e-136	CF	FABP5	AMs.s2
ACTR21	1.01508e-139	0.410173	1	0.996	2.59271e-135	CF	ACTR2	AMs.s2
EFHD2	2.16209e-139	0.478844	0.997	0.96	5.52242e-135	CF	EFHD2	AMs.s2
SEM1	4.98639e-139	0.423415	0.997	0.95	1.27362e-134	CF	SEM1	AMs.s2
ITGB21	1.42719e-137	0.501445	0.989	0.953	3.64532e-133	CF	ITGB2	AMs.s2
NDUFA4	9.20765e-137	0.358487	1	1	2.35182e-132	CF	NDUFA4	AMs.s2
DNAJC151	1.0852e-136	0.48633	0.953	0.846	2.77182e-132	CF	DNAJC15	AMs.s2
EIF4A1	2.59971e-136	0.457159	1	0.961	6.64017e-132	CF	EIF4A1	AMs.s2
CD591	4.35463e-136	0.485382	0.994	0.932	1.11226e-131	CF	CD59	AMs.s2
FAU	1.41294e-135	0.344024	1	1	3.60893e-131	CF	FAU	AMs.s2
RPS11	2.22817e-135	0.356507	1	1	5.69119e-131	CF	RPS11	AMs.s2
CRIP11	9.05611e-135	0.564817	1	1	2.31311e-130	CF	CRIP1	AMs.s2
BCL2A11	1.43672e-134	0.555751	0.983	0.89	3.66967e-130	CF	BCL2A1	AMs.s2
RPS15A	1.51438e-134	0.352721	1	1	3.86804e-130	CF	RPS15A	AMs.s2
DBI1	2.53161e-133	0.454533	1	0.989	6.46623e-129	CF	DBI	AMs.s2
HMGB11	1.67885e-132	0.343364	1	0.999	4.28813e-128	CF	HMGB1	AMs.s2
LST11	2.77649e-132	0.459501	0.996	0.992	7.09171e-128	CF	LST1	AMs.s2
IQGAP21	6.47514e-132	0.549871	0.859	0.668	1.65388e-127	CF	IQGAP2	AMs.s2
TMEM2581	9.91749e-132	0.391873	0.996	0.971	2.53313e-127	CF	TMEM258	AMs.s2
SMCO41	5.92286e-131	0.502253	0.97	0.877	1.51282e-126	CF	SMCO4	AMs.s2
TFRC1	1.9946e-130	0.616244	0.992	0.943	5.09461e-126	CF	TFRC	AMs.s2
SNRPG	5.4937e-129	0.442305	0.982	0.91	1.4032e-124	CF	SNRPG	AMs.s2
MTDH	1.98453e-128	0.41079	0.998	0.964	5.06888e-124	CF	MTDH	AMs.s2
PRDX1	1.13806e-127	0.445899	1	0.997	2.90684e-123	CF	PRDX1	AMs.s2
RPN21	1.46568e-127	0.463284	0.956	0.847	3.74364e-123	CF	RPN2	AMs.s2
RPS18	2.99977e-127	0.360482	1	1	7.66201e-123	CF	RPS18	AMs.s2
RBM31	3.96428e-127	0.444906	0.992	0.946	1.01256e-122	CF	RBM3	AMs.s2
TMEM176A1	7.48794e-127	0.615093	0.411	0.165	1.91257e-122	CF	TMEM176A	AMs.s2
GGA21	5.0976e-126	0.490803	0.939	0.807	1.30203e-121	CF	GGA2	AMs.s2
CTSC	1.45656e-125	0.388592	1	1	3.72035e-121	CF	CTSC	AMs.s2
FLNA1	1.84402e-125	0.52708	0.967	0.879	4.71e-121	CF	FLNA	AMs.s2
CBL1	9.70322e-125	0.538964	0.761	0.52	2.4784e-120	CF	CBL	AMs.s2
AC026369.31	1.02727e-124	0.704338	0.961	0.899	2.62384e-120	CF	AC026369.3	AMs.s2
RPL6	5.32426e-124	0.336298	1	1	1.35992e-119	CF	RPL6	AMs.s2
CCDC88A1	5.71704e-124	0.472611	0.997	0.95	1.46025e-119	CF	CCDC88A	AMs.s2
MYL6	5.74489e-124	0.380476	1	1	1.46736e-119	CF	MYL6	AMs.s2
LIPA1	6.56588e-124	0.624251	0.923	0.745	1.67706e-119	CF	LIPA	AMs.s2
MMP2-AS11	7.14747e-124	0.332827	0.268	0.068	1.82561e-119	CF	MMP2-AS1	AMs.s2
NDUFC11	2.65255e-123	0.431769	0.974	0.881	6.77514e-119	CF	NDUFC1	AMs.s2
RPL23A	4.09228e-123	0.338529	1	1	1.04525e-118	CF	RPL23A	AMs.s2
IFI27L21	8.77817e-123	0.453249	0.95	0.849	2.24212e-118	CF	IFI27L2	AMs.s2
CLTC1	1.01561e-122	0.491477	0.927	0.809	2.59406e-118	CF	CLTC	AMs.s2
ATP5PD1	1.0472e-122	0.411115	0.994	0.949	2.67477e-118	CF	ATP5PD	AMs.s2
SLCO2B11	2.53562e-122	0.5136	0.945	0.847	6.47647e-118	CF	SLCO2B1	AMs.s2
PTMA	4.14283e-122	0.332293	1	1	1.05816e-117	CF	PTMA	AMs.s2
EEF1B2	9.35384e-122	0.378342	1	0.995	2.38916e-117	CF	EEF1B2	AMs.s2
HSPA5	1.17666e-121	0.480222	0.965	0.845	3.00543e-117	CF	HSPA5	AMs.s2
CHCHD2	1.44472e-121	0.367976	1	0.993	3.6901e-117	CF	CHCHD2	AMs.s2
CD52	2.67208e-121	0.46784	1	0.999	6.82502e-117	CF	CD52	AMs.s2
LYZ1	5.86734e-121	0.622565	1	1	1.49864e-116	CF	LYZ	AMs.s2
DDX181	1.27831e-120	0.454497	0.935	0.811	3.26506e-116	CF	DDX18	AMs.s2
RPL13A1	1.36294e-120	0.389114	1	1	3.48122e-116	CF	RPL13A	AMs.s2
MACC11	2.40902e-120	0.658683	0.766	0.554	6.15312e-116	CF	MACC1	AMs.s2
CCT5	4.85925e-120	0.474141	0.954	0.82	1.24115e-115	CF	CCT5	AMs.s2
HSP90B1	2.27897e-119	0.428875	1	0.985	5.82094e-115	CF	HSP90B1	AMs.s2
S100P1	4.40268e-119	0.619748	0.365	0.131	1.12453e-114	CF	S100P	AMs.s2
MT-ND41	1.17492e-118	0.433009	0.998	0.992	3.00097e-114	CF	MT-ND4	AMs.s2
MRPL521	1.52389e-118	0.466018	0.888	0.715	3.89231e-114	CF	MRPL52	AMs.s2
DECR1	1.53219e-118	0.432651	0.986	0.908	3.91353e-114	CF	DECR1	AMs.s2
RPS27A	1.62934e-118	0.32651	1	1	4.16167e-114	CF	RPS27A	AMs.s2
IQGAP11	2.30996e-118	0.449387	0.984	0.934	5.9001e-114	CF	IQGAP1	AMs.s2
SEC61B	2.46297e-118	0.39207	1	0.983	6.29092e-114	CF	SEC61B	AMs.s2
H3F3A	9.83373e-118	0.309783	1	1	2.51173e-113	CF	H3F3A	AMs.s2
EPRS1	1.15875e-117	0.505096	0.817	0.609	2.95967e-113	CF	EPRS	AMs.s2
MICOS10	1.65023e-117	0.370144	1	0.985	4.21502e-113	CF	MICOS10	AMs.s2
RPL3	1.99335e-117	0.384384	1	1	5.0914e-113	CF	RPL3	AMs.s2
RPL28	1.99914e-117	0.312833	1	1	5.10619e-113	CF	RPL28	AMs.s2
CSTA1	2.32917e-117	0.45254	0.994	0.979	5.94915e-113	CF	CSTA	AMs.s2
DNAJA1	4.43648e-117	0.428566	0.999	0.96	1.13317e-112	CF	DNAJA1	AMs.s2
PAK2	6.36806e-117	0.412211	0.995	0.93	1.62653e-112	CF	PAK2	AMs.s2
MT-ATP61	6.91581e-117	0.471289	0.998	0.993	1.76644e-112	CF	MT-ATP6	AMs.s2
CYP27A1	8.28023e-117	0.465995	0.993	0.912	2.11494e-112	CF	CYP27A1	AMs.s2
RPS19	1.46582e-116	0.326482	1	1	3.74401e-112	CF	RPS19	AMs.s2
RPS24	3.05143e-116	0.298879	1	1	7.79397e-112	CF	RPS24	AMs.s2
APLP2	5.13975e-116	0.38275	1	0.989	1.3128e-111	CF	APLP2	AMs.s2
AKR1A1	6.85676e-116	0.453921	0.978	0.87	1.75135e-111	CF	AKR1A1	AMs.s2
ARPC2	1.03339e-115	0.36978	1	1	2.63947e-111	CF	ARPC2	AMs.s2
M6PR	1.38923e-115	0.430596	0.985	0.908	3.54837e-111	CF	M6PR	AMs.s2
LAP31	2.07595e-115	0.509637	0.963	0.842	5.3024e-111	CF	LAP3	AMs.s2
EIF1	2.64376e-115	0.362315	1	1	6.7527e-111	CF	EIF1	AMs.s2
NDUFB111	3.95343e-115	0.415425	0.98	0.907	1.00978e-110	CF	NDUFB11	AMs.s2
PARK7	5.42576e-115	0.400837	0.998	0.946	1.38585e-110	CF	PARK7	AMs.s2
CAPG	1.00665e-114	0.457795	0.999	0.978	2.57119e-110	CF	CAPG	AMs.s2
GNG10	1.56464e-114	0.415678	0.999	0.954	3.9964e-110	CF	GNG10	AMs.s2
SQSTM11	7.79549e-114	0.466852	0.965	0.878	1.99112e-109	CF	SQSTM1	AMs.s2
SMIM251	8.97165e-114	0.503166	0.998	0.99	2.29154e-109	CF	SMIM25	AMs.s2
COMMD61	1.06843e-113	0.363703	1	0.991	2.72899e-109	CF	COMMD6	AMs.s2
EIF1AY1	1.54162e-113	0.443384	0.4	0.163	3.93761e-109	CF	EIF1AY	AMs.s2
NRIP11	4.03683e-113	0.549041	0.887	0.725	1.03109e-108	CF	NRIP1	AMs.s2
COX4I1	2.35789e-112	0.342959	1	0.997	6.02251e-108	CF	COX4I1	AMs.s2
RPL32	2.77178e-112	0.304317	1	1	7.07968e-108	CF	RPL32	AMs.s2
EIF2S2	1.13562e-111	0.428867	0.982	0.893	2.90059e-107	CF	EIF2S2	AMs.s2
ARPC5	1.28515e-111	0.376416	1	0.998	3.28252e-107	CF	ARPC5	AMs.s2
NCKAP1L1	1.72706e-111	0.443955	0.946	0.834	4.41127e-107	CF	NCKAP1L	AMs.s2
RPLP0	1.76695e-111	0.348391	1	0.999	4.51313e-107	CF	RPLP0	AMs.s2
FDX11	3.95685e-111	0.647492	0.935	0.782	1.01066e-106	CF	FDX1	AMs.s2
SRRM1	4.40544e-111	0.407125	0.985	0.923	1.12524e-106	CF	SRRM1	AMs.s2
STOM1	5.41056e-111	0.468574	0.905	0.735	1.38196e-106	CF	STOM	AMs.s2
NAGK1	1.22327e-110	0.477604	0.831	0.625	3.12448e-106	CF	NAGK	AMs.s2
TXNDC17	1.61803e-110	0.434922	0.977	0.898	4.13276e-106	CF	TXNDC17	AMs.s2
HIST1H4C1	1.78816e-110	0.532915	0.653	0.421	4.56732e-106	CF	HIST1H4C	AMs.s2
ATP5MC3	3.84386e-110	0.37705	1	0.996	9.81799e-106	CF	ATP5MC3	AMs.s2
CD3021	7.1574e-110	0.441984	0.99	0.953	1.82814e-105	CF	CD302	AMs.s2
SERPINB11	1.84408e-109	0.413584	0.989	0.954	4.71016e-105	CF	SERPINB1	AMs.s2
PSMB41	1.93669e-109	0.464636	0.89	0.718	4.94668e-105	CF	PSMB4	AMs.s2
LNPEP1	2.0836e-109	0.493654	0.867	0.69	5.32194e-105	CF	LNPEP	AMs.s2
ATP6V0C	1.07642e-108	0.312714	1	0.998	2.7494e-104	CF	ATP6V0C	AMs.s2
PPIG1	1.47633e-108	0.431863	0.959	0.854	3.77084e-104	CF	PPIG	AMs.s2
ACTR3	1.51831e-108	0.384793	0.997	0.964	3.87807e-104	CF	ACTR3	AMs.s2
ATP5PF	1.80158e-108	0.359338	1	0.981	4.60159e-104	CF	ATP5PF	AMs.s2
NME41	3.088e-108	0.368783	0.329	0.118	7.88736e-104	CF	NME4	AMs.s2
UQCRB	1.53347e-107	0.331968	1	0.999	3.91679e-103	CF	UQCRB	AMs.s2
SEPTIN21	2.80617e-107	0.441467	0.924	0.778	7.16752e-103	CF	SEPTIN2	AMs.s2
RHOA	2.83771e-107	0.362472	1	0.993	7.24808e-103	CF	RHOA	AMs.s2
SELENOH	3.54998e-107	0.38035	0.998	0.959	9.06736e-103	CF	SELENOH	AMs.s2
ANXA1	4.4463e-107	0.427206	1	0.997	1.13567e-102	CF	ANXA1	AMs.s2
TMED10	6.92982e-107	0.355001	0.991	0.95	1.77001e-102	CF	TMED10	AMs.s2
HIPK21	1.55546e-106	0.510961	0.884	0.702	3.97297e-102	CF	HIPK2	AMs.s2
LRP11	1.57587e-106	0.439356	0.981	0.927	4.02509e-102	CF	LRP1	AMs.s2
CYBA	2.49255e-106	0.376676	1	0.999	6.36648e-102	CF	CYBA	AMs.s2
GSN1	3.0772e-106	0.728591	0.912	0.813	7.85977e-102	CF	GSN	AMs.s2
ATP6AP2	3.14263e-106	0.386693	0.992	0.946	8.02689e-102	CF	ATP6AP2	AMs.s2
VPS28	4.30902e-106	0.405302	0.98	0.911	1.10061e-101	CF	VPS28	AMs.s2
SEL1L1	2.03717e-105	0.430961	0.94	0.798	5.20333e-101	CF	SEL1L	AMs.s2
MTPN	2.63794e-105	0.341976	1	0.992	6.73781e-101	CF	MTPN	AMs.s2
POMP	5.33316e-105	0.359375	1	0.986	1.3622e-100	CF	POMP	AMs.s2
CBX31	7.36834e-105	0.418121	0.958	0.86	1.88202e-100	CF	CBX3	AMs.s2
EIF4G2	1.73002e-104	0.39901	0.985	0.915	4.41881e-100	CF	EIF4G2	AMs.s2
PA2G41	3.54491e-104	0.421491	0.921	0.784	9.05441e-100	CF	PA2G4	AMs.s2
MT-ND4L1	1.17624e-103	0.546805	0.936	0.845	3.00434e-99	CF	MT-ND4L	AMs.s2
FOLR31	1.30776e-103	0.833032	0.765	0.622	3.34027e-99	CF	FOLR3	AMs.s2
PLXDC21	2.28436e-103	0.435457	0.988	0.94	5.83471e-99	CF	PLXDC2	AMs.s2
NDUFB61	2.81326e-103	0.451146	0.886	0.742	7.18563e-99	CF	NDUFB6	AMs.s2
MRC11	2.8406e-103	0.554031	0.99	0.988	7.25547e-99	CF	MRC1	AMs.s2
SNX2	4.13779e-103	0.403378	0.997	0.947	1.05688e-98	CF	SNX2	AMs.s2
RPS14	6.99549e-103	0.294195	1	1	1.78679e-98	CF	RPS14	AMs.s2
LCP11	7.93029e-103	0.415161	0.998	0.983	2.02556e-98	CF	LCP1	AMs.s2
CCL181	4.09433e-102	1.04868	0.875	0.658	1.04577e-97	CF	CCL18	AMs.s2
RPL26	5.16008e-102	0.311245	1	1	1.31799e-97	CF	RPL26	AMs.s2
HSPH1	9.21496e-102	0.445732	0.912	0.741	2.35368e-97	CF	HSPH1	AMs.s2
OIP5-AS11	1.52389e-101	0.459031	0.765	0.556	3.89233e-97	CF	OIP5-AS1	AMs.s2
CERT11	2.16791e-101	0.467159	0.877	0.735	5.53728e-97	CF	CERT1	AMs.s2
OSTM1	2.70031e-101	0.435227	0.864	0.7	6.89714e-97	CF	OSTM1	AMs.s2
RPL24	3.01151e-101	0.307379	1	1	7.69201e-97	CF	RPL24	AMs.s2
ATP6V1B21	3.21829e-101	0.443302	0.895	0.764	8.22015e-97	CF	ATP6V1B2	AMs.s2
SAMHD11	3.62112e-101	0.396152	0.997	0.955	9.24908e-97	CF	SAMHD1	AMs.s2
MT-ATP81	4.7551e-101	0.504525	0.785	0.596	1.21455e-96	CF	MT-ATP8	AMs.s2
SRP14	1.05153e-100	0.29898	1	1	2.68582e-96	CF	SRP14	AMs.s2
PPDPF	2.81879e-100	0.359341	0.994	0.968	7.19976e-96	CF	PPDPF	AMs.s2
TAX1BP1	2.83013e-100	0.342537	0.999	0.979	7.22872e-96	CF	TAX1BP1	AMs.s2
ATP5F1B	3.21904e-100	0.426596	0.952	0.847	8.22208e-96	CF	ATP5F1B	AMs.s2
LPP1	3.46561e-100	0.4762	0.824	0.637	8.85187e-96	CF	LPP	AMs.s2
WASF2	4.59945e-100	0.370916	0.983	0.904	1.17479e-95	CF	WASF2	AMs.s2
RPL30	5.06405e-100	0.301005	1	1	1.29346e-95	CF	RPL30	AMs.s2
PEBP1	6.53082e-100	0.38061	1	0.984	1.6681e-95	CF	PEBP1	AMs.s2
GPRIN31	1.96532e-99	0.470114	0.938	0.825	5.01981e-95	CF	GPRIN3	AMs.s2
NPC2	4.05822e-99	0.370233	1	1	1.03655e-94	CF	NPC2	AMs.s2
SNRPF1	5.87349e-99	0.400362	0.929	0.799	1.50021e-94	CF	SNRPF	AMs.s2
RPS13	8.32242e-99	0.326143	1	1	2.12571e-94	CF	RPS13	AMs.s2
ANXA11	1.29207e-98	0.425991	0.954	0.832	3.30021e-94	CF	ANXA11	AMs.s2
BCAP31	1.72658e-98	0.381046	0.994	0.941	4.41003e-94	CF	BCAP31	AMs.s2
HSPA4	1.95044e-98	0.436602	0.798	0.596	4.9818e-94	CF	HSPA4	AMs.s2
SLC11A11	1.9598e-98	0.409689	0.981	0.918	5.00572e-94	CF	SLC11A1	AMs.s2
CD53	1.97717e-98	0.367041	0.984	0.891	5.0501e-94	CF	CD53	AMs.s2
AGRP1	2.68448e-98	0.641342	0.773	0.586	6.8567e-94	CF	AGRP	AMs.s2
SSR3	2.85572e-98	0.356077	0.994	0.948	7.29408e-94	CF	SSR3	AMs.s2
EIF5B	3.96735e-98	0.42077	0.901	0.766	1.01334e-93	CF	EIF5B	AMs.s2
FTH1	3.99649e-98	0.317197	1	1	1.02078e-93	CF	FTH1	AMs.s2
NDUFS6	8.88281e-98	0.375809	0.968	0.867	2.26885e-93	CF	NDUFS6	AMs.s2
RAB141	1.25154e-97	0.400167	0.952	0.848	3.19668e-93	CF	RAB14	AMs.s2
CAP1	1.51344e-97	0.358432	0.999	0.983	3.86563e-93	CF	CAP1	AMs.s2
ATP5MC2	4.26429e-97	0.307274	1	0.998	1.08919e-92	CF	ATP5MC2	AMs.s2
MT-CO1	4.45296e-97	0.371233	0.998	0.997	1.13737e-92	CF	MT-CO1	AMs.s2
PSMB6	4.99279e-97	0.400669	0.967	0.856	1.27526e-92	CF	PSMB6	AMs.s2
PDXK	1.54251e-96	0.427233	0.925	0.797	3.93988e-92	CF	PDXK	AMs.s2
LMNA	1.95574e-96	0.53082	0.941	0.819	4.99536e-92	CF	LMNA	AMs.s2
NDUFS5	2.14718e-96	0.348877	1	0.988	5.48433e-92	CF	NDUFS5	AMs.s2
TPM3	3.23762e-96	0.374852	1	0.991	8.26952e-92	CF	TPM3	AMs.s2
UBB	1.10825e-95	0.339357	1	1	2.8307e-91	CF	UBB	AMs.s2
ALAS11	1.61879e-95	0.579914	0.913	0.821	4.1347e-91	CF	ALAS1	AMs.s2
RAB2A	2.89769e-95	0.379051	0.972	0.891	7.40128e-91	CF	RAB2A	AMs.s2
BHLHE411	7.85049e-95	0.581604	0.896	0.8	2.00517e-90	CF	BHLHE41	AMs.s2
PTPN6	8.30643e-95	0.395776	0.968	0.859	2.12163e-90	CF	PTPN6	AMs.s2
TUBA1C	1.87825e-94	0.453159	0.811	0.616	4.79742e-90	CF	TUBA1C	AMs.s2
ENO1	3.1378e-94	0.404776	0.982	0.879	8.01458e-90	CF	ENO1	AMs.s2
NDUFA6	4.08221e-94	0.424916	0.915	0.762	1.04268e-89	CF	NDUFA6	AMs.s2
UBXN4	4.13292e-94	0.377722	0.973	0.894	1.05563e-89	CF	UBXN4	AMs.s2
GRB2	9.53942e-94	0.345594	0.997	0.976	2.43656e-89	CF	GRB2	AMs.s2
GM2A1	1.15626e-93	0.460479	0.884	0.733	2.95331e-89	CF	GM2A	AMs.s2
PPIB	1.31745e-93	0.378628	0.995	0.938	3.36503e-89	CF	PPIB	AMs.s2
KIF5B	1.75483e-93	0.384496	0.965	0.857	4.48219e-89	CF	KIF5B	AMs.s2
TGM21	4.88517e-93	0.636796	0.9	0.782	1.24777e-88	CF	TGM2	AMs.s2
FAM162A	1.18968e-92	0.398638	0.948	0.84	3.03868e-88	CF	FAM162A	AMs.s2
TOMM6	3.12047e-92	0.311741	0.999	0.976	7.97031e-88	CF	TOMM6	AMs.s2
GPCPD11	3.19926e-92	0.397553	0.989	0.955	8.17154e-88	CF	GPCPD1	AMs.s2
RPL13	5.99787e-92	0.294889	1	1	1.53198e-87	CF	RPL13	AMs.s2
WLS	6.02345e-92	0.342038	0.373	0.162	1.53851e-87	CF	WLS	AMs.s2
NDUFB3	6.8725e-92	0.356042	0.99	0.943	1.75537e-87	CF	NDUFB3	AMs.s2
NCL	7.76595e-92	0.40524	0.993	0.925	1.98358e-87	CF	NCL	AMs.s2
SAP18	1.00288e-91	0.338689	0.999	0.96	2.56156e-87	CF	SAP18	AMs.s2
SOD21	1.21922e-91	0.749155	0.853	0.713	3.11414e-87	CF	SOD2	AMs.s2
RBIS1	1.23518e-91	0.380828	0.952	0.844	3.15489e-87	CF	RBIS	AMs.s2
ACP5	1.31768e-91	0.402356	1	0.999	3.36563e-87	CF	ACP5	AMs.s2
LAIR1	1.92987e-91	0.404622	0.946	0.847	4.92927e-87	CF	LAIR1	AMs.s2
XRCC5	4.44324e-91	0.370554	0.979	0.895	1.13489e-86	CF	XRCC5	AMs.s2
DNAJC3	4.52031e-91	0.395935	0.937	0.802	1.15458e-86	CF	DNAJC3	AMs.s2
TMED5	8.30601e-91	0.369208	0.968	0.883	2.12152e-86	CF	TMED5	AMs.s2
CCDC471	1.01591e-90	0.417552	0.836	0.668	2.59482e-86	CF	CCDC47	AMs.s2
SCCPDH	1.37973e-90	0.417868	0.865	0.692	3.52411e-86	CF	SCCPDH	AMs.s2
DDX21	1.44594e-90	0.409698	0.919	0.775	3.69322e-86	CF	DDX21	AMs.s2
PABPC1	1.82002e-90	0.321068	1	0.998	4.64869e-86	CF	PABPC1	AMs.s2
CD821	2.34179e-90	0.41138	0.537	0.312	5.98141e-86	CF	CD82	AMs.s2
C1D	2.73653e-90	0.379276	0.914	0.772	6.98964e-86	CF	C1D	AMs.s2
GCHFR	2.77496e-90	0.407838	1	0.988	7.0878e-86	CF	GCHFR	AMs.s2
CD141	2.79813e-90	0.600282	0.835	0.656	7.14698e-86	CF	CD14	AMs.s2
ROCK1	2.81488e-90	0.397759	0.974	0.878	7.18976e-86	CF	ROCK1	AMs.s2
ARPC1B	3.96527e-90	0.347862	1	0.998	1.01281e-85	CF	ARPC1B	AMs.s2
GSTP1	8.48757e-90	0.33672	1	0.997	2.16789e-85	CF	GSTP1	AMs.s2
SNRPB2	1.19934e-89	0.405781	0.932	0.833	3.06334e-85	CF	SNRPB2	AMs.s2
PSMA2	2.11044e-89	0.363071	0.987	0.908	5.39048e-85	CF	PSMA2	AMs.s2
MLEC1	2.21101e-89	0.402426	0.9	0.739	5.64737e-85	CF	MLEC	AMs.s2
ARL6IP1	2.68759e-89	0.366628	0.994	0.982	6.86464e-85	CF	ARL6IP1	AMs.s2
NDUFB7	4.66057e-89	0.355045	0.987	0.915	1.1904e-84	CF	NDUFB7	AMs.s2
LDHB	5.70477e-89	0.426265	0.984	0.936	1.45711e-84	CF	LDHB	AMs.s2
DDX24	9.20017e-89	0.364453	0.982	0.932	2.34991e-84	CF	DDX24	AMs.s2
EEA11	1.56068e-88	0.428708	0.884	0.725	3.9863e-84	CF	EEA1	AMs.s2
CD46	1.56166e-88	0.373751	0.979	0.921	3.98879e-84	CF	CD46	AMs.s2
SPCS3	1.59813e-88	0.371394	0.961	0.885	4.08195e-84	CF	SPCS3	AMs.s2
TAPBP	3.83347e-88	0.377438	0.952	0.845	9.79145e-84	CF	TAPBP	AMs.s2
KPNB11	4.95552e-88	0.412981	0.898	0.768	1.26574e-83	CF	KPNB1	AMs.s2
ZNF1061	1.167e-87	0.407125	0.922	0.796	2.98075e-83	CF	ZNF106	AMs.s2
TOP11	1.57943e-87	0.401857	0.904	0.768	4.03418e-83	CF	TOP1	AMs.s2
SARAF	2.31095e-87	0.321109	0.999	0.974	5.90262e-83	CF	SARAF	AMs.s2
PSMD11	3.39044e-87	0.408519	0.81	0.623	8.65985e-83	CF	PSMD1	AMs.s2
YBX1	5.97387e-87	0.338905	1	1	1.52585e-82	CF	YBX1	AMs.s2
GUK1	6.00161e-87	0.347676	0.991	0.928	1.53293e-82	CF	GUK1	AMs.s2
GABARAP	6.08084e-87	0.290771	1	0.999	1.55317e-82	CF	GABARAP	AMs.s2
PRPF40A	7.49131e-87	0.363773	0.954	0.85	1.91343e-82	CF	PRPF40A	AMs.s2
LRPAP1	7.76861e-87	0.37777	0.999	0.976	1.98426e-82	CF	LRPAP1	AMs.s2
RBM8A	8.61102e-87	0.386091	0.953	0.846	2.19943e-82	CF	RBM8A	AMs.s2
MGST3	9.34317e-87	0.307953	1	1	2.38643e-82	CF	MGST3	AMs.s2
CLEC4E1	9.85637e-87	0.517906	0.551	0.331	2.51751e-82	CF	CLEC4E	AMs.s2
SERBP1	1.48484e-86	0.347759	0.987	0.915	3.79258e-82	CF	SERBP1	AMs.s2
TRPV2	1.61645e-86	0.413202	0.825	0.661	4.12874e-82	CF	TRPV2	AMs.s2
REEP31	1.65484e-86	0.393221	0.919	0.785	4.22679e-82	CF	REEP3	AMs.s2
TUBB	3.87473e-86	0.4015	0.969	0.884	9.89685e-82	CF	TUBB	AMs.s2
PLIN2	4.99155e-86	0.496823	0.994	0.956	1.27494e-81	CF	PLIN2	AMs.s2
HNMT	5.51116e-86	0.338786	0.995	0.954	1.40766e-81	CF	HNMT	AMs.s2
TPT1	1.4425e-85	0.299112	1	1	3.68443e-81	CF	TPT1	AMs.s2
TUBA1A1	1.81665e-85	0.561179	0.794	0.625	4.64009e-81	CF	TUBA1A	AMs.s2
IQSEC11	2.52969e-85	0.45643	0.79	0.598	6.46133e-81	CF	IQSEC1	AMs.s2
ATP5F1A	2.57055e-85	0.376044	0.943	0.832	6.56569e-81	CF	ATP5F1A	AMs.s2
TGOLN2	2.5966e-85	0.320973	1	0.984	6.63222e-81	CF	TGOLN2	AMs.s2
SNX10	2.66204e-85	0.341708	1	0.993	6.79937e-81	CF	SNX10	AMs.s2
SLC25A5	3.0756e-85	0.368599	0.998	0.955	7.85569e-81	CF	SLC25A5	AMs.s2
SEPTIN11	5.23208e-85	0.368102	0.984	0.947	1.33638e-80	CF	SEPTIN11	AMs.s2
PGK1	5.79694e-85	0.3477	0.997	0.959	1.48066e-80	CF	PGK1	AMs.s2
NDUFB9	6.08772e-85	0.36184	0.945	0.841	1.55493e-80	CF	NDUFB9	AMs.s2
TRAPPC5	1.13118e-84	0.41653	0.972	0.86	2.88925e-80	CF	TRAPPC5	AMs.s2
GNS1	1.78453e-84	0.393588	0.885	0.748	4.55806e-80	CF	GNS	AMs.s2
BNIP2	3.78361e-84	0.370504	0.939	0.823	9.6641e-80	CF	BNIP2	AMs.s2
MAP1LC3B	6.81933e-84	0.354255	0.975	0.894	1.74179e-79	CF	MAP1LC3B	AMs.s2
RAB10	1.12519e-83	0.365104	0.97	0.888	2.87395e-79	CF	RAB10	AMs.s2
TCF251	1.38349e-83	0.365653	0.944	0.862	3.53372e-79	CF	TCF25	AMs.s2
COX141	5.30667e-83	0.356732	0.97	0.896	1.35543e-78	CF	COX14	AMs.s2
PFN1	6.91363e-83	0.322772	1	0.999	1.76588e-78	CF	PFN1	AMs.s2
VAT1	7.07319e-83	0.400619	0.885	0.743	1.80663e-78	CF	VAT1	AMs.s2
VPS4B1	9.59802e-83	0.409597	0.855	0.708	2.45153e-78	CF	VPS4B	AMs.s2
CD861	1.50876e-82	0.42107	0.8	0.624	3.85368e-78	CF	CD86	AMs.s2
LRRFIP1	1.62461e-82	0.361384	1	0.986	4.14959e-78	CF	LRRFIP1	AMs.s2
KCTD12	1.6268e-82	0.418614	0.897	0.776	4.15516e-78	CF	KCTD12	AMs.s2
TTC1	1.67708e-82	0.385478	0.841	0.686	4.28359e-78	CF	TTC1	AMs.s2
PLEKHB2	1.74485e-82	0.378453	0.924	0.8	4.4567e-78	CF	PLEKHB2	AMs.s2
MME	1.82186e-82	0.427018	0.965	0.881	4.6534e-78	CF	MME	AMs.s2
NDUFA7	2.43649e-82	0.350973	0.941	0.832	6.22329e-78	CF	NDUFA7	AMs.s2
PFDN5	2.45198e-82	0.262899	1	1	6.26284e-78	CF	PFDN5	AMs.s2
PSMA3	3.185e-82	0.379183	0.939	0.803	8.13512e-78	CF	PSMA3	AMs.s2
NDUFA21	3.46068e-82	0.338103	0.979	0.916	8.83927e-78	CF	NDUFA2	AMs.s2
GDI2	4.83284e-82	0.366077	0.937	0.832	1.2344e-77	CF	GDI2	AMs.s2
PNPLA61	5.51392e-82	0.422627	0.9	0.795	1.40837e-77	CF	PNPLA6	AMs.s2
NME2	8.15869e-82	0.304419	1	0.998	2.08389e-77	CF	NME2	AMs.s2
PECAM11	9.12433e-82	0.396009	0.972	0.893	2.33054e-77	CF	PECAM1	AMs.s2
NDUFA11	9.90412e-82	0.314052	0.993	0.953	2.52971e-77	CF	NDUFA11	AMs.s2
TIMM8B1	1.06457e-81	0.372391	0.919	0.791	2.71914e-77	CF	TIMM8B	AMs.s2
PSMA6	1.20294e-81	0.32108	0.997	0.96	3.07256e-77	CF	PSMA6	AMs.s2
CEBPZ1	1.28048e-81	0.394405	0.695	0.495	3.27061e-77	CF	CEBPZ	AMs.s2
HSPD1	1.30316e-81	0.37424	0.964	0.873	3.32852e-77	CF	HSPD1	AMs.s2
EVL1	1.73223e-81	0.445838	0.917	0.834	4.42447e-77	CF	EVL	AMs.s2
PARP14	2.53387e-81	0.417076	0.925	0.79	6.47202e-77	CF	PARP14	AMs.s2
RPL19	4.21085e-81	0.277175	1	1	1.07554e-76	CF	RPL19	AMs.s2
RPS7	4.39042e-81	0.277535	1	1	1.1214e-76	CF	RPS7	AMs.s2
LITAF	5.6186e-81	0.292134	1	0.994	1.4351e-76	CF	LITAF	AMs.s2
LAMP1	7.4547e-81	0.33183	0.991	0.915	1.90408e-76	CF	LAMP1	AMs.s2
SCP2	1.03685e-80	0.318362	0.994	0.951	2.64833e-76	CF	SCP2	AMs.s2
ABHD21	1.11928e-80	0.450277	0.849	0.696	2.85888e-76	CF	ABHD2	AMs.s2
RPL9	1.26754e-80	0.258773	1	1	3.23754e-76	CF	RPL9	AMs.s2
CALM3	1.2884e-80	0.374267	0.891	0.761	3.29083e-76	CF	CALM3	AMs.s2
GNB1	1.35144e-80	0.360962	0.971	0.877	3.45185e-76	CF	GNB1	AMs.s2
PRDX21	2.60698e-80	0.503235	0.545	0.334	6.65875e-76	CF	PRDX2	AMs.s2
SYNCRIP	4.74171e-80	0.375859	0.861	0.7	1.21113e-75	CF	SYNCRIP	AMs.s2
HSPB1	4.79523e-80	0.385759	0.992	0.952	1.2248e-75	CF	HSPB1	AMs.s2
MICOS13	5.27164e-80	0.346889	0.975	0.92	1.34648e-75	CF	MICOS13	AMs.s2
GUSB1	5.61292e-80	0.400594	0.848	0.697	1.43365e-75	CF	GUSB	AMs.s2
PLEK1	7.05813e-80	0.400183	0.952	0.855	1.80279e-75	CF	PLEK	AMs.s2
LSM14A	7.08556e-80	0.404659	0.738	0.552	1.80979e-75	CF	LSM14A	AMs.s2
TMSB10	8.0843e-80	0.260233	1	1	2.06489e-75	CF	TMSB10	AMs.s2
HINT1	8.18198e-80	0.294128	0.999	0.995	2.08984e-75	CF	HINT1	AMs.s2
SCAF11	1.46002e-79	0.36328	0.976	0.901	3.72919e-75	CF	SCAF11	AMs.s2
CANX	1.73327e-79	0.332718	0.993	0.95	4.42712e-75	CF	CANX	AMs.s2
RPS3A	2.25965e-79	0.286856	1	1	5.7716e-75	CF	RPS3A	AMs.s2
KTN1	3.92187e-79	0.360133	0.986	0.923	1.00172e-74	CF	KTN1	AMs.s2
NDUFC2	4.03448e-79	0.317883	0.993	0.943	1.03049e-74	CF	NDUFC2	AMs.s2
PKM	4.18242e-79	0.36971	0.989	0.909	1.06827e-74	CF	PKM	AMs.s2
AKR1B1	4.58924e-79	0.431595	0.871	0.753	1.17218e-74	CF	AKR1B1	AMs.s2
PHLDA3	6.31849e-79	0.398606	0.936	0.821	1.61387e-74	CF	PHLDA3	AMs.s2
REX1BD	6.51664e-79	0.346252	0.964	0.836	1.66448e-74	CF	REX1BD	AMs.s2
COX5A	8.19694e-79	0.32695	0.984	0.906	2.09366e-74	CF	COX5A	AMs.s2
PPCS	1.58392e-78	0.359447	0.93	0.826	4.04564e-74	CF	PPCS	AMs.s2
VDAC1	4.12093e-78	0.341065	0.983	0.925	1.05257e-73	CF	VDAC1	AMs.s2
TALDO1	5.06199e-78	0.363766	0.996	0.93	1.29293e-73	CF	TALDO1	AMs.s2
SERPINB6	5.11306e-78	0.356266	0.956	0.87	1.30598e-73	CF	SERPINB6	AMs.s2
FCGR3A	1.18721e-77	0.358955	0.997	0.984	3.03236e-73	CF	FCGR3A	AMs.s2
EIF5	1.30237e-77	0.381763	0.96	0.86	3.32652e-73	CF	EIF5	AMs.s2
MRPS18C	1.44281e-77	0.353709	0.922	0.794	3.68521e-73	CF	MRPS18C	AMs.s2
SIRPA	1.51236e-77	0.389291	0.846	0.684	3.86287e-73	CF	SIRPA	AMs.s2
HLA-DMB	1.65095e-77	0.349091	0.989	0.938	4.21686e-73	CF	HLA-DMB	AMs.s2
SLC1A51	2.08475e-77	0.340795	0.403	0.203	5.32487e-73	CF	SLC1A5	AMs.s2
TMEM30A	2.49289e-77	0.400685	0.907	0.782	6.36735e-73	CF	TMEM30A	AMs.s2
LACTB	3.30182e-77	0.360781	0.945	0.824	8.43351e-73	CF	LACTB	AMs.s2
HNRNPA3	3.41609e-77	0.372111	0.967	0.877	8.72537e-73	CF	HNRNPA3	AMs.s2
GAPDH	3.51247e-77	0.330407	1	0.97	8.97155e-73	CF	GAPDH	AMs.s2
ATP5F1D	4.06876e-77	0.325051	0.985	0.914	1.03924e-72	CF	ATP5F1D	AMs.s2
BRI3	4.53074e-77	0.279808	1	1	1.15724e-72	CF	BRI3	AMs.s2
NUCKS1	4.69856e-77	0.323166	0.985	0.943	1.20011e-72	CF	NUCKS1	AMs.s2
NAMPT	5.63612e-77	0.477318	0.953	0.869	1.43958e-72	CF	NAMPT	AMs.s2
IFNAR11	5.74707e-77	0.413584	0.733	0.552	1.46792e-72	CF	IFNAR1	AMs.s2
SVIL	6.83441e-77	0.358176	0.98	0.911	1.74565e-72	CF	SVIL	AMs.s2
TMBIM1	7.38257e-77	0.398872	0.78	0.608	1.88566e-72	CF	TMBIM1	AMs.s2
NENF	9.56026e-77	0.350454	0.968	0.872	2.44188e-72	CF	NENF	AMs.s2
HNRNPU	1.14633e-76	0.369776	0.957	0.856	2.92795e-72	CF	HNRNPU	AMs.s2
ATP5MC1	1.52643e-76	0.33411	0.952	0.879	3.8988e-72	CF	ATP5MC1	AMs.s2
OAS31	1.99423e-76	0.484749	0.624	0.429	5.09365e-72	CF	OAS3	AMs.s2
C5AR1	2.13043e-76	0.349156	0.977	0.902	5.44155e-72	CF	C5AR1	AMs.s2
SLC15A3	2.27718e-76	0.409648	0.932	0.816	5.81638e-72	CF	SLC15A3	AMs.s2
C1QB	2.40789e-76	0.276342	1	1	6.15023e-72	CF	C1QB	AMs.s2
ESF1	2.93914e-76	0.378477	0.727	0.537	7.50715e-72	CF	ESF1	AMs.s2
SDCBP	4.15387e-76	0.262058	1	0.992	1.06098e-71	CF	SDCBP	AMs.s2
TOMM5	5.68416e-76	0.327506	0.985	0.935	1.45185e-71	CF	TOMM5	AMs.s2
DPM31	1.2605e-75	0.392355	0.768	0.596	3.21957e-71	CF	DPM3	AMs.s2
CORO1C	1.85174e-75	0.344759	0.955	0.855	4.72971e-71	CF	CORO1C	AMs.s2
MRPL41	1.92888e-75	0.338827	0.947	0.838	4.92674e-71	CF	MRPL41	AMs.s2
UHMK1	2.51149e-75	0.383433	0.771	0.598	6.41484e-71	CF	UHMK1	AMs.s2
PGLS	2.64654e-75	0.334386	0.951	0.864	6.75978e-71	CF	PGLS	AMs.s2
RUNX1	3.41849e-75	0.392652	0.893	0.77	8.73151e-71	CF	RUNX1	AMs.s2
SHTN1	7.76268e-75	0.356985	0.937	0.827	1.98274e-70	CF	SHTN1	AMs.s2
CD44	8.29671e-75	0.368705	0.997	0.965	2.11914e-70	CF	CD44	AMs.s2
EDF1	1.30287e-74	0.309564	0.992	0.93	3.32779e-70	CF	EDF1	AMs.s2
DNAJC8	1.36084e-74	0.342846	0.935	0.817	3.47585e-70	CF	DNAJC8	AMs.s2
NDUFAB1	1.50919e-74	0.328771	0.97	0.888	3.85477e-70	CF	NDUFAB1	AMs.s2
GNAI2	1.55179e-74	0.300231	1	0.984	3.96357e-70	CF	GNAI2	AMs.s2
ATL31	1.98058e-74	0.407249	0.714	0.541	5.0588e-70	CF	ATL3	AMs.s2
MFSD11	2.54872e-74	0.375335	0.881	0.753	6.50994e-70	CF	MFSD1	AMs.s2
IARS2	4.38756e-74	0.374988	0.775	0.598	1.12067e-69	CF	IARS2	AMs.s2
NCEH1	4.43256e-74	0.342092	0.973	0.919	1.13216e-69	CF	NCEH1	AMs.s2
RTF1	7.26295e-74	0.355629	0.904	0.78	1.8551e-69	CF	RTF1	AMs.s2
MORF4L1	9.11743e-74	0.285317	0.997	0.973	2.32877e-69	CF	MORF4L1	AMs.s2
CYBB1	1.03845e-73	0.471582	0.963	0.959	2.6524e-69	CF	CYBB	AMs.s2
PPA1	1.07814e-73	0.364033	0.857	0.716	2.75378e-69	CF	PPA1	AMs.s2
SUCLG1	1.37529e-73	0.371769	0.82	0.658	3.51277e-69	CF	SUCLG1	AMs.s2
RAP1B	1.50759e-73	0.307825	1	0.974	3.85068e-69	CF	RAP1B	AMs.s2
SNX6	1.52452e-73	0.316998	0.976	0.91	3.89393e-69	CF	SNX6	AMs.s2
SPN1	1.67746e-73	0.389343	0.96	0.911	4.28456e-69	CF	SPN	AMs.s2
DCP21	2.14106e-73	0.387446	0.734	0.551	5.46869e-69	CF	DCP2	AMs.s2
APRT	2.61823e-73	0.317327	0.98	0.891	6.68749e-69	CF	APRT	AMs.s2
SNRPE	4.25284e-73	0.324974	0.94	0.832	1.08626e-68	CF	SNRPE	AMs.s2
NDUFB8	4.937e-73	0.31224	0.987	0.928	1.26101e-68	CF	NDUFB8	AMs.s2
SLC25A24	6.14938e-73	0.363774	0.883	0.753	1.57067e-68	CF	SLC25A24	AMs.s2
PIN41	7.50749e-73	0.359245	0.767	0.592	1.91756e-68	CF	PIN4	AMs.s2
CCPG1	7.60887e-73	0.353333	0.948	0.852	1.94346e-68	CF	CCPG1	AMs.s2
MRPL331	9.06037e-73	0.342396	0.932	0.821	2.3142e-68	CF	MRPL33	AMs.s2
ATP1A1	1.11925e-72	0.383755	0.695	0.505	2.8588e-68	CF	ATP1A1	AMs.s2
SSB	1.53001e-72	0.344131	0.986	0.913	3.90794e-68	CF	SSB	AMs.s2
ACTN1	2.32535e-72	0.364927	0.919	0.787	5.9394e-68	CF	ACTN1	AMs.s2
AKAP91	2.39647e-72	0.385504	0.931	0.811	6.12107e-68	CF	AKAP9	AMs.s2
SELENOS	2.88074e-72	0.352005	0.93	0.826	7.35798e-68	CF	SELENOS	AMs.s2
RPL17	2.9095e-72	0.255263	1	1	7.43144e-68	CF	RPL17	AMs.s2
GOLGA4	4.93976e-72	0.381876	0.893	0.744	1.26171e-67	CF	GOLGA4	AMs.s2
ATP5PO	5.48485e-72	0.343296	0.966	0.889	1.40094e-67	CF	ATP5PO	AMs.s2
TMEM219	6.4079e-72	0.305055	0.985	0.907	1.63671e-67	CF	TMEM219	AMs.s2
S100A4	7.16094e-72	0.310634	1	1	1.82905e-67	CF	S100A4	AMs.s2
PSMA4	8.54648e-72	0.339208	0.986	0.934	2.18294e-67	CF	PSMA4	AMs.s2
WASHC4	1.07821e-71	0.37463	0.787	0.62	2.75396e-67	CF	WASHC4	AMs.s2
PICALM	1.08892e-71	0.377291	0.799	0.642	2.78132e-67	CF	PICALM	AMs.s2
COA6	1.41262e-71	0.366916	0.913	0.793	3.60811e-67	CF	COA6	AMs.s2
HEXB	1.53402e-71	0.324882	0.975	0.877	3.9182e-67	CF	HEXB	AMs.s2
RPL15	1.6238e-71	0.251535	1	1	4.14752e-67	CF	RPL15	AMs.s2
VEGFB	1.86232e-71	0.377436	0.905	0.782	4.75673e-67	CF	VEGFB	AMs.s2
DDX3Y1	2.5396e-71	0.331432	0.31	0.137	6.48663e-67	CF	DDX3Y	AMs.s2
TPM4	3.40388e-71	0.437985	0.949	0.843	8.69419e-67	CF	TPM4	AMs.s2
ELOC	3.75e-71	0.34141	0.946	0.846	9.57826e-67	CF	ELOC	AMs.s2
AOC31	3.78869e-71	0.463525	0.59	0.394	9.67707e-67	CF	AOC3	AMs.s2
CCT2	4.19395e-71	0.370345	0.767	0.599	1.07122e-66	CF	CCT2	AMs.s2
MOB1A	4.30948e-71	0.303898	0.986	0.914	1.10073e-66	CF	MOB1A	AMs.s2
CAPZA1	4.85735e-71	0.312147	0.987	0.951	1.24066e-66	CF	CAPZA1	AMs.s2
RMDN3	6.11822e-71	0.376454	0.914	0.77	1.56272e-66	CF	RMDN3	AMs.s2
LPIN2	8.69366e-71	0.395797	0.797	0.635	2.22054e-66	CF	LPIN2	AMs.s2
MBNL11	1.02922e-70	0.354197	0.959	0.901	2.62883e-66	CF	MBNL1	AMs.s2
CCT8	1.20293e-70	0.336393	0.937	0.805	3.07253e-66	CF	CCT8	AMs.s2
SLC3A2	1.64518e-70	0.39283	0.881	0.714	4.20211e-66	CF	SLC3A2	AMs.s2
EIF3K	2.1384e-70	0.283817	1	0.986	5.46191e-66	CF	EIF3K	AMs.s2
PLAAT3	2.66496e-70	0.354518	0.997	0.946	6.80685e-66	CF	PLAAT3	AMs.s2
GLIPR2	3.4394e-70	0.261993	0.998	0.98	8.78492e-66	CF	GLIPR2	AMs.s2
EVI51	3.78936e-70	0.396227	0.776	0.632	9.67879e-66	CF	EVI5	AMs.s2
OSBPL8	3.87536e-70	0.377792	0.878	0.744	9.89844e-66	CF	OSBPL8	AMs.s2
CSDE1	4.47859e-70	0.309416	0.989	0.938	1.14392e-65	CF	CSDE1	AMs.s2
AIMP1	6.16425e-70	0.356257	0.834	0.692	1.57447e-65	CF	AIMP1	AMs.s2
HCK	7.03056e-70	0.383197	0.889	0.758	1.79575e-65	CF	HCK	AMs.s2
KRTCAP2	7.52739e-70	0.310645	0.989	0.948	1.92265e-65	CF	KRTCAP2	AMs.s2
HNRNPA2B1	8.43319e-70	0.306105	0.997	0.972	2.15401e-65	CF	HNRNPA2B1	AMs.s2
ATP6V1F	9.75601e-70	0.28969	0.999	0.995	2.49188e-65	CF	ATP6V1F	AMs.s2
SSR4	1.02914e-69	0.310497	0.996	0.962	2.62862e-65	CF	SSR4	AMs.s2
CDV3	1.39554e-69	0.325214	0.971	0.875	3.5645e-65	CF	CDV3	AMs.s2
CALM1	1.72563e-69	0.35833	1	0.998	4.4076e-65	CF	CALM1	AMs.s2
CHMP2B	1.74056e-69	0.329443	0.898	0.767	4.44574e-65	CF	CHMP2B	AMs.s2
FAM107B1	1.82941e-69	0.412175	0.911	0.819	4.67267e-65	CF	FAM107B	AMs.s2
PPFIA1	1.98028e-69	0.374614	0.774	0.599	5.05802e-65	CF	PPFIA1	AMs.s2
C9orf16	2.01277e-69	0.318811	0.996	0.969	5.14101e-65	CF	C9orf16	AMs.s2
AMIGO2	2.59125e-69	0.364568	0.875	0.723	6.61856e-65	CF	AMIGO2	AMs.s2
MYDGF	3.07627e-69	0.345086	0.984	0.902	7.8574e-65	CF	MYDGF	AMs.s2
LSP11	3.125e-69	0.443714	0.809	0.65	7.98188e-65	CF	LSP1	AMs.s2
EIF4EBP21	3.54039e-69	0.386752	0.779	0.637	9.04287e-65	CF	EIF4EBP2	AMs.s2
PSMB1	5.20636e-69	0.31765	0.989	0.904	1.32981e-64	CF	PSMB1	AMs.s2
PRDX4	6.55961e-69	0.37105	0.853	0.707	1.67546e-64	CF	PRDX4	AMs.s2
ERP44	7.51856e-69	0.335734	0.911	0.768	1.92039e-64	CF	ERP44	AMs.s2
PSME2	8.66305e-69	0.351884	0.996	0.938	2.21272e-64	CF	PSME2	AMs.s2
PSMA1	1.146e-68	0.330322	0.935	0.817	2.92712e-64	CF	PSMA1	AMs.s2
PDIA3	1.35494e-68	0.335988	0.971	0.888	3.4608e-64	CF	PDIA3	AMs.s2
HEBP2	1.37316e-68	0.412051	0.78	0.632	3.50732e-64	CF	HEBP2	AMs.s2
ARPC3	1.37919e-68	0.284196	1	0.999	3.52272e-64	CF	ARPC3	AMs.s2
LEPROT	1.39249e-68	0.311465	0.984	0.921	3.55669e-64	CF	LEPROT	AMs.s2
NOL7	1.43492e-68	0.326129	0.922	0.808	3.66508e-64	CF	NOL7	AMs.s2
RTN4	1.56745e-68	0.290893	1	0.992	4.00357e-64	CF	RTN4	AMs.s2
ACO11	2.48018e-68	0.364409	0.919	0.801	6.33489e-64	CF	ACO1	AMs.s2
TMOD3	3.19474e-68	0.326583	0.945	0.841	8.16e-64	CF	TMOD3	AMs.s2
LIMA1	3.7214e-68	0.394639	0.907	0.795	9.50521e-64	CF	LIMA1	AMs.s2
CD68	4.25548e-68	0.288138	1	0.993	1.08694e-63	CF	CD68	AMs.s2
TM9SF31	7.54418e-68	0.367752	0.83	0.69	1.92693e-63	CF	TM9SF3	AMs.s2
RNF13	8.21277e-68	0.3016	0.987	0.931	2.0977e-63	CF	RNF13	AMs.s2
PLAUR	8.59383e-68	0.340468	0.987	0.938	2.19504e-63	CF	PLAUR	AMs.s2
MTRNR2L1	1.17599e-67	0.697919	0.719	0.558	3.0037e-63	CF	MTRNR2L1	AMs.s2
YWHAE	1.37489e-67	0.29818	0.971	0.917	3.51174e-63	CF	YWHAE	AMs.s2
MTLN1	1.5603e-67	0.373437	0.826	0.702	3.98531e-63	CF	MTLN	AMs.s2
NRBF2	1.71082e-67	0.343583	0.874	0.738	4.36978e-63	CF	NRBF2	AMs.s2
USO1	1.78474e-67	0.348304	0.782	0.605	4.55857e-63	CF	USO1	AMs.s2
ECH1	2.01591e-67	0.319321	0.969	0.859	5.14905e-63	CF	ECH1	AMs.s2
DEK	2.01814e-67	0.315573	0.981	0.913	5.15474e-63	CF	DEK	AMs.s2
AP2M1	3.22857e-67	0.351744	0.913	0.806	8.24641e-63	CF	AP2M1	AMs.s2
GLRX21	3.27978e-67	0.361919	0.797	0.64	8.37721e-63	CF	GLRX2	AMs.s2
PJA2	3.31801e-67	0.352212	0.882	0.762	8.47487e-63	CF	PJA2	AMs.s2
GNB41	3.75584e-67	0.363322	0.778	0.613	9.59317e-63	CF	GNB4	AMs.s2
NAA381	3.89866e-67	0.375011	0.804	0.668	9.95795e-63	CF	NAA38	AMs.s2
STXBP21	4.21532e-67	0.649078	0.952	0.897	1.07668e-62	CF	STXBP2	AMs.s2
SORT1	4.7799e-67	0.35822	0.904	0.783	1.22088e-62	CF	SORT1	AMs.s2
SPCS2	5.82427e-67	0.302393	0.974	0.91	1.48763e-62	CF	SPCS2	AMs.s2
PTGES3	5.83567e-67	0.313269	0.988	0.937	1.49055e-62	CF	PTGES3	AMs.s2
PRRC2C	9.51797e-67	0.313822	0.974	0.914	2.43108e-62	CF	PRRC2C	AMs.s2
ACTB	9.69634e-67	0.28887	1	1	2.47664e-62	CF	ACTB	AMs.s2
FBP11	9.78216e-67	0.486001	1	0.999	2.49856e-62	CF	FBP1	AMs.s2
RPL4	1.09513e-66	0.282673	1	0.983	2.79718e-62	CF	RPL4	AMs.s2
CHURC1	1.15723e-66	0.299457	0.991	0.942	2.9558e-62	CF	CHURC1	AMs.s2
UXT	1.83271e-66	0.315431	0.947	0.869	4.68112e-62	CF	UXT	AMs.s2
COPE	3.22991e-66	0.330303	0.954	0.826	8.24983e-62	CF	COPE	AMs.s2
NOP10	3.35841e-66	0.269672	1	0.999	8.57806e-62	CF	NOP10	AMs.s2
BLOC1S61	3.37956e-66	0.360259	0.731	0.566	8.63208e-62	CF	BLOC1S6	AMs.s2
PRKDC1	4.22268e-66	0.351672	0.895	0.764	1.07856e-61	CF	PRKDC	AMs.s2
RDX	4.2724e-66	0.347134	0.854	0.698	1.09126e-61	CF	RDX	AMs.s2
SPCS1	4.38384e-66	0.296733	0.995	0.944	1.11972e-61	CF	SPCS1	AMs.s2
AKAP13	4.83783e-66	0.365399	0.931	0.822	1.23568e-61	CF	AKAP13	AMs.s2
TPI1	6.79986e-66	0.306002	0.985	0.904	1.73682e-61	CF	TPI1	AMs.s2
RBM471	6.85003e-66	0.373487	0.886	0.765	1.74963e-61	CF	RBM47	AMs.s2
ANAPC11	8.74134e-66	0.28862	0.983	0.924	2.23271e-61	CF	ANAPC11	AMs.s2
EIF3A	1.21156e-65	0.318747	0.974	0.904	3.09457e-61	CF	EIF3A	AMs.s2
FIG41	1.75188e-65	0.342295	0.714	0.542	4.47465e-61	CF	FIG4	AMs.s2
PSMB10	1.84774e-65	0.337393	0.889	0.743	4.71951e-61	CF	PSMB10	AMs.s2
GRK31	2.21496e-65	0.385988	0.752	0.598	5.65744e-61	CF	GRK3	AMs.s2
MPC1	3.1802e-65	0.338442	0.924	0.827	8.12287e-61	CF	MPC1	AMs.s2
TIMP1	3.22764e-65	0.461436	0.906	0.801	8.24403e-61	CF	TIMP1	AMs.s2
SSBP1	3.40461e-65	0.299423	0.976	0.876	8.69604e-61	CF	SSBP1	AMs.s2
NMB1	3.55791e-65	0.81515	0.715	0.554	9.0876e-61	CF	NMB	AMs.s2
GBP3	3.86065e-65	0.387433	0.725	0.562	9.86086e-61	CF	GBP3	AMs.s2
SMIM26	4.65683e-65	0.307749	0.956	0.866	1.18945e-60	CF	SMIM26	AMs.s2
GNAS	5.2258e-65	0.319142	1	0.991	1.33477e-60	CF	GNAS	AMs.s2
FNDC3B	5.44642e-65	0.357174	0.902	0.79	1.39113e-60	CF	FNDC3B	AMs.s2
HSPA9	5.52334e-65	0.345626	0.806	0.653	1.41077e-60	CF	HSPA9	AMs.s2
BACH11	5.80836e-65	0.369592	0.838	0.694	1.48357e-60	CF	BACH1	AMs.s2
CD163	6.23795e-65	0.408018	0.917	0.772	1.5933e-60	CF	CD163	AMs.s2
RNF130	6.38655e-65	0.364669	0.981	0.921	1.63125e-60	CF	RNF130	AMs.s2
PLBD1	7.42985e-65	0.3712	0.981	0.939	1.89773e-60	CF	PLBD1	AMs.s2
HNRNPK	9.0754e-65	0.295436	0.976	0.916	2.31804e-60	CF	HNRNPK	AMs.s2
WARS1	9.36642e-65	0.439441	0.774	0.623	2.39237e-60	CF	WARS	AMs.s2
ACAA2	1.08284e-64	0.350237	0.855	0.717	2.76578e-60	CF	ACAA2	AMs.s2
UBE2L3	1.87855e-64	0.299721	0.965	0.858	4.79819e-60	CF	UBE2L3	AMs.s2
ARL6IP5	2.37731e-64	0.278915	0.997	0.979	6.07212e-60	CF	ARL6IP5	AMs.s2
HNRNPAB	2.58108e-64	0.336901	0.926	0.821	6.59259e-60	CF	HNRNPAB	AMs.s2
VPS13C	3.18928e-64	0.363824	0.892	0.778	8.14607e-60	CF	VPS13C	AMs.s2
SPPL2A	4.58447e-64	0.330097	0.9	0.781	1.17096e-59	CF	SPPL2A	AMs.s2
THEMIS2	7.78876e-64	0.369957	0.865	0.755	1.98941e-59	CF	THEMIS2	AMs.s2
RPL5	7.87767e-64	0.256633	1	1	2.01211e-59	CF	RPL5	AMs.s2
SH3GLB1	8.89951e-64	0.325482	0.94	0.847	2.27311e-59	CF	SH3GLB1	AMs.s2
SMARCA5	1.06159e-63	0.345088	0.875	0.723	2.71152e-59	CF	SMARCA5	AMs.s2
HADHA	1.06305e-63	0.300109	0.966	0.889	2.71525e-59	CF	HADHA	AMs.s2
DHX361	1.22504e-63	0.346001	0.905	0.789	3.12899e-59	CF	DHX36	AMs.s2
RWDD1	1.29549e-63	0.307121	0.97	0.902	3.30893e-59	CF	RWDD1	AMs.s2
APBB1IP	1.53041e-63	0.342599	0.827	0.684	3.90898e-59	CF	APBB1IP	AMs.s2
SEC61G	1.87785e-63	0.309797	0.988	0.952	4.79641e-59	CF	SEC61G	AMs.s2
ECHDC1	2.16443e-63	0.323335	0.942	0.832	5.52839e-59	CF	ECHDC1	AMs.s2
DENR	2.6085e-63	0.338857	0.781	0.612	6.66264e-59	CF	DENR	AMs.s2
CTSZ	2.94104e-63	0.303687	1	0.997	7.512e-59	CF	CTSZ	AMs.s2
ABCG1	5.16025e-63	0.355081	0.93	0.806	1.31803e-58	CF	ABCG1	AMs.s2
ANKHD11	5.25754e-63	0.346446	0.714	0.542	1.34288e-58	CF	ANKHD1	AMs.s2
CMTM6	6.16004e-63	0.303095	0.973	0.913	1.5734e-58	CF	CMTM6	AMs.s2
TKT	6.8723e-63	0.297787	1	0.973	1.75532e-58	CF	TKT	AMs.s2
JTB	9.50879e-63	0.297685	0.976	0.892	2.42874e-58	CF	JTB	AMs.s2
H3F3B	1.06469e-62	0.255315	1	0.995	2.71942e-58	CF	H3F3B	AMs.s2
MRPS21	1.36408e-62	0.300387	0.952	0.865	3.48414e-58	CF	MRPS21	AMs.s2
ATP5PB	1.39805e-62	0.309668	0.958	0.855	3.57091e-58	CF	ATP5PB	AMs.s2
HSPE1	1.5681e-62	0.287598	0.993	0.938	4.00525e-58	CF	HSPE1	AMs.s2
XRCC6	1.65433e-62	0.327047	0.851	0.704	4.22548e-58	CF	XRCC6	AMs.s2
AAK11	1.79627e-62	0.374995	0.808	0.665	4.58803e-58	CF	AAK1	AMs.s2
DDX61	2.13761e-62	0.352101	0.722	0.563	5.45988e-58	CF	DDX6	AMs.s2
SNRPD2	2.75757e-62	0.291238	0.967	0.902	7.04338e-58	CF	SNRPD2	AMs.s2
QKI	3.44571e-62	0.325133	0.941	0.847	8.80102e-58	CF	QKI	AMs.s2
ARHGDIA	3.44593e-62	0.318067	0.874	0.727	8.8016e-58	CF	ARHGDIA	AMs.s2
MT-CO3	3.63208e-62	0.273712	0.999	0.996	9.27705e-58	CF	MT-CO3	AMs.s2
VIM	3.95393e-62	0.323293	1	1	1.00991e-57	CF	VIM	AMs.s2
LSM3	4.06587e-62	0.294982	0.951	0.857	1.03851e-57	CF	LSM3	AMs.s2
ATP6V1E1	4.46556e-62	0.292087	0.95	0.847	1.14059e-57	CF	ATP6V1E1	AMs.s2
PIGS1	4.79217e-62	0.332671	0.511	0.325	1.22402e-57	CF	PIGS	AMs.s2
RRBP1	5.43854e-62	0.339992	0.877	0.75	1.38911e-57	CF	RRBP1	AMs.s2
ATP5IF1	6.58939e-62	0.292855	0.986	0.947	1.68306e-57	CF	ATP5IF1	AMs.s2
TLN1	7.77289e-62	0.331472	0.966	0.895	1.98535e-57	CF	TLN1	AMs.s2
PSMB7	1.63262e-61	0.334671	0.795	0.643	4.17005e-57	CF	PSMB7	AMs.s2
PRXL2A1	1.90201e-61	0.371986	0.403	0.228	4.85811e-57	CF	PRXL2A	AMs.s2
FAM120A1	2.66187e-61	0.333719	0.894	0.784	6.79895e-57	CF	FAM120A	AMs.s2
ATP6V1G1	2.80729e-61	0.261842	1	0.989	7.17038e-57	CF	ATP6V1G1	AMs.s2
C19orf53	3.38884e-61	0.271857	0.981	0.918	8.65577e-57	CF	C19orf53	AMs.s2
SERINC1	3.68892e-61	0.307673	0.934	0.83	9.42225e-57	CF	SERINC1	AMs.s2
FBXL5	3.87081e-61	0.342291	0.857	0.741	9.88683e-57	CF	FBXL5	AMs.s2
FERMT3	3.92986e-61	0.336837	0.87	0.747	1.00376e-56	CF	FERMT3	AMs.s2
PTPN13	4.19469e-61	0.366882	0.741	0.577	1.07141e-56	CF	PTPN1	AMs.s2
CHCHD10	4.53776e-61	0.29077	0.992	0.963	1.15904e-56	CF	CHCHD10	AMs.s2
CD33	4.81963e-61	0.322986	0.712	0.525	1.23103e-56	CF	CD33	AMs.s2
TNPO11	6.57817e-61	0.345575	0.752	0.596	1.6802e-56	CF	TNPO1	AMs.s2
ARL8B	6.5811e-61	0.332882	0.833	0.7	1.68094e-56	CF	ARL8B	AMs.s2
S100A81	6.70428e-61	0.700414	0.946	0.929	1.71241e-56	CF	S100A8	AMs.s2
NARS	8.13549e-61	0.31963	0.862	0.721	2.07797e-56	CF	NARS	AMs.s2
RTN3	9.36627e-61	0.279278	0.983	0.921	2.39233e-56	CF	RTN3	AMs.s2
ENPP4	9.42362e-61	0.356869	0.812	0.666	2.40698e-56	CF	ENPP4	AMs.s2
PAPOLA	1.11413e-60	0.305856	0.93	0.821	2.8457e-56	CF	PAPOLA	AMs.s2
EML4	1.1177e-60	0.308043	0.982	0.924	2.85484e-56	CF	EML4	AMs.s2
CLTA	1.25953e-60	0.267537	0.999	0.963	3.2171e-56	CF	CLTA	AMs.s2
ZNF706	1.27059e-60	0.279341	0.999	0.966	3.24535e-56	CF	ZNF706	AMs.s2
SELENOF	1.90178e-60	0.295184	0.926	0.828	4.85752e-56	CF	SELENOF	AMs.s2
TERF2IP	2.1853e-60	0.325396	0.842	0.706	5.5817e-56	CF	TERF2IP	AMs.s2
SNHG61	2.22507e-60	0.316456	0.964	0.895	5.68328e-56	CF	SNHG6	AMs.s2
PRKAR1A	2.47482e-60	0.334897	0.864	0.739	6.32118e-56	CF	PRKAR1A	AMs.s2
SET	2.57028e-60	0.296903	0.977	0.935	6.56501e-56	CF	SET	AMs.s2
COPB1	3.0655e-60	0.342548	0.786	0.635	7.8299e-56	CF	COPB1	AMs.s2
ICOS1	3.27287e-60	0.336101	0.307	0.147	8.35956e-56	CF	ICOS	AMs.s2
CFL1	3.792e-60	0.285361	1	1	9.68551e-56	CF	CFL1	AMs.s2
CLIC1	4.42603e-60	0.288563	1	0.99	1.1305e-55	CF	CLIC1	AMs.s2
TPR	5.3863e-60	0.349281	0.898	0.779	1.37577e-55	CF	TPR	AMs.s2
UBE2V1	5.92569e-60	0.307902	0.929	0.824	1.51354e-55	CF	UBE2V1	AMs.s2
CNDP2	6.56805e-60	0.32134	0.81	0.655	1.67761e-55	CF	CNDP2	AMs.s2
RPL7	6.5708e-60	0.261324	1	0.999	1.67831e-55	CF	RPL7	AMs.s2
DEGS1	7.35854e-60	0.337105	0.749	0.594	1.87952e-55	CF	DEGS1	AMs.s2
PCM1	9.00948e-60	0.34101	0.847	0.699	2.3012e-55	CF	PCM1	AMs.s2
AP2S1	1.09632e-59	0.285123	0.995	0.969	2.80023e-55	CF	AP2S1	AMs.s2
GNPDA11	1.27103e-59	0.350864	0.696	0.536	3.24646e-55	CF	GNPDA1	AMs.s2
PSMA5	1.34521e-59	0.311489	0.923	0.794	3.43594e-55	CF	PSMA5	AMs.s2
GRINA	1.39561e-59	0.302884	0.945	0.861	3.56466e-55	CF	GRINA	AMs.s2
ATP6V0B	1.52822e-59	0.268517	1	0.993	3.90339e-55	CF	ATP6V0B	AMs.s2
ARL6IP4	1.56397e-59	0.28472	0.982	0.912	3.99468e-55	CF	ARL6IP4	AMs.s2
ITPR21	1.58521e-59	0.361468	0.784	0.636	4.04894e-55	CF	ITPR2	AMs.s2
CCT6A	1.58627e-59	0.320772	0.864	0.729	4.05165e-55	CF	CCT6A	AMs.s2
TRIM14	1.69225e-59	0.347203	0.838	0.714	4.32234e-55	CF	TRIM14	AMs.s2
SIRPB11	1.77337e-59	0.345307	0.781	0.625	4.52954e-55	CF	SIRPB1	AMs.s2
EMILIN2	2.10107e-59	0.341741	0.744	0.572	5.36656e-55	CF	EMILIN2	AMs.s2
VPS35	2.2928e-59	0.319662	0.909	0.785	5.85627e-55	CF	VPS35	AMs.s2
SUGT1	2.53016e-59	0.327273	0.749	0.593	6.46252e-55	CF	SUGT1	AMs.s2
HAVCR2	3.92923e-59	0.334521	0.654	0.475	1.0036e-54	CF	HAVCR2	AMs.s2
MRPL51	3.95271e-59	0.286756	0.963	0.879	1.0096e-54	CF	MRPL51	AMs.s2
RPS27L	5.30386e-59	0.318825	1	0.991	1.35471e-54	CF	RPS27L	AMs.s2
ATP1B3	5.35369e-59	0.301305	0.969	0.865	1.36744e-54	CF	ATP1B3	AMs.s2
NDUFV2	6.06393e-59	0.284736	0.986	0.921	1.54885e-54	CF	NDUFV2	AMs.s2
CCT4	6.89998e-59	0.301583	0.884	0.756	1.76239e-54	CF	CCT4	AMs.s2
CAPRIN1	7.05965e-59	0.353892	0.841	0.723	1.80318e-54	CF	CAPRIN1	AMs.s2
TXNRD1	8.24805e-59	0.349036	0.82	0.683	2.10672e-54	CF	TXNRD1	AMs.s2
MYL12B	1.19748e-58	0.269413	0.999	0.991	3.05861e-54	CF	MYL12B	AMs.s2
XRN2	1.64167e-58	0.287606	0.951	0.864	4.19316e-54	CF	XRN2	AMs.s2
MRPL54	2.08652e-58	0.308413	0.889	0.766	5.32938e-54	CF	MRPL54	AMs.s2
MAN2B1	2.08699e-58	0.321716	0.859	0.736	5.33058e-54	CF	MAN2B1	AMs.s2
FUOM	2.19884e-58	0.347181	0.905	0.798	5.61627e-54	CF	FUOM	AMs.s2
PSMB5	2.73665e-58	0.31248	0.862	0.72	6.98994e-54	CF	PSMB5	AMs.s2
PRDX3	2.7737e-58	0.284785	0.957	0.855	7.08458e-54	CF	PRDX3	AMs.s2
BOD1L1	3.11927e-58	0.33593	0.876	0.749	7.96724e-54	CF	BOD1L1	AMs.s2
SCARB2	3.54886e-58	0.300647	0.923	0.791	9.06449e-54	CF	SCARB2	AMs.s2
FUCA1	3.85867e-58	0.349731	0.814	0.673	9.85581e-54	CF	FUCA1	AMs.s2
SFT2D21	4.06602e-58	0.331256	0.71	0.543	1.03854e-53	CF	SFT2D2	AMs.s2
TCEA1	4.18942e-58	0.308752	0.899	0.782	1.07006e-53	CF	TCEA1	AMs.s2
LSM8	5.3452e-58	0.294722	0.94	0.849	1.36527e-53	CF	LSM8	AMs.s2
NDUFAF81	5.58926e-58	0.345834	0.686	0.528	1.42761e-53	CF	NDUFAF8	AMs.s2
NEMF	5.74401e-58	0.333555	0.768	0.619	1.46713e-53	CF	NEMF	AMs.s2
GTF2I	7.73162e-58	0.322671	0.914	0.823	1.97481e-53	CF	GTF2I	AMs.s2
YWHAZ	8.076e-58	0.286747	0.994	0.975	2.06277e-53	CF	YWHAZ	AMs.s2
PRELID1	9.24609e-58	0.281089	0.995	0.942	2.36164e-53	CF	PRELID1	AMs.s2
CTBS	1.04327e-57	0.302983	0.888	0.763	2.66472e-53	CF	CTBS	AMs.s2
APIP	1.1396e-57	0.294814	0.967	0.875	2.91077e-53	CF	APIP	AMs.s2
PAFAH1B1	1.40301e-57	0.327935	0.805	0.654	3.58356e-53	CF	PAFAH1B1	AMs.s2
HLA-B1	2.00273e-57	0.439606	1	1	5.11536e-53	CF	HLA-B	AMs.s2
PTTG1IP	2.05057e-57	0.309014	0.938	0.859	5.23756e-53	CF	PTTG1IP	AMs.s2
IFIT2	2.14976e-57	0.409894	0.848	0.701	5.49093e-53	CF	IFIT2	AMs.s2
TMEM256	3.91263e-57	0.331927	0.785	0.653	9.99363e-53	CF	TMEM256	AMs.s2
HDDC2	4.03309e-57	0.306147	0.945	0.859	1.03013e-52	CF	HDDC2	AMs.s2
RAN	4.20222e-57	0.27768	0.991	0.93	1.07333e-52	CF	RAN	AMs.s2
WDR1	4.28089e-57	0.316385	0.869	0.75	1.09343e-52	CF	WDR1	AMs.s2
ARF1	4.3481e-57	0.295584	0.973	0.907	1.11059e-52	CF	ARF1	AMs.s2
TAF10	4.51769e-57	0.276515	0.981	0.919	1.15391e-52	CF	TAF10	AMs.s2
LINC009631	4.94897e-57	0.341573	0.588	0.418	1.26407e-52	CF	LINC00963	AMs.s2
SERPINA1	6.70929e-57	0.273894	1	0.998	1.71369e-52	CF	SERPINA1	AMs.s2
CHMP2A	6.79153e-57	0.278862	0.961	0.864	1.73469e-52	CF	CHMP2A	AMs.s2
RNH1	7.75822e-57	0.324666	0.988	0.921	1.9816e-52	CF	RNH1	AMs.s2
TUFM	8.78094e-57	0.311304	0.875	0.743	2.24283e-52	CF	TUFM	AMs.s2
HSBP1	1.06581e-56	0.265679	0.979	0.901	2.72229e-52	CF	HSBP1	AMs.s2
NIFK1	1.28059e-56	0.325326	0.771	0.628	3.27089e-52	CF	NIFK	AMs.s2
RNF181	1.44262e-56	0.287616	0.945	0.844	3.68474e-52	CF	RNF181	AMs.s2
EIF4H	1.55625e-56	0.319793	0.679	0.51	3.97497e-52	CF	EIF4H	AMs.s2
SDHB	1.5828e-56	0.315453	0.805	0.657	4.04279e-52	CF	SDHB	AMs.s2
ATP6V1A1	1.86223e-56	0.326772	0.82	0.692	4.75651e-52	CF	ATP6V1A	AMs.s2
MTIF3	2.60929e-56	0.306581	0.903	0.805	6.66465e-52	CF	MTIF3	AMs.s2
SPAG9	3.09627e-56	0.330929	0.707	0.546	7.90848e-52	CF	SPAG9	AMs.s2
PPP1R12A	3.17818e-56	0.332037	0.813	0.666	8.1177e-52	CF	PPP1R12A	AMs.s2
MYH9	3.47741e-56	0.342249	0.935	0.819	8.88201e-52	CF	MYH9	AMs.s2
COPB2	3.93431e-56	0.3416	0.713	0.554	1.0049e-51	CF	COPB2	AMs.s2
TGFBR1	4.27061e-56	0.340206	0.534	0.36	1.0908e-51	CF	TGFBR1	AMs.s2
DOCK11	4.77376e-56	0.334878	0.863	0.746	1.21931e-51	CF	DOCK11	AMs.s2
MRPL57	5.85403e-56	0.283449	0.952	0.875	1.49524e-51	CF	MRPL57	AMs.s2
XIAP1	7.93247e-56	0.347712	0.743	0.603	2.02611e-51	CF	XIAP	AMs.s2
PDCD6IP	8.53261e-56	0.311826	0.938	0.83	2.1794e-51	CF	PDCD6IP	AMs.s2
LARP7	1.02549e-55	0.312302	0.85	0.706	2.61931e-51	CF	LARP7	AMs.s2
PPT1	1.07046e-55	0.262047	0.991	0.928	2.73417e-51	CF	PPT1	AMs.s2
CTNNA1	1.08954e-55	0.329645	0.817	0.683	2.7829e-51	CF	CTNNA1	AMs.s2
ATP2A2	1.10684e-55	0.333724	0.634	0.463	2.82708e-51	CF	ATP2A2	AMs.s2
TXNL4A	1.37463e-55	0.281613	0.91	0.79	3.51108e-51	CF	TXNL4A	AMs.s2
WDR83OS	1.45394e-55	0.260933	0.992	0.952	3.71365e-51	CF	WDR83OS	AMs.s2
NIPBL	2.66481e-55	0.312522	0.836	0.692	6.80647e-51	CF	NIPBL	AMs.s2
SEPTIN9	4.34822e-55	0.342053	0.731	0.579	1.11062e-50	CF	SEPTIN9	AMs.s2
NUDT31	5.54273e-55	0.34871	0.688	0.526	1.41572e-50	CF	NUDT3	AMs.s2
GMFG	6.23801e-55	0.253628	1	0.985	1.59331e-50	CF	GMFG	AMs.s2
GAPLINC1	6.37364e-55	0.380817	0.679	0.517	1.62796e-50	CF	GAPLINC	AMs.s2
COLGALT1	9.17997e-55	0.33257	0.762	0.622	2.34475e-50	CF	COLGALT1	AMs.s2
HSD17B4	1.1723e-54	0.303845	0.79	0.622	2.99429e-50	CF	HSD17B4	AMs.s2
NCOA41	1.17647e-54	0.31495	0.879	0.767	3.00494e-50	CF	NCOA4	AMs.s2
JAKMIP21	1.21713e-54	0.370249	0.347	0.19	3.1088e-50	CF	JAKMIP2	AMs.s2
RHOQ	1.28086e-54	0.330018	0.858	0.747	3.27158e-50	CF	RHOQ	AMs.s2
ELF1	1.35855e-54	0.290259	0.907	0.779	3.47e-50	CF	ELF1	AMs.s2
METAP2	1.67279e-54	0.310842	0.748	0.592	4.27263e-50	CF	METAP2	AMs.s2
DSE1	1.96814e-54	0.349983	0.807	0.658	5.02703e-50	CF	DSE	AMs.s2
PTPRA	2.35959e-54	0.314909	0.72	0.563	6.02688e-50	CF	PTPRA	AMs.s2
IFI16	2.7801e-54	0.33081	0.936	0.83	7.10093e-50	CF	IFI16	AMs.s2
SHOC2	2.84992e-54	0.314461	0.731	0.576	7.27928e-50	CF	SHOC2	AMs.s2
CDC42EP3	2.98265e-54	0.350086	0.904	0.824	7.61828e-50	CF	CDC42EP3	AMs.s2
BCLAF1	3.21485e-54	0.321466	0.836	0.701	8.21137e-50	CF	BCLAF1	AMs.s2
HADHB	3.50894e-54	0.288283	0.891	0.777	8.96255e-50	CF	HADHB	AMs.s2
ATP5F1C	4.17323e-54	0.274729	0.978	0.898	1.06593e-49	CF	ATP5F1C	AMs.s2
VCP	5.51781e-54	0.326983	0.768	0.627	1.40936e-49	CF	VCP	AMs.s2
SELENOW	8.26425e-54	0.281358	0.978	0.924	2.11086e-49	CF	SELENOW	AMs.s2
HMGN1	9.15317e-54	0.285005	0.968	0.914	2.3379e-49	CF	HMGN1	AMs.s2
SREK1IP1	9.96563e-54	0.317496	0.766	0.623	2.54542e-49	CF	SREK1IP1	AMs.s2
RPN1	1.02841e-53	0.300056	0.781	0.621	2.62677e-49	CF	RPN1	AMs.s2
SRSF2	1.09098e-53	0.311472	0.879	0.752	2.78659e-49	CF	SRSF2	AMs.s2
GGCT	1.12945e-53	0.327219	0.636	0.465	2.88485e-49	CF	GGCT	AMs.s2
CAB39	1.32953e-53	0.32273	0.667	0.497	3.39588e-49	CF	CAB39	AMs.s2
SETX	1.3302e-53	0.334786	0.873	0.745	3.3976e-49	CF	SETX	AMs.s2
PSMD8	1.4354e-53	0.290145	0.97	0.863	3.66631e-49	CF	PSMD8	AMs.s2
ERAP1	1.55337e-53	0.30961	0.536	0.365	3.96761e-49	CF	ERAP1	AMs.s2
TUBB4B	1.64036e-53	0.358617	0.718	0.563	4.1898e-49	CF	TUBB4B	AMs.s2
PBDC1	2.35595e-53	0.318731	0.841	0.709	6.01757e-49	CF	PBDC1	AMs.s2
NR3C1	2.57422e-53	0.299345	0.876	0.735	6.57508e-49	CF	NR3C1	AMs.s2
TMEM14B	2.62594e-53	0.275157	0.968	0.9	6.70717e-49	CF	TMEM14B	AMs.s2
GHITM	2.75189e-53	0.283359	0.952	0.839	7.02887e-49	CF	GHITM	AMs.s2
IFNGR1	2.82107e-53	0.260428	0.964	0.876	7.20557e-49	CF	IFNGR1	AMs.s2
LYST	3.68877e-53	0.324497	0.785	0.632	9.42185e-49	CF	LYST	AMs.s2
FKBP1A	3.8458e-53	0.258933	0.976	0.932	9.82293e-49	CF	FKBP1A	AMs.s2
APOL61	4.34641e-53	0.341403	0.92	0.834	1.11016e-48	CF	APOL6	AMs.s2
BZW1	4.64489e-53	0.29011	0.938	0.844	1.1864e-48	CF	BZW1	AMs.s2
CEBPB	5.06806e-53	0.28041	1	0.994	1.29448e-48	CF	CEBPB	AMs.s2
SPATS2L	5.35837e-53	0.303927	0.924	0.847	1.36863e-48	CF	SPATS2L	AMs.s2
MRPL13	7.13362e-53	0.309208	0.842	0.714	1.82207e-48	CF	MRPL13	AMs.s2
RBMS1	8.01743e-53	0.314399	0.844	0.713	2.04781e-48	CF	RBMS1	AMs.s2
C11orf58	9.67543e-53	0.261626	0.977	0.917	2.4713e-48	CF	C11orf58	AMs.s2
RAB31	1.04828e-52	0.315557	0.955	0.885	2.67751e-48	CF	RAB31	AMs.s2
EAF1	1.17435e-52	0.255011	0.372	0.207	2.99951e-48	CF	EAF1	AMs.s2
SQOR	1.38239e-52	0.295914	0.895	0.744	3.53089e-48	CF	SQOR	AMs.s2
UGP2	1.44486e-52	0.297406	0.931	0.811	3.69045e-48	CF	UGP2	AMs.s2
EFR3A	1.49206e-52	0.303783	0.815	0.668	3.81101e-48	CF	EFR3A	AMs.s2
DNTTIP2	1.79007e-52	0.301003	0.632	0.463	4.57219e-48	CF	DNTTIP2	AMs.s2
MRPS36	2.3607e-52	0.308691	0.871	0.774	6.0297e-48	CF	MRPS36	AMs.s2
CNOT1	2.48496e-52	0.286257	0.57	0.391	6.3471e-48	CF	CNOT1	AMs.s2
PFDN2	2.89164e-52	0.256511	0.983	0.901	7.38582e-48	CF	PFDN2	AMs.s2
ALDH2	2.96815e-52	0.361129	1	0.999	7.58126e-48	CF	ALDH2	AMs.s2
MGLL	3.01714e-52	0.394711	0.705	0.578	7.70639e-48	CF	MGLL	AMs.s2
CCAR1	3.46095e-52	0.334081	0.697	0.535	8.83995e-48	CF	CCAR1	AMs.s2
PTPN11	3.84306e-52	0.31171	0.67	0.514	9.81594e-48	CF	PTPN11	AMs.s2
GSPT1	4.4193e-52	0.311748	0.881	0.77	1.12878e-47	CF	GSPT1	AMs.s2
SUB1	4.51116e-52	0.259469	0.99	0.932	1.15224e-47	CF	SUB1	AMs.s2
CSNK1A1	4.98754e-52	0.285521	0.935	0.834	1.27392e-47	CF	CSNK1A1	AMs.s2
CIR1	5.16303e-52	0.322296	0.821	0.707	1.31874e-47	CF	CIR1	AMs.s2
GLIPR11	5.62339e-52	0.339414	0.89	0.792	1.43633e-47	CF	GLIPR1	AMs.s2
DDRGK1	5.91578e-52	0.308225	0.738	0.582	1.51101e-47	CF	DDRGK1	AMs.s2
RER1	6.4189e-52	0.282397	0.952	0.861	1.63952e-47	CF	RER1	AMs.s2
LASP1	6.70629e-52	0.3113	0.681	0.518	1.71292e-47	CF	LASP1	AMs.s2
COLEC12	8.42588e-52	0.39276	0.774	0.638	2.15214e-47	CF	COLEC12	AMs.s2
TNRC6B1	9.67914e-52	0.329027	0.712	0.553	2.47224e-47	CF	TNRC6B	AMs.s2
EIF3M	1.00713e-51	0.280245	0.914	0.798	2.57241e-47	CF	EIF3M	AMs.s2
COPA	1.65347e-51	0.295374	0.84	0.711	4.2233e-47	CF	COPA	AMs.s2
RB1CC1	1.9025e-51	0.334861	0.735	0.583	4.85937e-47	CF	RB1CC1	AMs.s2
PSMB3	2.20251e-51	0.271442	0.975	0.897	5.62565e-47	CF	PSMB3	AMs.s2
NCOR1	2.45857e-51	0.285286	0.928	0.803	6.27968e-47	CF	NCOR1	AMs.s2
PDCD5	2.52673e-51	0.300498	0.825	0.708	6.45378e-47	CF	PDCD5	AMs.s2
SOAT1	2.94853e-51	0.31406	0.732	0.576	7.53114e-47	CF	SOAT1	AMs.s2
UQCRFS1	3.54212e-51	0.277223	0.925	0.816	9.04728e-47	CF	UQCRFS1	AMs.s2
PSMC2	4.65231e-51	0.297104	0.76	0.626	1.18829e-46	CF	PSMC2	AMs.s2
FAM49B	4.90415e-51	0.277757	0.926	0.818	1.25262e-46	CF	FAM49B	AMs.s2
KPNA41	4.9624e-51	0.306889	0.742	0.591	1.2675e-46	CF	KPNA4	AMs.s2
PDCD6	5.33075e-51	0.274861	0.932	0.835	1.36158e-46	CF	PDCD6	AMs.s2
PGD	5.69404e-51	0.281294	0.956	0.885	1.45437e-46	CF	PGD	AMs.s2
MT-ND61	5.95673e-51	0.359926	0.726	0.565	1.52147e-46	CF	MT-ND6	AMs.s2
ALOX5AP	6.21027e-51	0.275067	1	1	1.58623e-46	CF	ALOX5AP	AMs.s2
ERLEC1	6.59163e-51	0.304975	0.823	0.694	1.68363e-46	CF	ERLEC1	AMs.s2
ATP2B1	6.78625e-51	0.351404	0.867	0.774	1.73334e-46	CF	ATP2B1	AMs.s2
SMS	7.08477e-51	0.292528	0.865	0.75	1.80959e-46	CF	SMS	AMs.s2
DIAPH1	7.26901e-51	0.318267	0.872	0.752	1.85665e-46	CF	DIAPH1	AMs.s2
SEPTIN7	7.5501e-51	0.267933	0.981	0.916	1.92845e-46	CF	SEPTIN7	AMs.s2
PRAM11	7.71611e-51	0.315228	0.581	0.415	1.97085e-46	CF	PRAM1	AMs.s2
DDT	7.90054e-51	0.27129	0.964	0.905	2.01796e-46	CF	DDT	AMs.s2
KLHL6	9.1788e-51	0.330857	0.651	0.493	2.34445e-46	CF	KLHL6	AMs.s2
MAP3K2	9.73654e-51	0.332577	0.748	0.604	2.48691e-46	CF	MAP3K2	AMs.s2
WNK1	1.13797e-50	0.292034	0.866	0.737	2.9066e-46	CF	WNK1	AMs.s2
METTL9	1.17036e-50	0.306081	0.668	0.484	2.98934e-46	CF	METTL9	AMs.s2
WBP2	2.27002e-50	0.296883	0.729	0.574	5.79808e-46	CF	WBP2	AMs.s2
PABPC4	2.47621e-50	0.310259	0.732	0.574	6.32473e-46	CF	PABPC4	AMs.s2
TMEM33	2.52146e-50	0.29205	0.827	0.708	6.4403e-46	CF	TMEM33	AMs.s2
NUCB2	3.25267e-50	0.311741	0.618	0.454	8.30797e-46	CF	NUCB2	AMs.s2
DCAF5	3.30097e-50	0.310468	0.617	0.45	8.43134e-46	CF	DCAF5	AMs.s2
FUCA2	3.49242e-50	0.294379	0.786	0.629	8.92035e-46	CF	FUCA2	AMs.s2
SLFN11	4.08047e-50	0.329642	0.841	0.712	1.04223e-45	CF	SLFN11	AMs.s2
HAX1	4.36193e-50	0.296116	0.779	0.635	1.11412e-45	CF	HAX1	AMs.s2
APPL1	4.46467e-50	0.299535	0.904	0.803	1.14037e-45	CF	APPL1	AMs.s2
MDFIC	5.48663e-50	0.299645	0.773	0.64	1.4014e-45	CF	MDFIC	AMs.s2
OSBPL11	5.79924e-50	0.294103	0.966	0.905	1.48124e-45	CF	OSBPL11	AMs.s2
C1orf43	7.32888e-50	0.267624	0.883	0.748	1.87194e-45	CF	C1orf43	AMs.s2
DHX9	8.20742e-50	0.304916	0.643	0.473	2.09634e-45	CF	DHX9	AMs.s2
GTF3C6	9.58793e-50	0.296485	0.881	0.758	2.44895e-45	CF	GTF3C6	AMs.s2
ATG3	1.06892e-49	0.277144	0.896	0.76	2.73023e-45	CF	ATG3	AMs.s2
TMC6	1.09072e-49	0.309435	0.712	0.553	2.78591e-45	CF	TMC6	AMs.s2
LMAN1	1.11842e-49	0.278164	0.924	0.837	2.85666e-45	CF	LMAN1	AMs.s2
MKNK11	1.13328e-49	0.324296	0.663	0.516	2.89463e-45	CF	MKNK1	AMs.s2
BLOC1S2	1.28596e-49	0.273359	0.966	0.87	3.2846e-45	CF	BLOC1S2	AMs.s2
GLG1	1.36232e-49	0.301526	0.693	0.532	3.47964e-45	CF	GLG1	AMs.s2
NCF11	1.40065e-49	0.452192	0.68	0.535	3.57753e-45	CF	NCF1	AMs.s2
PPM1G	1.47302e-49	0.294645	0.877	0.757	3.76239e-45	CF	PPM1G	AMs.s2
DHRS4	1.53261e-49	0.270431	0.375	0.216	3.91459e-45	CF	DHRS4	AMs.s2
DDB1	1.77881e-49	0.287867	0.525	0.356	4.54344e-45	CF	DDB1	AMs.s2
PIK3AP1	2.1159e-49	0.333383	0.712	0.57	5.40443e-45	CF	PIK3AP1	AMs.s2
RNASET2	2.38527e-49	0.276378	0.983	0.916	6.09247e-45	CF	RNASET2	AMs.s2
MAML2	2.72519e-49	0.329433	0.702	0.569	6.96069e-45	CF	MAML2	AMs.s2
PARAL1	2.76996e-49	0.301919	0.888	0.787	7.07504e-45	CF	PARAL1	AMs.s2
IK	2.90988e-49	0.290807	0.83	0.704	7.43242e-45	CF	IK	AMs.s2
MMP24OS	3.05103e-49	0.283551	0.867	0.755	7.79294e-45	CF	MMP24OS	AMs.s2
ANXA7	4.06808e-49	0.277186	0.86	0.741	1.03907e-44	CF	ANXA7	AMs.s2
MBP	4.39715e-49	0.297479	0.845	0.721	1.12312e-44	CF	MBP	AMs.s2
SLA	4.82437e-49	0.313767	0.861	0.754	1.23224e-44	CF	SLA	AMs.s2
CD81	5.04082e-49	0.258903	1	1	1.28753e-44	CF	CD81	AMs.s2
DDX46	5.20078e-49	0.285687	0.899	0.803	1.32838e-44	CF	DDX46	AMs.s2
RBM39	8.11442e-49	0.272364	0.944	0.849	2.07259e-44	CF	RBM39	AMs.s2
MAP4K3-DT1	8.72431e-49	0.341241	0.7	0.555	2.22836e-44	CF	MAP4K3-DT	AMs.s2
CAMTA1	8.95366e-49	0.294096	0.896	0.791	2.28694e-44	CF	CAMTA1	AMs.s2
PSMB8	9.31545e-49	0.282137	0.975	0.879	2.37935e-44	CF	PSMB8	AMs.s2
HDLBP	9.40414e-49	0.303778	0.815	0.682	2.40201e-44	CF	HDLBP	AMs.s2
ATRAID	9.7414e-49	0.255109	0.97	0.888	2.48815e-44	CF	ATRAID	AMs.s2
BAZ1A	9.95097e-49	0.286145	0.847	0.705	2.54168e-44	CF	BAZ1A	AMs.s2
MRPS101	1.11033e-48	0.300204	0.727	0.58	2.836e-44	CF	MRPS10	AMs.s2
DHRS7	1.13167e-48	0.314317	0.847	0.739	2.8905e-44	CF	DHRS7	AMs.s2
COTL1	1.43465e-48	0.250536	0.997	0.988	3.66437e-44	CF	COTL1	AMs.s2
USP221	1.77904e-48	0.315334	0.629	0.479	4.54403e-44	CF	USP22	AMs.s2
NAA20	1.87634e-48	0.28582	0.94	0.821	4.79255e-44	CF	NAA20	AMs.s2
TACC11	1.92545e-48	0.302361	0.752	0.6	4.91799e-44	CF	TACC1	AMs.s2
SPNS11	2.48483e-48	0.317448	0.699	0.556	6.34676e-44	CF	SPNS1	AMs.s2
RETREG1	2.74184e-48	0.388376	0.517	0.354	7.00322e-44	CF	RETREG1	AMs.s2
UROD	2.92529e-48	0.302008	0.57	0.41	7.47177e-44	CF	UROD	AMs.s2
ZC3H15	2.99663e-48	0.266509	0.9	0.784	7.654e-44	CF	ZC3H15	AMs.s2
PSME1	3.28133e-48	0.262082	0.975	0.904	8.38118e-44	CF	PSME1	AMs.s2
LYRM2	3.96297e-48	0.301516	0.74	0.604	1.01222e-43	CF	LYRM2	AMs.s2
LARP4	4.83932e-48	0.303699	0.735	0.587	1.23606e-43	CF	LARP4	AMs.s2
NFE2L2	6.29953e-48	0.280672	0.912	0.809	1.60903e-43	CF	NFE2L2	AMs.s2
LRMDA	7.13158e-48	0.305874	0.604	0.449	1.82155e-43	CF	LRMDA	AMs.s2
NPTN	7.55377e-48	0.282747	0.926	0.826	1.92938e-43	CF	NPTN	AMs.s2
MESD	7.66653e-48	0.289851	0.902	0.805	1.95818e-43	CF	MESD	AMs.s2
MYOF	7.71963e-48	0.305789	0.769	0.626	1.97175e-43	CF	MYOF	AMs.s2
TRIP12	8.59324e-48	0.298497	0.806	0.675	2.19489e-43	CF	TRIP12	AMs.s2
LSM7	9.02848e-48	0.250053	0.942	0.851	2.30605e-43	CF	LSM7	AMs.s2
EMC7	9.30847e-48	0.26581	0.926	0.816	2.37757e-43	CF	EMC7	AMs.s2
TM9SF2	9.44133e-48	0.29371	0.844	0.731	2.4115e-43	CF	TM9SF2	AMs.s2
FAM204A	9.51745e-48	0.297584	0.811	0.702	2.43095e-43	CF	FAM204A	AMs.s2
DST	9.53429e-48	0.308465	0.939	0.836	2.43525e-43	CF	DST	AMs.s2
RAB21	1.37631e-47	0.296939	0.711	0.56	3.51537e-43	CF	RAB21	AMs.s2
MYD88	1.45413e-47	0.296889	0.911	0.821	3.71414e-43	CF	MYD88	AMs.s2
ADIPOR2	1.48781e-47	0.290865	0.557	0.391	3.80016e-43	CF	ADIPOR2	AMs.s2
GLDN1	1.70477e-47	0.370163	0.881	0.802	4.35433e-43	CF	GLDN	AMs.s2
MIR3945HG	2.16733e-47	0.441934	0.489	0.327	5.5358e-43	CF	MIR3945HG	AMs.s2
CEP350	2.33304e-47	0.286417	0.838	0.702	5.95905e-43	CF	CEP350	AMs.s2
JAK1	2.61826e-47	0.271787	0.885	0.769	6.68756e-43	CF	JAK1	AMs.s2
ME2	3.3339e-47	0.297475	0.689	0.532	8.51545e-43	CF	ME2	AMs.s2
DSTN	3.70934e-47	0.258826	0.959	0.891	9.47439e-43	CF	DSTN	AMs.s2
PBRM1	5.11861e-47	0.311978	0.756	0.609	1.3074e-42	CF	PBRM1	AMs.s2
STX7	5.23653e-47	0.293572	0.857	0.756	1.33751e-42	CF	STX7	AMs.s2
CYB5R3	6.07301e-47	0.270353	0.913	0.795	1.55117e-42	CF	CYB5R3	AMs.s2
LMAN2	6.51332e-47	0.267019	0.896	0.789	1.66363e-42	CF	LMAN2	AMs.s2
NAA50	8.16506e-47	0.29516	0.684	0.528	2.08552e-42	CF	NAA50	AMs.s2
GBP1	9.44006e-47	0.404179	0.799	0.655	2.41118e-42	CF	GBP1	AMs.s2
PCED1B-AS1	1.02546e-46	0.279582	0.907	0.824	2.61924e-42	CF	PCED1B-AS1	AMs.s2
IBTK	1.40836e-46	0.303004	0.617	0.465	3.59723e-42	CF	IBTK	AMs.s2
PDIA6	1.44266e-46	0.283224	0.928	0.83	3.68484e-42	CF	PDIA6	AMs.s2
VMA21	1.4835e-46	0.284588	0.804	0.676	3.78915e-42	CF	VMA21	AMs.s2
G6PD	1.55177e-46	0.297798	0.66	0.509	3.96353e-42	CF	G6PD	AMs.s2
GAPVD1	1.57992e-46	0.306978	0.589	0.44	4.03544e-42	CF	GAPVD1	AMs.s2
RNPEPL1	2.00002e-46	0.288656	0.726	0.581	5.10846e-42	CF	RNPEPL1	AMs.s2
SKAP2	2.28943e-46	0.264154	0.954	0.89	5.84765e-42	CF	SKAP2	AMs.s2
TGFBR2	2.88258e-46	0.28861	0.873	0.765	7.36269e-42	CF	TGFBR2	AMs.s2
HNRNPD	3.01728e-46	0.26888	0.864	0.742	7.70673e-42	CF	HNRNPD	AMs.s2
GK	3.87643e-46	0.334844	0.651	0.494	9.90117e-42	CF	GK	AMs.s2
RNMT	4.79176e-46	0.292606	0.729	0.59	1.22391e-41	CF	RNMT	AMs.s2
RNF213	5.42128e-46	0.296753	0.944	0.852	1.3847e-41	CF	RNF213	AMs.s2
MTRNR2L8	5.9407e-46	0.338253	0.927	0.875	1.51737e-41	CF	MTRNR2L8	AMs.s2
FCGRT	7.48066e-46	0.250312	1	0.993	1.91071e-41	CF	FCGRT	AMs.s2
AKR1C3	7.50032e-46	0.510846	0.699	0.546	1.91573e-41	CF	AKR1C3	AMs.s2
SEPHS2	7.63672e-46	0.287645	0.751	0.605	1.95057e-41	CF	SEPHS2	AMs.s2
SRP72	9.18271e-46	0.289701	0.835	0.714	2.34545e-41	CF	SRP72	AMs.s2
CGGBP1	9.87044e-46	0.290314	0.772	0.637	2.52111e-41	CF	CGGBP1	AMs.s2
BNIP3L	9.90744e-46	0.261538	0.929	0.842	2.53056e-41	CF	BNIP3L	AMs.s2
C2	1.03008e-45	0.366449	0.723	0.591	2.63103e-41	CF	C2	AMs.s2
BIRC6	1.03171e-45	0.314685	0.675	0.538	2.63519e-41	CF	BIRC6	AMs.s2
UBE2K	1.34289e-45	0.270606	0.83	0.716	3.43001e-41	CF	UBE2K	AMs.s2
OGFRL1	1.61153e-45	0.320114	0.78	0.664	4.11617e-41	CF	OGFRL1	AMs.s2
DYNC1LI1	1.64216e-45	0.280062	0.727	0.571	4.19439e-41	CF	DYNC1LI1	AMs.s2
ATRX	1.71509e-45	0.287205	0.872	0.759	4.38067e-41	CF	ATRX	AMs.s2
ETF1	2.09095e-45	0.304945	0.726	0.585	5.34071e-41	CF	ETF1	AMs.s2
IL2RG	2.40449e-45	0.323523	0.745	0.621	6.14154e-41	CF	IL2RG	AMs.s2
MOSPD2	2.60474e-45	0.287192	0.727	0.586	6.65302e-41	CF	MOSPD2	AMs.s2
SOX41	2.63377e-45	0.446546	0.574	0.438	6.72717e-41	CF	SOX4	AMs.s2
PPP1R7	2.79317e-45	0.269117	0.783	0.663	7.13432e-41	CF	PPP1R7	AMs.s2
EEF2	3.47134e-45	0.266071	0.989	0.945	8.8665e-41	CF	EEF2	AMs.s2
HOOK3	3.58611e-45	0.332162	0.772	0.65	9.15965e-41	CF	HOOK3	AMs.s2
ABCA11	4.51424e-45	0.479463	0.443	0.293	1.15303e-40	CF	ABCA1	AMs.s2
BID	5.2436e-45	0.266056	0.915	0.813	1.33932e-40	CF	BID	AMs.s2
CXCL3	5.25254e-45	0.422962	0.697	0.544	1.3416e-40	CF	CXCL3	AMs.s2
AGFG1	5.80128e-45	0.289133	0.823	0.676	1.48176e-40	CF	AGFG1	AMs.s2
SEC11C	6.07016e-45	0.274393	0.888	0.77	1.55044e-40	CF	SEC11C	AMs.s2
SMARCE1	6.61589e-45	0.286224	0.756	0.625	1.68983e-40	CF	SMARCE1	AMs.s2
PYGL	8.55036e-45	0.286582	0.624	0.473	2.18393e-40	CF	PYGL	AMs.s2
PEPD	1.05738e-44	0.326298	0.853	0.747	2.70076e-40	CF	PEPD	AMs.s2
ZNHIT1	1.19502e-44	0.250406	0.888	0.762	3.05233e-40	CF	ZNHIT1	AMs.s2
CTSA	1.40398e-44	0.312301	0.847	0.724	3.58605e-40	CF	CTSA	AMs.s2
RPS2	1.41682e-44	0.25293	1	1	3.61885e-40	CF	RPS2	AMs.s2
TCEAL4	1.43619e-44	0.283742	0.871	0.766	3.66831e-40	CF	TCEAL4	AMs.s2
PHACTR2	1.45284e-44	0.30067	0.804	0.678	3.71084e-40	CF	PHACTR2	AMs.s2
MR11	1.45791e-44	0.281156	0.804	0.686	3.7238e-40	CF	MR1	AMs.s2
ZBTB8OS	1.53348e-44	0.271337	0.916	0.82	3.91682e-40	CF	ZBTB8OS	AMs.s2
ADAM9	2.07587e-44	0.267816	0.541	0.376	5.3022e-40	CF	ADAM9	AMs.s2
ALDH3A2	2.13958e-44	0.289694	0.818	0.702	5.46491e-40	CF	ALDH3A2	AMs.s2
ACSL31	2.31824e-44	0.293393	0.658	0.506	5.92124e-40	CF	ACSL3	AMs.s2
CWC15	2.38409e-44	0.263431	0.855	0.751	6.08944e-40	CF	CWC15	AMs.s2
NRDC	2.5722e-44	0.303572	0.756	0.629	6.56991e-40	CF	NRDC	AMs.s2
VAMP3	2.73608e-44	0.273418	0.813	0.701	6.98848e-40	CF	VAMP3	AMs.s2
AGPS	2.94039e-44	0.308575	0.762	0.627	7.51034e-40	CF	AGPS	AMs.s2
TAOK11	3.1344e-44	0.306239	0.772	0.642	8.00589e-40	CF	TAOK1	AMs.s2
PSMC1	3.5563e-44	0.271795	0.729	0.574	9.08351e-40	CF	PSMC1	AMs.s2
ACP1	3.61189e-44	0.276309	0.721	0.591	9.22549e-40	CF	ACP1	AMs.s2
ZNF207	4.00752e-44	0.282889	0.847	0.723	1.0236e-39	CF	ZNF207	AMs.s2
SSR1	4.04808e-44	0.268595	0.847	0.73	1.03396e-39	CF	SSR1	AMs.s2
C6orf62	4.09797e-44	0.286299	0.859	0.768	1.0467e-39	CF	C6orf62	AMs.s2
RIOK3	4.42218e-44	0.28813	0.799	0.657	1.12951e-39	CF	RIOK3	AMs.s2
AFF4	5.1061e-44	0.29189	0.637	0.488	1.3042e-39	CF	AFF4	AMs.s2
EHD4	5.58002e-44	0.284589	0.727	0.579	1.42525e-39	CF	EHD4	AMs.s2
CLIC4	5.58884e-44	0.285367	0.799	0.668	1.4275e-39	CF	CLIC4	AMs.s2
MRPS16	7.26791e-44	0.2734	0.796	0.674	1.85637e-39	CF	MRPS16	AMs.s2
CAT	8.59483e-44	0.250583	0.984	0.92	2.19529e-39	CF	CAT	AMs.s2
ZMAT2	8.70695e-44	0.271517	0.811	0.683	2.22393e-39	CF	ZMAT2	AMs.s2
SRSF10	9.50198e-44	0.268829	0.751	0.607	2.427e-39	CF	SRSF10	AMs.s2
XPO1	1.03278e-43	0.291593	0.703	0.562	2.63792e-39	CF	XPO1	AMs.s2
DOCK8	1.04548e-43	0.265861	0.955	0.874	2.67037e-39	CF	DOCK8	AMs.s2
ZC3H13	1.06738e-43	0.276188	0.874	0.759	2.7263e-39	CF	ZC3H13	AMs.s2
CPEB41	1.39684e-43	0.312633	0.873	0.76	3.5678e-39	CF	CPEB4	AMs.s2
MRPL40	1.41492e-43	0.279022	0.783	0.647	3.61399e-39	CF	MRPL40	AMs.s2
MGAT1	1.45238e-43	0.258233	0.833	0.707	3.70966e-39	CF	MGAT1	AMs.s2
NORAD	1.68643e-43	0.298656	0.622	0.474	4.30747e-39	CF	NORAD	AMs.s2
GALNT1	1.72974e-43	0.295653	0.744	0.608	4.4181e-39	CF	GALNT1	AMs.s2
LDHA	2.06099e-43	0.255276	0.982	0.91	5.26419e-39	CF	LDHA	AMs.s2
DRAM1	2.15551e-43	0.312159	0.677	0.54	5.50561e-39	CF	DRAM1	AMs.s2
ZNF780A1	2.86669e-43	0.25174	0.419	0.266	7.32211e-39	CF	ZNF780A	AMs.s2
RSL24D1	2.90832e-43	0.261075	0.946	0.873	7.42843e-39	CF	RSL24D1	AMs.s2
MDH2	2.93131e-43	0.252421	0.921	0.798	7.48714e-39	CF	MDH2	AMs.s2
ZFYVE16	2.9701e-43	0.289228	0.739	0.594	7.58622e-39	CF	ZFYVE16	AMs.s2
UFC1	3.27375e-43	0.255564	0.94	0.858	8.36182e-39	CF	UFC1	AMs.s2
KRR1	3.83905e-43	0.289847	0.626	0.474	9.80571e-39	CF	KRR1	AMs.s2
EDEM1	5.23476e-43	0.280392	0.48	0.328	1.33706e-38	CF	EDEM1	AMs.s2
UBQLN1	5.39551e-43	0.268781	0.707	0.563	1.37812e-38	CF	UBQLN1	AMs.s2
HCLS1	5.49474e-43	0.262682	0.903	0.796	1.40347e-38	CF	HCLS1	AMs.s2
LARP1	5.56365e-43	0.297399	0.764	0.645	1.42107e-38	CF	LARP1	AMs.s2
ITGB8	5.89502e-43	0.416101	0.518	0.37	1.50571e-38	CF	ITGB8	AMs.s2
ANAPC5	6.74867e-43	0.269215	0.66	0.506	1.72374e-38	CF	ANAPC5	AMs.s2
MCFD2	7.7101e-43	0.266831	0.761	0.622	1.96931e-38	CF	MCFD2	AMs.s2
SRSF3	1.00961e-42	0.280606	0.906	0.819	2.57874e-38	CF	SRSF3	AMs.s2
CALR	1.34712e-42	0.279108	0.977	0.941	3.44081e-38	CF	CALR	AMs.s2
PLEKHO21	1.60566e-42	0.286849	0.638	0.489	4.10117e-38	CF	PLEKHO2	AMs.s2
HNRNPR	1.75939e-42	0.26497	0.884	0.773	4.49383e-38	CF	HNRNPR	AMs.s2
ZSCAN16-AS1	1.90269e-42	0.269152	0.521	0.363	4.85985e-38	CF	ZSCAN16-AS1	AMs.s2
PLD3	1.95434e-42	0.412954	0.861	0.791	4.99177e-38	CF	PLD3	AMs.s2
UPP1	1.96704e-42	0.25543	0.955	0.863	5.02423e-38	CF	UPP1	AMs.s2
P4HB	2.15225e-42	0.269396	0.851	0.725	5.49726e-38	CF	P4HB	AMs.s2
PAPSS1	2.23023e-42	0.283662	0.795	0.676	5.69644e-38	CF	PAPSS1	AMs.s2
EFCAB14	2.4066e-42	0.280888	0.806	0.685	6.14693e-38	CF	EFCAB14	AMs.s2
RPA3	2.58813e-42	0.281681	0.809	0.689	6.61061e-38	CF	RPA3	AMs.s2
SPART	3.26122e-42	0.295463	0.723	0.586	8.32982e-38	CF	SPART	AMs.s2
CHD9	3.26508e-42	0.278221	0.86	0.734	8.33966e-38	CF	CHD9	AMs.s2
IREB2	3.44617e-42	0.270781	0.577	0.421	8.80222e-38	CF	IREB2	AMs.s2
PPP2R3C	3.77546e-42	0.264024	0.658	0.501	9.64329e-38	CF	PPP2R3C	AMs.s2
RAD23B	4.39565e-42	0.267122	0.748	0.613	1.12274e-37	CF	RAD23B	AMs.s2
PKN2	5.27316e-42	0.305924	0.747	0.635	1.34687e-37	CF	PKN2	AMs.s2
MTMR6	5.45096e-42	0.290978	0.65	0.509	1.39228e-37	CF	MTMR6	AMs.s2
ZBTB7A	5.76254e-42	0.27353	0.822	0.707	1.47187e-37	CF	ZBTB7A	AMs.s2
PSMC4	6.04038e-42	0.275397	0.695	0.546	1.54283e-37	CF	PSMC4	AMs.s2
YME1L1	6.53558e-42	0.265777	0.804	0.664	1.66932e-37	CF	YME1L1	AMs.s2
NANS	7.16834e-42	0.267695	0.86	0.742	1.83094e-37	CF	NANS	AMs.s2
G3BP1	8.73327e-42	0.282425	0.759	0.63	2.23065e-37	CF	G3BP1	AMs.s2
KARS	8.86336e-42	0.262756	0.593	0.437	2.26388e-37	CF	KARS	AMs.s2
AQP9	8.89245e-42	0.347511	0.438	0.292	2.27131e-37	CF	AQP9	AMs.s2
LARS	9.64209e-42	0.275409	0.771	0.646	2.46278e-37	CF	LARS	AMs.s2
VPS36	9.84683e-42	0.271162	0.756	0.631	2.51508e-37	CF	VPS36	AMs.s2
SLC8A11	1.18338e-41	0.307077	0.725	0.598	3.0226e-37	CF	SLC8A1	AMs.s2
PRPF6	1.25853e-41	0.271628	0.676	0.53	3.21454e-37	CF	PRPF6	AMs.s2
ZRANB2	1.39491e-41	0.289553	0.749	0.624	3.56289e-37	CF	ZRANB2	AMs.s2
GLA	1.45012e-41	0.31085	0.621	0.48	3.7039e-37	CF	GLA	AMs.s2
FNDC3A	1.51252e-41	0.292123	0.762	0.644	3.86328e-37	CF	FNDC3A	AMs.s2
MAN1A1	2.28447e-41	0.269337	0.87	0.771	5.83499e-37	CF	MAN1A1	AMs.s2
SLC31A11	2.29513e-41	0.284802	0.815	0.707	5.86222e-37	CF	SLC31A1	AMs.s2
UCP2	2.63631e-41	0.300633	0.844	0.763	6.73366e-37	CF	UCP2	AMs.s2
RSRC2	3.44094e-41	0.294825	0.794	0.673	8.78884e-37	CF	RSRC2	AMs.s2
POLR2I	3.45324e-41	0.263491	0.842	0.731	8.82027e-37	CF	POLR2I	AMs.s2
ANO5	3.54681e-41	0.266274	0.441	0.29	9.05926e-37	CF	ANO5	AMs.s2
MPHOSPH8	3.93469e-41	0.264317	0.866	0.771	1.005e-36	CF	MPHOSPH8	AMs.s2
ZFAND5	3.99081e-41	0.269828	0.941	0.874	1.01933e-36	CF	ZFAND5	AMs.s2
NOC3L	4.40961e-41	0.267923	0.562	0.405	1.1263e-36	CF	NOC3L	AMs.s2
PDLIM5	4.61172e-41	0.269113	0.67	0.522	1.17792e-36	CF	PDLIM5	AMs.s2
HNRNPM	4.73046e-41	0.252523	0.805	0.668	1.20825e-36	CF	HNRNPM	AMs.s2
TTC3	5.5798e-41	0.274546	0.847	0.726	1.42519e-36	CF	TTC3	AMs.s2
POLE3	6.8547e-41	0.276515	0.613	0.465	1.75083e-36	CF	POLE3	AMs.s2
KDM5A	7.02478e-41	0.274698	0.747	0.608	1.79427e-36	CF	KDM5A	AMs.s2
AL365361.1	8.30472e-41	0.326896	0.635	0.508	2.12119e-36	CF	AL365361.1	AMs.s2
SUMF21	8.44679e-41	0.283073	0.712	0.595	2.15748e-36	CF	SUMF2	AMs.s2
CAMSAP1	9.41691e-41	0.252965	0.502	0.344	2.40527e-36	CF	CAMSAP1	AMs.s2
CPVL	9.56021e-41	0.268985	0.948	0.861	2.44187e-36	CF	CPVL	AMs.s2
CDC40	9.87444e-41	0.264167	0.832	0.723	2.52213e-36	CF	CDC40	AMs.s2
MRPL35	1.07389e-40	0.265002	0.599	0.454	2.74292e-36	CF	MRPL35	AMs.s2
NIT2	1.11631e-40	0.269804	0.697	0.557	2.85128e-36	CF	NIT2	AMs.s2
KIAA1143	1.15199e-40	0.256707	0.604	0.455	2.9424e-36	CF	KIAA1143	AMs.s2
DPYSL2	1.27092e-40	0.254795	0.893	0.79	3.24619e-36	CF	DPYSL2	AMs.s2
POLR2G	1.41229e-40	0.280071	0.703	0.573	3.60727e-36	CF	POLR2G	AMs.s2
LILRB1	1.45714e-40	0.286122	0.572	0.427	3.72183e-36	CF	LILRB1	AMs.s2
USP14	1.51479e-40	0.265003	0.78	0.64	3.86909e-36	CF	USP14	AMs.s2
ANKRD12	1.66162e-40	0.275816	0.904	0.8	4.24411e-36	CF	ANKRD12	AMs.s2
C8B1	1.75698e-40	0.476027	0.596	0.49	4.48769e-36	CF	C8B	AMs.s2
ZFAS1	1.90729e-40	0.286465	0.985	0.969	4.8716e-36	CF	ZFAS1	AMs.s2
GLOD4	2.34942e-40	0.273958	0.731	0.601	6.00088e-36	CF	GLOD4	AMs.s2
SLTM	2.36933e-40	0.288023	0.836	0.725	6.05175e-36	CF	SLTM	AMs.s2
EDEM2	2.75398e-40	0.279382	0.787	0.665	7.03422e-36	CF	EDEM2	AMs.s2
ST3GAL1	2.92076e-40	0.268497	0.568	0.413	7.46021e-36	CF	ST3GAL1	AMs.s2
TAOK3	2.94767e-40	0.262367	0.897	0.8	7.52895e-36	CF	TAOK3	AMs.s2
NDUFS2	3.01232e-40	0.271866	0.621	0.481	7.69406e-36	CF	NDUFS2	AMs.s2
GLB1	3.16911e-40	0.267855	0.77	0.637	8.09455e-36	CF	GLB1	AMs.s2
TRIM44	3.34776e-40	0.284224	0.783	0.659	8.55085e-36	CF	TRIM44	AMs.s2
FHL1	3.40006e-40	0.32131	0.842	0.75	8.68443e-36	CF	FHL1	AMs.s2
THRAP3	3.86683e-40	0.273364	0.829	0.715	9.87667e-36	CF	THRAP3	AMs.s2
EXOC5	4.09377e-40	0.295099	0.708	0.588	1.04563e-35	CF	EXOC5	AMs.s2
TRIM25	4.12954e-40	0.298606	0.508	0.363	1.05477e-35	CF	TRIM25	AMs.s2
NRP1	4.4117e-40	0.288976	0.658	0.506	1.12684e-35	CF	NRP1	AMs.s2
RAPGEF1	6.19918e-40	0.279566	0.621	0.481	1.58339e-35	CF	RAPGEF1	AMs.s2
RRAGD	6.39187e-40	0.289514	0.743	0.628	1.63261e-35	CF	RRAGD	AMs.s2
LY96	6.44262e-40	0.26277	0.964	0.921	1.64557e-35	CF	LY96	AMs.s2
MVP	6.46611e-40	0.276093	0.569	0.425	1.65157e-35	CF	MVP	AMs.s2
GPN3	6.74572e-40	0.27921	0.652	0.522	1.72299e-35	CF	GPN3	AMs.s2
ACOT9	8.48478e-40	0.265025	0.618	0.471	2.16718e-35	CF	ACOT9	AMs.s2
TCP1	8.50271e-40	0.261723	0.767	0.631	2.17176e-35	CF	TCP1	AMs.s2
SLU7	8.79669e-40	0.272679	0.693	0.559	2.24685e-35	CF	SLU7	AMs.s2
ARCN1	8.91427e-40	0.25304	0.686	0.531	2.27688e-35	CF	ARCN1	AMs.s2
YWHAQ	9.33002e-40	0.251268	0.851	0.733	2.38307e-35	CF	YWHAQ	AMs.s2
ARFGAP3	9.41242e-40	0.274132	0.655	0.521	2.40412e-35	CF	ARFGAP3	AMs.s2
TBL1XR1	1.0337e-39	0.277632	0.643	0.503	2.64027e-35	CF	TBL1XR1	AMs.s2
CTR9	1.06401e-39	0.269947	0.62	0.471	2.71769e-35	CF	CTR9	AMs.s2
KMT2C	1.15238e-39	0.281489	0.767	0.641	2.9434e-35	CF	KMT2C	AMs.s2
DTX4	1.2192e-39	0.274182	0.5	0.352	3.11409e-35	CF	DTX4	AMs.s2
SMIM19	1.29765e-39	0.260856	0.7	0.564	3.31447e-35	CF	SMIM19	AMs.s2
NDUFA5	1.32543e-39	0.251892	0.831	0.71	3.3854e-35	CF	NDUFA5	AMs.s2
MNDA	1.45836e-39	0.281809	0.986	0.989	3.72495e-35	CF	MNDA	AMs.s2
FAM174C	1.58258e-39	0.256041	0.778	0.662	4.04221e-35	CF	FAM174C	AMs.s2
TGFBI	1.64502e-39	0.291009	0.828	0.736	4.20171e-35	CF	TGFBI	AMs.s2
KCTD20	1.66898e-39	0.277005	0.591	0.447	4.26291e-35	CF	KCTD20	AMs.s2
ADH5	2.50796e-39	0.253554	0.799	0.675	6.40584e-35	CF	ADH5	AMs.s2
CD9	2.50821e-39	0.306104	0.999	0.999	6.40646e-35	CF	CD9	AMs.s2
ANOS1	2.72164e-39	0.267	0.654	0.51	6.95162e-35	CF	ANOS1	AMs.s2
PRPF4B	3.46299e-39	0.267625	0.734	0.594	8.84516e-35	CF	PRPF4B	AMs.s2
RAD23A	3.66277e-39	0.253333	0.904	0.804	9.35545e-35	CF	RAD23A	AMs.s2
RXRA	3.78279e-39	0.283519	0.711	0.583	9.66201e-35	CF	RXRA	AMs.s2
PRPF8	4.03946e-39	0.274445	0.659	0.521	1.03176e-34	CF	PRPF8	AMs.s2
PPP2R5C	4.6299e-39	0.267384	0.766	0.641	1.18257e-34	CF	PPP2R5C	AMs.s2
KYNU	5.6603e-39	0.266809	0.697	0.564	1.44575e-34	CF	KYNU	AMs.s2
PTPN12	6.17667e-39	0.250584	0.938	0.86	1.57764e-34	CF	PTPN12	AMs.s2
TGFB1	6.4434e-39	0.264663	0.794	0.664	1.64577e-34	CF	TGFB1	AMs.s2
HSPA1A	6.49624e-39	0.255997	0.824	0.692	1.65927e-34	CF	HSPA1A	AMs.s2
GPD1	7.40087e-39	0.326548	0.831	0.752	1.89033e-34	CF	GPD1	AMs.s2
TRMT10C	7.41687e-39	0.264677	0.596	0.452	1.89442e-34	CF	TRMT10C	AMs.s2
USP3	7.54586e-39	0.274882	0.735	0.61	1.92736e-34	CF	USP3	AMs.s2
AZIN1	7.76045e-39	0.261558	0.594	0.45	1.98217e-34	CF	AZIN1	AMs.s2
OS9	1.08823e-38	0.254594	0.791	0.667	2.77956e-34	CF	OS9	AMs.s2
CBR1	1.11133e-38	0.256029	0.807	0.686	2.83857e-34	CF	CBR1	AMs.s2
TIPRL	1.41255e-38	0.264252	0.76	0.636	3.60794e-34	CF	TIPRL	AMs.s2
RBM25	1.56348e-38	0.269516	0.869	0.761	3.99343e-34	CF	RBM25	AMs.s2
HIF1A	1.67098e-38	0.291081	0.48	0.332	4.268e-34	CF	HIF1A	AMs.s2
SERINC3	2.00276e-38	0.253204	0.811	0.704	5.11545e-34	CF	SERINC3	AMs.s2
PSMD6	2.07768e-38	0.254343	0.61	0.461	5.30681e-34	CF	PSMD6	AMs.s2
CFAP298	2.26478e-38	0.255711	0.661	0.522	5.78471e-34	CF	CFAP298	AMs.s2
SPOCD11	2.84751e-38	0.328225	0.327	0.196	7.27311e-34	CF	SPOCD1	AMs.s2
KIAA2026	3.30648e-38	0.275939	0.581	0.436	8.44541e-34	CF	KIAA2026	AMs.s2
LILRB4	3.32986e-38	0.251674	0.293	0.165	8.50513e-34	CF	LILRB4	AMs.s2
HK2	3.50089e-38	0.274766	0.639	0.499	8.94197e-34	CF	HK2	AMs.s2
ITIH51	3.5548e-38	0.535066	0.695	0.618	9.07967e-34	CF	ITIH5	AMs.s2
CDC5L	3.60162e-38	0.266535	0.671	0.538	9.19926e-34	CF	CDC5L	AMs.s2
CARS2	4.0838e-38	0.254446	0.669	0.521	1.04308e-33	CF	CARS2	AMs.s2
PSMD2	4.56299e-38	0.264782	0.688	0.542	1.16548e-33	CF	PSMD2	AMs.s2
TMEM245	4.79619e-38	0.268452	0.522	0.376	1.22504e-33	CF	TMEM245	AMs.s2
QSOX1	4.82179e-38	0.265101	0.823	0.719	1.23158e-33	CF	QSOX1	AMs.s2
RAD21	5.93333e-38	0.262255	0.758	0.636	1.51549e-33	CF	RAD21	AMs.s2
TNFAIP2	6.09205e-38	0.303918	0.81	0.709	1.55603e-33	CF	TNFAIP2	AMs.s2
ARRB1	6.60014e-38	0.256071	0.633	0.493	1.68581e-33	CF	ARRB1	AMs.s2
PDIA4	6.88481e-38	0.271279	0.723	0.599	1.75852e-33	CF	PDIA4	AMs.s2
ABI1	7.53525e-38	0.26479	0.723	0.598	1.92465e-33	CF	ABI1	AMs.s2
RAB8B	7.97891e-38	0.267713	0.73	0.607	2.03797e-33	CF	RAB8B	AMs.s2
CCT7	8.00708e-38	0.26591	0.664	0.526	2.04517e-33	CF	CCT7	AMs.s2
UBE3A	9.20776e-38	0.268049	0.664	0.528	2.35185e-33	CF	UBE3A	AMs.s2
PRNP	1.12459e-37	0.276194	0.688	0.554	2.87242e-33	CF	PRNP	AMs.s2
IMPAD1	1.23589e-37	0.269334	0.677	0.546	3.15671e-33	CF	IMPAD1	AMs.s2
POR	1.30038e-37	0.263278	0.81	0.702	3.32142e-33	CF	POR	AMs.s2
TMF1	1.37499e-37	0.25087	0.697	0.551	3.512e-33	CF	TMF1	AMs.s2
ATP6V1D	1.40222e-37	0.252828	0.857	0.751	3.58156e-33	CF	ATP6V1D	AMs.s2
CUL3	1.62756e-37	0.259627	0.625	0.476	4.15711e-33	CF	CUL3	AMs.s2
LPGAT1	1.75228e-37	0.262355	0.451	0.307	4.47567e-33	CF	LPGAT1	AMs.s2
NSRP1	1.92261e-37	0.275749	0.733	0.608	4.91073e-33	CF	NSRP1	AMs.s2
PFKL	1.95617e-37	0.250454	0.644	0.5	4.99644e-33	CF	PFKL	AMs.s2
ANXA4	1.98576e-37	0.258385	0.892	0.791	5.07203e-33	CF	ANXA4	AMs.s2
PI4K2A	3.32822e-37	0.256318	0.463	0.32	8.50095e-33	CF	PI4K2A	AMs.s2
CCSAP	3.6714e-37	0.264125	0.603	0.463	9.37748e-33	CF	CCSAP	AMs.s2
DUSP3	4.07854e-37	0.257411	0.692	0.565	1.04174e-32	CF	DUSP3	AMs.s2
CUL2	4.50448e-37	0.261411	0.617	0.479	1.15053e-32	CF	CUL2	AMs.s2
FEZ2	5.00294e-37	0.265859	0.84	0.744	1.27785e-32	CF	FEZ2	AMs.s2
IPO7	5.74811e-37	0.253973	0.825	0.713	1.46818e-32	CF	IPO7	AMs.s2
SLF2	5.78371e-37	0.264435	0.566	0.422	1.47728e-32	CF	SLF2	AMs.s2
ARHGAP30	6.08921e-37	0.273719	0.764	0.65	1.55531e-32	CF	ARHGAP30	AMs.s2
DENND111	6.84972e-37	0.282133	0.377	0.242	1.74956e-32	CF	DENND11	AMs.s2
RSRC1	7.15792e-37	0.271971	0.656	0.523	1.82827e-32	CF	RSRC1	AMs.s2
PCNX1	7.64334e-37	0.257085	0.588	0.44	1.95226e-32	CF	PCNX1	AMs.s2
AHCYL1	7.69741e-37	0.26907	0.788	0.684	1.96607e-32	CF	AHCYL1	AMs.s2
UFL1	7.8076e-37	0.255528	0.694	0.566	1.99422e-32	CF	UFL1	AMs.s2
TMX4	9.0099e-37	0.271795	0.715	0.591	2.30131e-32	CF	TMX4	AMs.s2
ERGIC1	9.74351e-37	0.268032	0.622	0.488	2.48869e-32	CF	ERGIC1	AMs.s2
SPRED1	1.03396e-36	0.32806	0.566	0.427	2.64094e-32	CF	SPRED1	AMs.s2
WDR61	1.23727e-36	0.2554	0.677	0.553	3.16023e-32	CF	WDR61	AMs.s2
CA2	1.27402e-36	0.464323	0.509	0.372	3.25409e-32	CF	CA2	AMs.s2
ACOX1	1.56123e-36	0.270018	0.652	0.522	3.9877e-32	CF	ACOX1	AMs.s2
NBN	1.6281e-36	0.272499	0.652	0.52	4.15848e-32	CF	NBN	AMs.s2
NCOR2	1.64097e-36	0.262578	0.525	0.378	4.19137e-32	CF	NCOR2	AMs.s2
FAR21	1.78135e-36	0.336966	0.565	0.44	4.54993e-32	CF	FAR2	AMs.s2
EPAS1	1.81233e-36	0.251736	0.714	0.577	4.62905e-32	CF	EPAS1	AMs.s2
KRT10	2.00877e-36	0.270179	0.752	0.63	5.13079e-32	CF	KRT10	AMs.s2
ACSL1	2.02757e-36	0.250834	0.581	0.424	5.17881e-32	CF	ACSL1	AMs.s2
KLHL18	2.03427e-36	0.262756	0.537	0.397	5.19594e-32	CF	KLHL18	AMs.s2
MBD4	2.56002e-36	0.273989	0.697	0.581	6.53881e-32	CF	MBD4	AMs.s2
GPR651	2.88472e-36	0.313	0.738	0.63	7.36814e-32	CF	GPR65	AMs.s2
FBXO9	3.18008e-36	0.257202	0.73	0.604	8.12257e-32	CF	FBXO9	AMs.s2
SECISBP2L	3.93491e-36	0.275652	0.663	0.536	1.00506e-31	CF	SECISBP2L	AMs.s2
COMT	4.01001e-36	0.25003	0.992	0.922	1.02424e-31	CF	COMT	AMs.s2
GLO1	4.06555e-36	0.252059	0.712	0.581	1.03842e-31	CF	GLO1	AMs.s2
DENND4C	4.13328e-36	0.269693	0.631	0.499	1.05572e-31	CF	DENND4C	AMs.s2
TENT5A	4.52124e-36	0.261508	0.713	0.587	1.15482e-31	CF	TENT5A	AMs.s2
SUPT16H	4.53828e-36	0.254814	0.715	0.578	1.15917e-31	CF	SUPT16H	AMs.s2
CRYBG1	4.81493e-36	0.262	0.622	0.487	1.22983e-31	CF	CRYBG1	AMs.s2
ROCK2	4.86679e-36	0.270303	0.617	0.475	1.24307e-31	CF	ROCK2	AMs.s2
NFIC	5.3436e-36	0.261355	0.583	0.448	1.36486e-31	CF	NFIC	AMs.s2
SRGN	5.45561e-36	0.322331	0.999	0.999	1.39347e-31	CF	SRGN	AMs.s2
RECQL	5.62621e-36	0.273251	0.729	0.613	1.43705e-31	CF	RECQL	AMs.s2
ATP6V1H	5.76329e-36	0.253277	0.613	0.476	1.47206e-31	CF	ATP6V1H	AMs.s2
MYO5A	5.99914e-36	0.256292	0.637	0.495	1.5323e-31	CF	MYO5A	AMs.s2
GATAD1	6.28257e-36	0.26491	0.684	0.56	1.60469e-31	CF	GATAD1	AMs.s2
ATXN1	7.19409e-36	0.280464	0.585	0.448	1.83752e-31	CF	ATXN1	AMs.s2
NDUFS1	7.48101e-36	0.259669	0.609	0.474	1.9108e-31	CF	NDUFS1	AMs.s2
HUWE1	9.05062e-36	0.263547	0.677	0.548	2.31171e-31	CF	HUWE1	AMs.s2
ETHE1	9.57644e-36	0.256949	0.926	0.821	2.44601e-31	CF	ETHE1	AMs.s2
ADAM17	1.24601e-35	0.263349	0.866	0.767	3.18256e-31	CF	ADAM17	AMs.s2
CD83	1.25674e-35	0.257563	0.789	0.683	3.20997e-31	CF	CD83	AMs.s2
ITSN2	1.32231e-35	0.263032	0.719	0.589	3.37745e-31	CF	ITSN2	AMs.s2
AP3D1	1.42721e-35	0.264353	0.558	0.415	3.64539e-31	CF	AP3D1	AMs.s2
RASSF5	1.47721e-35	0.263462	0.649	0.509	3.77309e-31	CF	RASSF5	AMs.s2
SIK2	1.6088e-35	0.268495	0.435	0.3	4.1092e-31	CF	SIK2	AMs.s2
RSF1	1.63638e-35	0.265653	0.691	0.567	4.17965e-31	CF	RSF1	AMs.s2
STAT5A	1.90341e-35	0.256339	0.535	0.392	4.8617e-31	CF	STAT5A	AMs.s2
PPP1R14B	2.02436e-35	0.271517	0.78	0.673	5.17063e-31	CF	PPP1R14B	AMs.s2
ACVRL1	2.0643e-35	0.250098	0.677	0.534	5.27263e-31	CF	ACVRL1	AMs.s2
ZNF217	2.11187e-35	0.280354	0.703	0.582	5.39415e-31	CF	ZNF217	AMs.s2
SLC27A3	2.41663e-35	0.277804	0.666	0.534	6.17256e-31	CF	SLC27A3	AMs.s2
EIF2AK2	2.78325e-35	0.262127	0.888	0.793	7.10898e-31	CF	EIF2AK2	AMs.s2
SDCCAG8	3.29771e-35	0.266048	0.814	0.723	8.42302e-31	CF	SDCCAG8	AMs.s2
CPM	3.72407e-35	0.265194	0.826	0.72	9.51201e-31	CF	CPM	AMs.s2
SRP54	3.74047e-35	0.269436	0.722	0.607	9.5539e-31	CF	SRP54	AMs.s2
ATP2C1	4.05809e-35	0.263154	0.783	0.672	1.03652e-30	CF	ATP2C1	AMs.s2
ADD1	4.47275e-35	0.252631	0.599	0.46	1.14243e-30	CF	ADD1	AMs.s2
ATP6V0A1	4.63088e-35	0.25242	0.534	0.39	1.18282e-30	CF	ATP6V0A1	AMs.s2
ZC3H7A	4.96334e-35	0.255436	0.563	0.426	1.26774e-30	CF	ZC3H7A	AMs.s2
KCNAB2	5.28431e-35	0.269586	0.701	0.584	1.34972e-30	CF	KCNAB2	AMs.s2
ARHGEF281	6.78238e-35	0.28148	0.674	0.547	1.73236e-30	CF	ARHGEF28	AMs.s2
DICER1	7.05884e-35	0.258684	0.733	0.609	1.80297e-30	CF	DICER1	AMs.s2
SEMA3C	7.28906e-35	0.261395	0.555	0.411	1.86177e-30	CF	SEMA3C	AMs.s2
SUN2	7.58391e-35	0.265913	0.612	0.478	1.93708e-30	CF	SUN2	AMs.s2
ACADVL	9.10121e-35	0.257274	0.83	0.721	2.32463e-30	CF	ACADVL	AMs.s2
ID2	1.13352e-34	0.339923	0.862	0.786	2.89523e-30	CF	ID2	AMs.s2
STX4	1.1359e-34	0.257148	0.683	0.553	2.90131e-30	CF	STX4	AMs.s2
RALB	1.17639e-34	0.254573	0.591	0.452	3.00473e-30	CF	RALB	AMs.s2
AHNAK	1.2034e-34	0.293722	0.925	0.898	3.07372e-30	CF	AHNAK	AMs.s2
LMO2	1.47424e-34	0.265076	0.572	0.434	3.76549e-30	CF	LMO2	AMs.s2
C2orf741	1.59788e-34	0.269782	0.632	0.5	4.08131e-30	CF	C2orf74	AMs.s2
HECTD1	1.99573e-34	0.27373	0.665	0.542	5.0975e-30	CF	HECTD1	AMs.s2
MRPS5	2.10406e-34	0.25144	0.689	0.561	5.37419e-30	CF	MRPS5	AMs.s2
SLC6A6	2.73768e-34	0.264687	0.731	0.617	6.99259e-30	CF	SLC6A6	AMs.s2
UBASH3B	3.60866e-34	0.271148	0.699	0.575	9.21724e-30	CF	UBASH3B	AMs.s2
B3GNT2	3.73321e-34	0.262933	0.716	0.604	9.53536e-30	CF	B3GNT2	AMs.s2
TTC37	4.05548e-34	0.256906	0.683	0.55	1.03585e-29	CF	TTC37	AMs.s2
DMAC1	4.06896e-34	0.266183	0.889	0.804	1.03929e-29	CF	DMAC1	AMs.s2
HIPK3	4.47369e-34	0.268008	0.606	0.478	1.14267e-29	CF	HIPK3	AMs.s2
CHCHD7	4.53668e-34	0.257044	0.636	0.505	1.15876e-29	CF	CHCHD7	AMs.s2
SDAD1	5.10576e-34	0.253698	0.629	0.5	1.30411e-29	CF	SDAD1	AMs.s2
ALG9	6.80789e-34	0.367171	0.583	0.459	1.73887e-29	CF	ALG9	AMs.s2
FUS	8.64365e-34	0.252611	0.733	0.61	2.20776e-29	CF	FUS	AMs.s2
OGA	9.73407e-34	0.261025	0.581	0.449	2.48628e-29	CF	OGA	AMs.s2
SMAD2	1.00426e-33	0.251577	0.737	0.621	2.56509e-29	CF	SMAD2	AMs.s2
HACD3	1.04236e-33	0.254681	0.639	0.513	2.66239e-29	CF	HACD3	AMs.s2
MPHOSPH10	1.25418e-33	0.251742	0.557	0.423	3.20343e-29	CF	MPHOSPH10	AMs.s2
UBE2Q2	1.63087e-33	0.253645	0.557	0.422	4.16556e-29	CF	UBE2Q2	AMs.s2
ACSL4	1.66617e-33	0.254232	0.645	0.516	4.25572e-29	CF	ACSL4	AMs.s2
PPIP5K2	1.97667e-33	0.25375	0.657	0.529	5.04881e-29	CF	PPIP5K2	AMs.s2
SLC12A6	2.04447e-33	0.250297	0.616	0.481	5.22198e-29	CF	SLC12A6	AMs.s2
IDI1	4.52554e-33	0.326092	0.525	0.393	1.15591e-28	CF	IDI1	AMs.s2
KMO	4.61384e-33	0.265846	0.657	0.525	1.17847e-28	CF	KMO	AMs.s2
DNAJC21	6.51922e-33	0.251738	0.708	0.591	1.66514e-28	CF	DNAJC21	AMs.s2
GOLGB1	6.93585e-33	0.262624	0.813	0.702	1.77155e-28	CF	GOLGB1	AMs.s2
FDPS	7.34562e-33	0.293953	0.573	0.441	1.87622e-28	CF	FDPS	AMs.s2
SNHG8	1.06266e-32	0.251329	0.845	0.756	2.71426e-28	CF	SNHG8	AMs.s2
ATM1	1.27268e-32	0.268979	0.743	0.622	3.25068e-28	CF	ATM	AMs.s2
PLPP3	1.28829e-32	0.260304	0.357	0.229	3.29055e-28	CF	PLPP3	AMs.s2
CPE	1.31717e-32	0.292365	0.784	0.685	3.36431e-28	CF	CPE	AMs.s2
APOL4	1.7017e-32	0.282733	0.595	0.468	4.34648e-28	CF	APOL4	AMs.s2
GPR34	1.74132e-32	0.273259	0.5	0.375	4.44768e-28	CF	GPR34	AMs.s2
UBE2G2	2.11388e-32	0.25295	0.664	0.542	5.39927e-28	CF	UBE2G2	AMs.s2
DENND5A	2.49711e-32	0.250242	0.765	0.656	6.37812e-28	CF	DENND5A	AMs.s2
MON1B	3.55842e-32	0.251027	0.558	0.427	9.08891e-28	CF	MON1B	AMs.s2
BOLA3	4.48414e-32	0.250762	0.649	0.532	1.14534e-27	CF	BOLA3	AMs.s2
MYO9B	5.17359e-32	0.250909	0.67	0.538	1.32144e-27	CF	MYO9B	AMs.s2
DMXL2	5.43562e-32	0.260631	0.679	0.552	1.38837e-27	CF	DMXL2	AMs.s2
PTPRE1	6.77752e-32	0.338787	0.429	0.308	1.73111e-27	CF	PTPRE	AMs.s2
NBR1	7.11991e-32	0.257143	0.611	0.484	1.81857e-27	CF	NBR1	AMs.s2
TANC2	9.62094e-32	0.257121	0.715	0.59	2.45738e-27	CF	TANC2	AMs.s2
RPS6KA3	1.24731e-31	0.269105	0.662	0.548	3.18587e-27	CF	RPS6KA3	AMs.s2
EMC10	1.33209e-31	0.260084	0.757	0.659	3.40242e-27	CF	EMC10	AMs.s2
PAX8-AS1	2.35653e-31	0.257362	0.488	0.358	6.01904e-27	CF	PAX8-AS1	AMs.s2
LRRC58	2.38275e-31	0.261265	0.525	0.403	6.08602e-27	CF	LRRC58	AMs.s2
PHIP	2.5137e-31	0.256516	0.694	0.573	6.42049e-27	CF	PHIP	AMs.s2
AP5B1	2.54358e-31	0.256803	0.584	0.457	6.49681e-27	CF	AP5B1	AMs.s2
HK1	3.4906e-31	0.25197	0.605	0.48	8.91569e-27	CF	HK1	AMs.s2
ATP13A3	3.72945e-31	0.269831	0.487	0.362	9.52576e-27	CF	ATP13A3	AMs.s2
WIPF1	4.16711e-31	0.255706	0.714	0.603	1.06436e-26	CF	WIPF1	AMs.s2
HPGD	7.505e-31	0.372294	0.822	0.759	1.91693e-26	CF	HPGD	AMs.s2
CSF2RB	8.24186e-31	0.265413	0.598	0.488	2.10513e-26	CF	CSF2RB	AMs.s2
EBLN3P	8.55422e-31	0.25705	0.564	0.442	2.18492e-26	CF	EBLN3P	AMs.s2
NR1H3	1.01006e-30	0.307931	0.452	0.326	2.57989e-26	CF	NR1H3	AMs.s2
TRIP11	1.18172e-30	0.265918	0.656	0.54	3.01835e-26	CF	TRIP11	AMs.s2
DYNC1H1	1.47223e-30	0.266569	0.749	0.64	3.76036e-26	CF	DYNC1H1	AMs.s2
HPS5	1.66305e-30	0.2508	0.695	0.578	4.24777e-26	CF	HPS5	AMs.s2
CSF1	2.03269e-30	0.360274	0.309	0.194	5.1919e-26	CF	CSF1	AMs.s2
ZEB2	2.53655e-30	0.256558	0.952	0.898	6.47885e-26	CF	ZEB2	AMs.s2
GOLIM4	7.41542e-30	0.271592	0.737	0.642	1.89405e-25	CF	GOLIM4	AMs.s2
UGCG	1.11316e-29	0.290991	0.559	0.435	2.84323e-25	CF	UGCG	AMs.s2
MALAT1	1.77656e-29	0.340892	0.992	0.991	4.53768e-25	CF	MALAT1	AMs.s2
CTSW	4.02954e-29	0.270814	0.499	0.38	1.02923e-24	CF	CTSW	AMs.s2
THOC2	4.52837e-29	0.257746	0.621	0.508	1.15664e-24	CF	THOC2	AMs.s2
AXL	4.61222e-29	0.283043	0.801	0.724	1.17805e-24	CF	AXL	AMs.s2
RETN1	6.46287e-29	0.459401	0.935	0.941	1.65075e-24	CF	RETN	AMs.s2
PLEC	1.55772e-28	0.261562	0.697	0.586	3.97873e-24	CF	PLEC	AMs.s2
CLEC12A	5.16267e-28	0.25844	0.906	0.873	1.31865e-23	CF	CLEC12A	AMs.s2
STAT1	1.62117e-27	0.262927	0.856	0.772	4.1408e-23	CF	STAT1	AMs.s2
FADS11	5.99571e-27	0.286101	0.308	0.201	1.53142e-22	CF	FADS1	AMs.s2
PLTP1	1.54243e-26	0.490346	0.307	0.195	3.93967e-22	CF	PLTP	AMs.s2
APOC21	4.11902e-26	0.446539	0.346	0.22	1.05208e-21	CF	APOC2	AMs.s2
FABP4	1.0382e-25	0.416157	1	1	2.65178e-21	CF	FABP4	AMs.s2
CD361	1.29348e-25	0.486195	0.379	0.269	3.3038e-21	CF	CD36	AMs.s2
STAC	1.72115e-25	0.2756	0.686	0.6	4.39617e-21	CF	STAC	AMs.s2
NEAT11	1.08358e-24	0.415309	0.954	0.93	2.76768e-20	CF	NEAT1	AMs.s2
CAMP1	2.6348e-23	0.766721	0.474	0.365	6.72981e-19	CF	CAMP	AMs.s2
CYP51A11	8.19201e-23	0.274423	0.531	0.425	2.0924e-18	CF	CYP51A1	AMs.s2
INHBA	1.04373e-22	0.346656	0.891	0.908	2.66588e-18	CF	INHBA	AMs.s2
LINC021541	5.39148e-22	0.437082	0.435	0.331	1.37709e-17	CF	LINC02154	AMs.s2
IFITM2	8.42247e-19	0.287717	0.586	0.489	2.15127e-14	CF	IFITM2	AMs.s2
CD99	7.21089e-18	0.269842	0.765	0.719	1.84181e-13	CF	CD99	AMs.s2
IGF1	7.441e-18	0.4178	0.254	0.173	1.90058e-13	CF	IGF1	AMs.s2
MGST1	7.64019e-18	0.410438	0.721	0.646	1.95146e-13	CF	MGST1	AMs.s2
CCL23	8.55053e-18	0.341097	0.505	0.41	2.18398e-13	CF	CCL23	AMs.s2
VMP1	2.12578e-16	0.259963	0.795	0.729	5.42967e-12	CF	VMP1	AMs.s2
MSMO1	9.10752e-14	0.26379	0.406	0.332	2.32624e-09	CF	MSMO1	AMs.s2
MT2A	1.45272e-12	0.444443	0.748	0.682	3.71054e-08	CF	MT2A	AMs.s2
CES1	4.8332e-07	0.296671	0.825	0.857	0.012345	CF	CES1	AMs.s2
FN1	0.00651208	0.367455	0.853	0.863	1	CF	FN1	AMs.s2
HLA-DRB52	0	2.84178	0.999	0.69	0	HC	HLA-DRB5	AMs.s3
HLA-DQA22	2.31751e-164	0.897236	0.658	0.414	5.91938e-160	HC	HLA-DQA2	AMs.s3
PRSS212	9.75457e-147	0.669715	0.58	0.322	2.49151e-142	HC	PRSS21	AMs.s3
CFD2	4.56368e-108	0.510966	0.984	0.985	1.16566e-103	HC	CFD	AMs.s3
DEFB11	8.67787e-82	0.426235	0.475	0.292	2.2165e-77	HC	DEFB1	AMs.s3
APP2	1.78773e-78	0.335445	0.529	0.347	4.56622e-74	HC	APP	AMs.s3
THBS1	1.91842e-75	0.382698	0.847	0.714	4.90002e-71	HC	THBS1	AMs.s3
IFI61	4.28301e-71	0.479958	0.986	0.993	1.09397e-66	HC	IFI6	AMs.s3
HLA-DQA12	1.91525e-58	0.694821	1	0.999	4.89193e-54	HC	HLA-DQA1	AMs.s3
POMC1	3.20712e-56	0.250236	0.324	0.188	8.19163e-52	HC	POMC	AMs.s3
IGFBP22	4.27337e-56	0.629694	0.541	0.397	1.09151e-51	HC	IGFBP2	AMs.s3
LY6E1	5.10027e-49	0.278084	0.989	0.992	1.30271e-44	HC	LY6E	AMs.s3
C3AR11	1.00329e-46	0.342475	0.621	0.518	2.56261e-42	HC	C3AR1	AMs.s3
TSC22D32	1.11771e-46	0.43613	0.698	0.639	2.85485e-42	HC	TSC22D3	AMs.s3
PPIC1	5.7935e-43	0.285987	0.771	0.701	1.47978e-38	HC	PPIC	AMs.s3
CLDN71	5.77178e-42	0.277549	0.64	0.542	1.47423e-37	HC	CLDN7	AMs.s3
CD1511	2.10283e-41	0.258745	0.825	0.773	5.37106e-37	HC	CD151	AMs.s3
S1PR4	4.57469e-39	0.260094	0.64	0.546	1.16847e-34	HC	S1PR4	AMs.s3
IFI44L1	1.05206e-34	0.27622	0.478	0.365	2.68717e-30	HC	IFI44L	AMs.s3
AC020656.12	3.07075e-33	0.384451	0.882	0.87	7.8433e-29	HC	AC020656.1	AMs.s3
HLA-DQB22	6.82626e-33	0.350158	0.555	0.469	1.74356e-28	HC	HLA-DQB2	AMs.s3
DUSP12	1.31745e-26	0.656538	0.895	0.906	3.36503e-22	HC	DUSP1	AMs.s3
FPR21	3.7676e-25	0.299817	0.396	0.315	9.6232e-21	HC	FPR2	AMs.s3
NUPR11	1.12433e-16	0.264909	0.918	0.853	2.87177e-12	HC	NUPR1	AMs.s3
JUNB1	2.95724e-14	0.421019	0.878	0.896	7.55339e-10	HC	JUNB	AMs.s3
RHOB1	2.20435e-13	0.282492	0.786	0.77	5.63034e-09	HC	RHOB	AMs.s3
RBP41	3.23521e-13	0.381276	0.732	0.69	8.26339e-09	HC	RBP4	AMs.s3
FOS1	3.75863e-09	0.423047	0.929	0.952	9.60029e-05	HC	FOS	AMs.s3
IFRD11	8.83121e-09	0.270885	0.479	0.439	0.000225567	HC	IFRD1	AMs.s3
RPS262	0	0.874982	1	1	0	CF	RPS26	AMs.s3
APOC12	0	0.868834	1	1	0	CF	APOC1	AMs.s3
S100A92	0	0.737286	0.999	0.998	0	CF	S100A9	AMs.s3
POLR2L2	0	0.7174	0.997	0.954	0	CF	POLR2L	AMs.s3
CTSH2	0	0.617927	0.998	0.968	0	CF	CTSH	AMs.s3
MT-ND32	0	0.584632	0.999	0.996	0	CF	MT-ND3	AMs.s3
RPL37A2	0	0.5274	1	1	0	CF	RPL37A	AMs.s3
ATP5F1E2	0	0.525675	1	1	0	CF	ATP5F1E	AMs.s3
HLA-DRB12	0	0.518931	1	1	0	CF	HLA-DRB1	AMs.s3
RPL372	0	0.504033	1	1	0	CF	RPL37	AMs.s3
RPL312	0	0.495528	1	0.997	0	CF	RPL31	AMs.s3
RPL382	0	0.484946	1	1	0	CF	RPL38	AMs.s3
ATP5MPL2	0	0.482047	0.999	0.989	0	CF	ATP5MPL	AMs.s3
RPS272	0	0.476255	1	1	0	CF	RPS27	AMs.s3
RPS282	0	0.471162	1	1	0	CF	RPS28	AMs.s3
RPS212	0	0.464025	1	1	0	CF	RPS21	AMs.s3
RPL392	0	0.462334	1	1	0	CF	RPL39	AMs.s3
RPL362	0	0.460454	1	1	0	CF	RPL36	AMs.s3
UBL52	0	0.45937	1	0.998	0	CF	UBL5	AMs.s3
NDUFB22	0	0.458503	1	0.997	0	CF	NDUFB2	AMs.s3
RPL36A2	0	0.457858	1	1	0	CF	RPL36A	AMs.s3
RPL412	0	0.432517	1	1	0	CF	RPL41	AMs.s3
RPL27A2	0	0.419699	1	1	0	CF	RPL27A	AMs.s3
RPS82	0	0.419202	1	1	0	CF	RPS8	AMs.s3
RPLP22	0	0.417268	1	1	0	CF	RPLP2	AMs.s3
RPL342	0	0.410576	1	1	0	CF	RPL34	AMs.s3
RPS252	0	0.404585	1	1	0	CF	RPS25	AMs.s3
COX7C2	0	0.365027	1	0.999	0	CF	COX7C	AMs.s3
RPS292	0	0.298863	1	1	0	CF	RPS29	AMs.s3
RPS4Y12	3.11689e-307	1.12409	0.652	0.355	7.96115e-303	CF	RPS4Y1	AMs.s3
NRP22	2.03092e-306	0.784753	0.825	0.49	5.18738e-302	CF	NRP2	AMs.s3
TMA72	3.92791e-306	0.485994	0.999	0.988	1.00327e-301	CF	TMA7	AMs.s3
TYROBP2	1.10509e-305	0.370342	1	1	2.82262e-301	CF	TYROBP	AMs.s3
RPS202	1.87602e-297	0.422981	1	1	4.79174e-293	CF	RPS20	AMs.s3
YWHAB2	6.38625e-296	0.401332	1	0.999	1.63118e-291	CF	YWHAB	AMs.s3
RPS172	2.31014e-290	0.462184	1	1	5.90057e-286	CF	RPS17	AMs.s3
UQCR112	3.80743e-287	0.393618	1	0.999	9.72495e-283	CF	UQCR11	AMs.s3
S100A62	1.03532e-285	0.402433	1	1	2.64441e-281	CF	S100A6	AMs.s3
NDUFA132	1.31115e-284	0.418944	1	0.988	3.34893e-280	CF	NDUFA13	AMs.s3
APOC22	2.09333e-283	0.598831	1	1	5.34678e-279	CF	APOC2	AMs.s3
COX6C2	1.64242e-281	0.399022	1	0.998	4.19508e-277	CF	COX6C	AMs.s3
RPL212	9.95815e-279	0.396694	1	1	2.54351e-274	CF	RPL21	AMs.s3
RPL352	2.00782e-271	0.35185	1	1	5.12836e-267	CF	RPL35	AMs.s3
OST42	2.87157e-262	0.392285	1	0.996	7.33455e-258	CF	OST4	AMs.s3
TMEM176B2	1.04722e-261	0.898823	0.547	0.24	2.6748e-257	CF	TMEM176B	AMs.s3
TOMM72	1.41629e-258	0.354888	1	0.999	3.6175e-254	CF	TOMM7	AMs.s3
ATP5MD2	8.18488e-257	0.406005	1	0.994	2.09058e-252	CF	ATP5MD	AMs.s3
FCER1G2	1.40551e-256	0.370397	1	1	3.58995e-252	CF	FCER1G	AMs.s3
COX7A22	1.07861e-255	0.419275	1	0.998	2.75497e-251	CF	COX7A2	AMs.s3
RPS122	5.95335e-250	0.330171	1	1	1.52061e-245	CF	RPS12	AMs.s3
APOE2	4.56785e-248	0.945715	1	0.979	1.16672e-243	CF	APOE	AMs.s3
CTSL2	1.08365e-246	0.679184	0.998	0.988	2.76785e-242	CF	CTSL	AMs.s3
ATP5MF2	2.04765e-244	0.427854	0.999	0.977	5.2301e-240	CF	ATP5MF	AMs.s3
ELOB2	6.03238e-244	0.383767	1	0.999	1.54079e-239	CF	ELOB	AMs.s3
COPS92	8.29882e-242	0.442339	0.994	0.953	2.11968e-237	CF	COPS9	AMs.s3
NDUFB42	8.80627e-241	0.45055	0.995	0.953	2.2493e-236	CF	NDUFB4	AMs.s3
COX6B12	5.13031e-239	0.374045	1	0.996	1.31038e-234	CF	COX6B1	AMs.s3
TUBA1B2	4.52147e-232	0.517136	0.999	0.996	1.15487e-227	CF	TUBA1B	AMs.s3
RPS231	2.09269e-231	0.345267	1	1	5.34514e-227	CF	RPS23	AMs.s3
LGALS12	1.63063e-229	0.582188	1	0.998	4.16496e-225	CF	LGALS1	AMs.s3
MT-ND12	2.25842e-228	0.48766	0.999	0.994	5.76845e-224	CF	MT-ND1	AMs.s3
ATOX12	7.61437e-228	0.46258	0.997	0.963	1.94486e-223	CF	ATOX1	AMs.s3
NDUFA14	4.44911e-226	0.393546	1	0.988	1.13639e-221	CF	NDUFA1	AMs.s3
RPS151	1.83978e-225	0.299109	1	1	4.69917e-221	CF	RPS15	AMs.s3
UQCR102	2.42745e-224	0.355723	1	0.997	6.20018e-220	CF	UQCR10	AMs.s3
AC026689.11	2.5804e-224	0.428742	0.253	0.037	6.59085e-220	CF	AC026689.1	AMs.s3
TDRD32	1.73723e-218	0.632996	0.555	0.275	4.43724e-214	CF	TDRD3	AMs.s3
ROMO12	2.02229e-217	0.464218	0.965	0.868	5.16534e-213	CF	ROMO1	AMs.s3
RPL232	5.65076e-213	0.351966	1	1	1.44332e-208	CF	RPL23	AMs.s3
PTPRC2	3.87701e-212	0.382256	1	0.994	9.90266e-208	CF	PTPRC	AMs.s3
NDUFA32	7.34168e-211	0.431032	0.968	0.851	1.87521e-206	CF	NDUFA3	AMs.s3
COX6A12	1.88548e-209	0.368577	1	0.991	4.81588e-205	CF	COX6A1	AMs.s3
RPL35A2	1.70118e-207	0.316709	1	1	4.34514e-203	CF	RPL35A	AMs.s3
AIF12	9.49896e-207	0.393179	1	0.999	2.42622e-202	CF	AIF1	AMs.s3
UQCRQ2	2.6354e-205	0.400374	0.996	0.969	6.73133e-201	CF	UQCRQ	AMs.s3
COX8A2	7.66041e-205	0.334303	1	0.998	1.95662e-200	CF	COX8A	AMs.s3
RBPJ2	4.63058e-202	0.520621	0.968	0.901	1.18274e-197	CF	RBPJ	AMs.s3
ATP5ME2	7.82665e-202	0.411875	0.975	0.87	1.99908e-197	CF	ATP5ME	AMs.s3
SLIRP2	9.11401e-201	0.432445	0.958	0.859	2.3279e-196	CF	SLIRP	AMs.s3
TMEM176A2	1.69463e-200	0.62756	0.405	0.15	4.32842e-196	CF	TMEM176A	AMs.s3
LGALS32	3.74331e-198	0.542638	1	1	9.56116e-194	CF	LGALS3	AMs.s3
MSR12	1.24695e-192	0.501068	0.999	0.992	3.18495e-188	CF	MSR1	AMs.s3
IFI302	6.89928e-192	0.41938	1	1	1.76221e-187	CF	IFI30	AMs.s3
COX7B2	2.44768e-191	0.368468	1	0.996	6.25187e-187	CF	COX7B	AMs.s3
COX172	5.08063e-191	0.427911	0.991	0.964	1.29769e-186	CF	COX17	AMs.s3
C15orf482	2.77481e-190	0.804561	0.395	0.146	7.08742e-186	CF	C15orf48	AMs.s3
SCD2	8.94958e-186	0.596973	0.988	0.922	2.2859e-181	CF	SCD	AMs.s3
ITGB12	2.69372e-185	0.394884	0.998	0.97	6.8803e-181	CF	ITGB1	AMs.s3
RNASEK1	1.22677e-184	0.294208	1	1	3.13342e-180	CF	RNASEK	AMs.s3
CBL2	2.089e-184	0.506991	0.763	0.529	5.33574e-180	CF	CBL	AMs.s3
RPL222	1.10891e-183	0.287669	1	1	2.83237e-179	CF	RPL22	AMs.s3
UBA521	3.3878e-183	0.254636	1	1	8.65312e-179	CF	UBA52	AMs.s3
TIMP22	4.56321e-182	0.365711	0.998	0.983	1.16554e-177	CF	TIMP2	AMs.s3
GSTO12	2.91186e-181	0.383053	1	0.996	7.43746e-177	CF	GSTO1	AMs.s3
C4orf482	7.44764e-180	0.41588	0.973	0.915	1.90228e-175	CF	C4orf48	AMs.s3
RPS15A1	2.89074e-179	0.296615	1	1	7.38353e-175	CF	RPS15A	AMs.s3
PTP4A22	2.9104e-179	0.399519	0.989	0.948	7.43375e-175	CF	PTP4A2	AMs.s3
MDH12	3.39426e-179	0.464329	0.982	0.915	8.66961e-175	CF	MDH1	AMs.s3
HSP90AA12	2.37022e-177	0.415645	1	1	6.05403e-173	CF	HSP90AA1	AMs.s3
RPL33	1.17984e-176	0.325008	1	0.999	3.01355e-172	CF	RPL3	AMs.s3
BLOC1S12	1.15572e-175	0.358767	0.999	0.981	2.95194e-171	CF	BLOC1S1	AMs.s3
FAU1	3.67235e-175	0.277715	1	1	9.37991e-171	CF	FAU	AMs.s3
RPS181	7.87731e-175	0.299206	1	1	2.01202e-170	CF	RPS18	AMs.s3
ATP5MG2	1.89022e-173	0.278835	1	0.999	4.82801e-169	CF	ATP5MG	AMs.s3
SON2	9.49035e-173	0.38795	0.989	0.936	2.42402e-168	CF	SON	AMs.s3
RPS27A1	2.03301e-172	0.297664	1	1	5.19271e-168	CF	RPS27A	AMs.s3
NDUFB13	7.15076e-172	0.338205	0.993	0.955	1.82645e-167	CF	NDUFB1	AMs.s3
MIF2	1.30542e-171	0.376048	0.996	0.974	3.3343e-167	CF	MIF	AMs.s3
IQGAP22	1.32475e-170	0.489199	0.863	0.698	3.38367e-166	CF	IQGAP2	AMs.s3
FDFT12	2.35586e-170	0.544111	0.82	0.653	6.01735e-166	CF	FDFT1	AMs.s3
RPLP11	4.81755e-170	0.250782	1	1	1.2305e-165	CF	RPLP1	AMs.s3
RPL271	1.28767e-168	0.256035	1	1	3.28896e-164	CF	RPL27	AMs.s3
LYZ2	4.55952e-166	0.569905	1	1	1.16459e-161	CF	LYZ	AMs.s3
IGSF62	7.92366e-166	0.543958	0.971	0.909	2.02386e-161	CF	IGSF6	AMs.s3
COX5B1	7.39397e-165	0.305895	1	0.995	1.88857e-160	CF	COX5B	AMs.s3
FTL1	2.03852e-161	0.302999	1	1	5.2068e-157	CF	FTL	AMs.s3
RPL261	5.39349e-161	0.299921	1	1	1.3776e-156	CF	RPL26	AMs.s3
ANXA52	1.30924e-160	0.332996	1	1	3.34405e-156	CF	ANXA5	AMs.s3
CAST2	2.3502e-159	0.326188	1	0.994	6.00289e-155	CF	CAST	AMs.s3
MMP2-AS12	1.47198e-158	0.349535	0.289	0.087	3.75973e-154	CF	MMP2-AS1	AMs.s3
CTSS2	3.79527e-157	0.287253	1	1	9.69389e-153	CF	CTSS	AMs.s3
DNAJC152	4.29821e-157	0.391909	0.939	0.855	1.09785e-152	CF	DNAJC15	AMs.s3
PSMA72	4.89182e-157	0.373793	1	0.999	1.24947e-152	CF	PSMA7	AMs.s3
ITGB22	6.02966e-156	0.399325	0.992	0.965	1.5401e-151	CF	ITGB2	AMs.s3
PET1002	1.0847e-155	0.377952	0.95	0.843	2.77054e-151	CF	PET100	AMs.s3
RPL321	2.49783e-155	0.273004	1	1	6.37995e-151	CF	RPL32	AMs.s3
SEC622	2.2044e-154	0.337162	0.996	0.97	5.63047e-150	CF	SEC62	AMs.s3
ALDH1A12	5.21032e-154	0.409654	0.973	0.883	1.33082e-149	CF	ALDH1A1	AMs.s3
NDUFA41	7.10912e-154	0.280723	1	0.999	1.81581e-149	CF	NDUFA4	AMs.s3
RPL281	1.14968e-152	0.255507	1	1	2.9365e-148	CF	RPL28	AMs.s3
RBM32	6.70903e-152	0.355465	0.992	0.963	1.71362e-147	CF	RBM3	AMs.s3
TMEM2582	4.94092e-150	0.310493	0.999	0.979	1.26201e-145	CF	TMEM258	AMs.s3
MT-ND22	2.01096e-149	0.388692	0.999	0.995	5.1364e-145	CF	MT-ND2	AMs.s3
LST12	1.30497e-148	0.369533	0.998	0.995	3.33316e-144	CF	LST1	AMs.s3
HSP90AB11	8.17846e-148	0.346136	1	0.999	2.08894e-143	CF	HSP90AB1	AMs.s3
CTSB2	2.50366e-147	0.369898	1	0.996	6.39484e-143	CF	CTSB	AMs.s3
LNPEP2	2.58883e-146	0.437433	0.868	0.727	6.6124e-142	CF	LNPEP	AMs.s3
RPL23A1	3.12561e-146	0.27139	1	1	7.98344e-142	CF	RPL23A	AMs.s3
CSTA2	1.12263e-145	0.408765	0.996	0.981	2.86742e-141	CF	CSTA	AMs.s3
EIF1AY2	4.77635e-145	0.385669	0.407	0.177	1.21997e-140	CF	EIF1AY	AMs.s3
HSPA81	6.85385e-145	0.361312	0.998	0.981	1.75061e-140	CF	HSPA8	AMs.s3
SMCO42	8.27777e-145	0.392736	0.966	0.909	2.11431e-140	CF	SMCO4	AMs.s3
PSAP2	8.08892e-144	0.282136	1	1	2.06607e-139	CF	PSAP	AMs.s3
RPL301	2.09848e-143	0.254908	1	1	5.35993e-139	CF	RPL30	AMs.s3
MRPL522	5.37279e-142	0.39562	0.878	0.752	1.37232e-137	CF	MRPL52	AMs.s3
IGF2R2	1.22226e-141	0.42822	0.889	0.75	3.12191e-137	CF	IGF2R	AMs.s3
NME42	4.2367e-141	0.33575	0.305	0.108	1.08214e-136	CF	NME4	AMs.s3
RPS111	6.45555e-141	0.272788	1	1	1.64888e-136	CF	RPS11	AMs.s3
S100A111	9.37332e-140	0.25097	1	1	2.39413e-135	CF	S100A11	AMs.s3
MTRNR2L122	1.39829e-136	0.456365	0.99	0.962	3.57151e-132	CF	MTRNR2L12	AMs.s3
CCL182	1.17485e-134	0.979103	0.883	0.703	3.0008e-130	CF	CCL18	AMs.s3
HIST1H4C2	1.23095e-134	0.439688	0.649	0.438	3.14409e-130	CF	HIST1H4C	AMs.s3
S100A132	1.6826e-134	0.410753	0.963	0.9	4.29769e-130	CF	S100A13	AMs.s3
RPS191	6.72099e-133	0.259866	1	1	1.71667e-128	CF	RPS19	AMs.s3
HIPK22	1.26088e-132	0.43331	0.863	0.71	3.22053e-128	CF	HIPK2	AMs.s3
SERPING12	2.18611e-132	0.44223	0.994	0.97	5.58376e-128	CF	SERPING1	AMs.s3
BHLHE412	2.33468e-131	0.530413	0.9	0.829	5.96324e-127	CF	BHLHE41	AMs.s3
GGA22	3.17151e-131	0.399889	0.931	0.833	8.10068e-127	CF	GGA2	AMs.s3
HMGB12	4.20597e-131	0.253408	1	1	1.07429e-126	CF	HMGB1	AMs.s3
COMMD62	2.34806e-130	0.293842	0.999	0.997	5.9974e-126	CF	COMMD6	AMs.s3
ATP5PD2	5.68164e-130	0.312152	0.995	0.964	1.4512e-125	CF	ATP5PD	AMs.s3
ANXA22	1.00357e-129	0.361409	1	1	2.56331e-125	CF	ANXA2	AMs.s3
ATP6V0D12	1.65709e-129	0.354952	0.979	0.927	4.23253e-125	CF	ATP6V0D1	AMs.s3
CD521	2.31842e-129	0.364093	1	0.999	5.92171e-125	CF	CD52	AMs.s3
DDX182	6.54647e-129	0.372456	0.927	0.825	1.6721e-124	CF	DDX18	AMs.s3
CAPG1	4.59915e-127	0.360791	1	0.984	1.17471e-122	CF	CAPG	AMs.s3
RPL241	1.8404e-126	0.270541	1	1	4.70074e-122	CF	RPL24	AMs.s3
LTA4H2	4.88886e-126	0.29137	0.999	0.997	1.24871e-121	CF	LTA4H	AMs.s3
S100A82	6.8649e-125	0.70536	0.947	0.915	1.75343e-120	CF	S100A8	AMs.s3
COX4I11	1.22952e-124	0.269868	1	0.998	3.14044e-120	CF	COX4I1	AMs.s3
FAM107B2	6.62716e-124	0.421694	0.919	0.814	1.69271e-119	CF	FAM107B	AMs.s3
PPIA1	2.3434e-123	0.28471	1	0.999	5.98552e-119	CF	PPIA	AMs.s3
SNRPG1	3.3472e-123	0.317905	0.983	0.93	8.54941e-119	CF	SNRPG	AMs.s3
TXN2	8.76601e-123	0.346002	1	0.999	2.23901e-118	CF	TXN	AMs.s3
EEF1B21	1.20883e-122	0.284487	1	0.999	3.08759e-118	CF	EEF1B2	AMs.s3
PSMB42	2.06628e-122	0.38419	0.878	0.749	5.27769e-118	CF	PSMB4	AMs.s3
PRDX11	3.6641e-122	0.321177	1	0.998	9.35885e-118	CF	PRDX1	AMs.s3
OIP5-AS12	4.21066e-122	0.396302	0.766	0.592	1.07549e-117	CF	OIP5-AS1	AMs.s3
LPP2	5.34337e-122	0.431717	0.808	0.648	1.3648e-117	CF	LPP	AMs.s3
BCL2A12	6.53281e-122	0.38835	0.98	0.923	1.66861e-117	CF	BCL2A1	AMs.s3
SRRM11	1.40976e-121	0.317617	0.984	0.949	3.60082e-117	CF	SRRM1	AMs.s3
ALAS12	5.51247e-121	0.522319	0.917	0.827	1.408e-116	CF	ALAS1	AMs.s3
CD632	1.5649e-120	0.352936	1	1	3.99707e-116	CF	CD63	AMs.s3
MT-ATP62	1.97936e-120	0.371603	0.999	0.996	5.05568e-116	CF	MT-ATP6	AMs.s3
NDUFB112	5.39785e-120	0.324429	0.98	0.922	1.37872e-115	CF	NDUFB11	AMs.s3
[truncated: 23,642 more rows]
