# Supplementary material for: ScRNA-seq expression of IFI27 and APOC2 identifies four alveolar macrophage superclusters in healthy BALF
Source: Life Sci Alliance. 2022 Jul 12;5(11):e202201458. doi: 10.26508/lsa.202201458 (PMC9275597; doi:10.26508/lsa.202201458)
Supplement: Supplementary file 9 [file LSA-2022-01458_TableS9.xls]

## Sheet: SourceDataForFigureS5D
	p_val	avg_log2FC	pct.1	pct.2	p_val_adj	cluster	gene	Mono.Cell.Types
HLA-DRB5	2.80249e-306	1.80168	0.998	0.823	7.15812e-302	HC	HLA-DRB5	Conv.Mono
THBS1	2.3321e-115	0.903025	0.896	0.725	5.95664e-111	HC	THBS1	Conv.Mono
PLAC8	5.51626e-97	0.580132	0.835	0.561	1.40896e-92	HC	PLAC8	Conv.Mono
XIST	4.10175e-89	0.766452	0.438	0.166	1.04767e-84	HC	XIST	Conv.Mono
PRSS21	1.11854e-61	0.522651	0.389	0.179	2.85698e-57	HC	PRSS21	Conv.Mono
CFD	8.20201e-61	0.485706	0.967	0.98	2.09496e-56	HC	CFD	Conv.Mono
PPIC	1.47713e-60	0.411752	0.474	0.243	3.7729e-56	HC	PPIC	Conv.Mono
RBP4	1.24948e-51	0.410545	0.516	0.285	3.19143e-47	HC	RBP4	Conv.Mono
AC020656.1	1.25788e-49	0.512139	0.929	0.896	3.21288e-45	HC	AC020656.1	Conv.Mono
IGFBP2	1.55165e-48	0.50219	0.4	0.2	3.96323e-44	HC	IGFBP2	Conv.Mono
DEFB1	2.47493e-43	0.409744	0.355	0.182	6.32146e-39	HC	DEFB1	Conv.Mono
HLA-DQA1	7.39128e-37	0.496047	0.999	0.996	1.88788e-32	HC	HLA-DQA1	Conv.Mono
FPR2	3.81822e-36	0.455862	0.423	0.279	9.75251e-32	HC	FPR2	Conv.Mono
IFI6	2.49418e-34	0.475213	0.988	0.995	6.37064e-30	HC	IFI6	Conv.Mono
PDK4	2.33854e-33	0.375764	0.657	0.511	5.97309e-29	HC	PDK4	Conv.Mono
SULT1A1	1.09179e-30	0.25013	0.305	0.172	2.78865e-26	HC	SULT1A1	Conv.Mono
SPARC	1.78614e-30	0.341347	0.457	0.303	4.56216e-26	HC	SPARC	Conv.Mono
GAA	1.28366e-29	0.261864	0.876	0.796	3.27873e-25	HC	GAA	Conv.Mono
RNASE1	1.20316e-28	0.812762	0.31	0.183	3.0731e-24	HC	RNASE1	Conv.Mono
C20orf27	2.94666e-27	0.250664	0.708	0.567	7.52637e-23	HC	C20orf27	Conv.Mono
HLA-DQA2	2.41073e-24	0.389858	0.756	0.68	6.15749e-20	HC	HLA-DQA2	Conv.Mono
LRRC75A	5.4239e-16	0.298833	0.362	0.27	1.38537e-11	HC	LRRC75A	Conv.Mono
TSC22D3	4.42008e-09	0.25158	0.714	0.684	0.000112898	HC	TSC22D3	Conv.Mono
DUSP1	0.0787689	0.376241	0.909	0.949	1	HC	DUSP1	Conv.Mono
HLA-DRB1	2.00211e-271	0.717946	1	1	5.11379e-267	CF	HLA-DRB1	Conv.Mono
S100A6	3.32694e-261	0.5374	1	1	8.49768e-257	CF	S100A6	Conv.Mono
RPS26	2.14394e-247	0.61497	1	1	5.47605e-243	CF	RPS26	Conv.Mono
ATP5F1E	1.2971e-245	0.451767	1	1	3.31306e-241	CF	ATP5F1E	Conv.Mono
ANXA2	9.76679e-232	0.592389	1	1	2.49463e-227	CF	ANXA2	Conv.Mono
MTRNR2L1	3.82326e-227	1.24391	0.845	0.587	9.76538e-223	CF	MTRNR2L1	Conv.Mono
RPS4Y1	1.59864e-216	1.01949	0.814	0.47	4.08325e-212	CF	RPS4Y1	Conv.Mono
CTSH	5.11553e-208	0.651326	0.999	0.972	1.30661e-203	CF	CTSH	Conv.Mono
RPS23	1.33157e-197	0.458671	1	1	3.4011e-193	CF	RPS23	Conv.Mono
LGALS1	3.2275e-197	0.751829	1	0.999	8.24369e-193	CF	LGALS1	Conv.Mono
NRP2	1.16966e-196	0.780449	0.841	0.428	2.98753e-192	CF	NRP2	Conv.Mono
RPL3	2.94339e-195	0.511037	1	0.999	7.518e-191	CF	RPL3	Conv.Mono
YWHAB	1.52191e-193	0.441485	1	1	3.88727e-189	CF	YWHAB	Conv.Mono
NDUFA13	3.84708e-187	0.501496	1	0.984	9.82622e-183	CF	NDUFA13	Conv.Mono
RBPJ	7.94835e-187	0.711366	0.999	0.98	2.03017e-182	CF	RBPJ	Conv.Mono
FCER1G	1.86978e-186	0.467617	1	1	4.77579e-182	CF	FCER1G	Conv.Mono
RPL41	1.71216e-185	0.379492	1	1	4.3732e-181	CF	RPL41	Conv.Mono
NDUFB2	2.0817e-185	0.484224	1	0.996	5.31708e-181	CF	NDUFB2	Conv.Mono
MTRNR2L12	3.12458e-184	0.728507	0.995	0.98	7.9808e-180	CF	MTRNR2L12	Conv.Mono
ANXA5	6.79386e-183	0.460355	1	1	1.73529e-178	CF	ANXA5	Conv.Mono
S100A11	1.70804e-182	0.383785	1	1	4.36269e-178	CF	S100A11	Conv.Mono
TMEM176B	6.34536e-173	0.855232	0.816	0.509	1.62073e-168	CF	TMEM176B	Conv.Mono
ANXA1	1.45956e-171	0.603025	1	0.999	3.728e-167	CF	ANXA1	Conv.Mono
ARPC2	2.29378e-170	0.403633	1	1	5.85877e-166	CF	ARPC2	Conv.Mono
RPS25	2.89191e-170	0.4013	1	1	7.38651e-166	CF	RPS25	Conv.Mono
POLR2L	5.67246e-170	0.573645	0.998	0.957	1.44886e-165	CF	POLR2L	Conv.Mono
TMEM176A	2.36181e-169	0.858913	0.676	0.345	6.03252e-165	CF	TMEM176A	Conv.Mono
COX6A1	3.34848e-169	0.479069	1	0.988	8.55268e-165	CF	COX6A1	Conv.Mono
IGSF6	1.2416e-168	0.640536	0.998	0.962	3.1713e-164	CF	IGSF6	Conv.Mono
IFI30	3.095e-167	0.515487	1	1	7.90524e-163	CF	IFI30	Conv.Mono
S100A9	3.55507e-165	0.655118	0.999	0.998	9.08035e-161	CF	S100A9	Conv.Mono
COX7A2	2.83036e-164	0.439193	1	0.997	7.22929e-160	CF	COX7A2	Conv.Mono
MSR1	9.50946e-164	0.775758	1	0.989	2.42891e-159	CF	MSR1	Conv.Mono
VPS28	9.92252e-164	0.558816	0.989	0.912	2.53441e-159	CF	VPS28	Conv.Mono
FTH1	4.32687e-163	0.478766	1	1	1.10517e-158	CF	FTH1	Conv.Mono
GSTO1	6.51857e-163	0.480789	1	0.995	1.66497e-158	CF	GSTO1	Conv.Mono
LGALS3	1.72717e-161	0.662242	1	1	4.41154e-157	CF	LGALS3	Conv.Mono
NME2	1.76184e-160	0.43926	1	0.998	4.50009e-156	CF	NME2	Conv.Mono
EEF1B2	4.40495e-159	0.481545	1	0.998	1.12511e-154	CF	EEF1B2	Conv.Mono
COX6C	2.57084e-158	0.437264	1	0.995	6.56643e-154	CF	COX6C	Conv.Mono
DNAJC15	1.47139e-156	0.573328	0.971	0.861	3.75822e-152	CF	DNAJC15	Conv.Mono
TMSB10	4.21823e-153	0.35123	1	1	1.07742e-148	CF	TMSB10	Conv.Mono
RPLP1	2.49086e-152	0.340753	1	1	6.36217e-148	CF	RPLP1	Conv.Mono
MIF	5.47355e-152	0.534363	0.998	0.972	1.39806e-147	CF	MIF	Conv.Mono
NDUFS5	2.10089e-151	0.487455	1	0.988	5.3661e-147	CF	NDUFS5	Conv.Mono
RPS28	5.42072e-151	0.346162	1	1	1.38456e-146	CF	RPS28	Conv.Mono
MT-ND1	2.34157e-150	0.526446	1	0.999	5.98084e-146	CF	MT-ND1	Conv.Mono
RPL36	6.37952e-150	0.392244	1	1	1.62946e-145	CF	RPL36	Conv.Mono
MT-ATP6	4.38264e-149	0.57569	1	1	1.11941e-144	CF	MT-ATP6	Conv.Mono
VIM	1.91992e-148	0.482977	1	1	4.90386e-144	CF	VIM	Conv.Mono
HSPA8	1.01884e-146	0.515667	1	0.987	2.60232e-142	CF	HSPA8	Conv.Mono
CHCHD2	1.597e-146	0.424216	1	0.996	4.07905e-142	CF	CHCHD2	Conv.Mono
RPS21	3.00783e-144	0.376038	1	1	7.6826e-140	CF	RPS21	Conv.Mono
RPS17	1.39771e-140	0.438246	1	1	3.57003e-136	CF	RPS17	Conv.Mono
CALM1	3.20655e-140	0.508949	1	1	8.19018e-136	CF	CALM1	Conv.Mono
FAU	1.39959e-139	0.33271	1	1	3.57482e-135	CF	FAU	Conv.Mono
CAPG	3.04814e-139	0.499688	1	0.987	7.78557e-135	CF	CAPG	Conv.Mono
RPS8	6.20719e-139	0.384832	1	1	1.58544e-134	CF	RPS8	Conv.Mono
PARK7	3.47175e-138	0.460171	0.999	0.969	8.86753e-134	CF	PARK7	Conv.Mono
TPM3	1.00407e-136	0.423871	1	0.999	2.5646e-132	CF	TPM3	Conv.Mono
MT-ND3	6.82204e-136	0.43095	1	1	1.74249e-131	CF	MT-ND3	Conv.Mono
TUBA1B	1.22255e-135	0.523092	1	0.995	3.12263e-131	CF	TUBA1B	Conv.Mono
PTPRC	1.65186e-134	0.398659	1	0.998	4.21919e-130	CF	PTPRC	Conv.Mono
GSN	2.51662e-134	0.75187	0.97	0.879	6.42794e-130	CF	GSN	Conv.Mono
CYBA	2.4362e-133	0.403074	1	1	6.22254e-129	CF	CYBA	Conv.Mono
RPL37	1.35965e-132	0.363919	1	1	3.47283e-128	CF	RPL37	Conv.Mono
RPS12	2.88109e-132	0.360546	1	1	7.35889e-128	CF	RPS12	Conv.Mono
YBX1	2.15938e-131	0.372525	1	1	5.5155e-127	CF	YBX1	Conv.Mono
APOC1	2.40413e-131	0.796912	1	1	6.14063e-127	CF	APOC1	Conv.Mono
RPL27A	2.90108e-131	0.365962	1	1	7.40994e-127	CF	RPL27A	Conv.Mono
FOLR3	3.15814e-131	0.688705	0.808	0.552	8.06652e-127	CF	FOLR3	Conv.Mono
LST1	2.51697e-130	0.472353	1	0.994	6.42884e-126	CF	LST1	Conv.Mono
HSP90AB1	1.28298e-128	0.479363	1	0.998	3.27698e-124	CF	HSP90AB1	Conv.Mono
ITGB1	6.75055e-127	0.434806	1	0.99	1.72423e-122	CF	ITGB1	Conv.Mono
ENO1	9.41835e-127	0.510771	0.998	0.951	2.40563e-122	CF	ENO1	Conv.Mono
RPS18	1.31749e-126	0.383095	1	1	3.36514e-122	CF	RPS18	Conv.Mono
COX8A	4.63675e-125	0.371554	1	0.996	1.18432e-120	CF	COX8A	Conv.Mono
PSMB6	1.63787e-124	0.479561	0.985	0.909	4.18345e-120	CF	PSMB6	Conv.Mono
RPLP2	2.72482e-124	0.314898	1	1	6.95974e-120	CF	RPLP2	Conv.Mono
SLC25A3	1.22932e-123	0.457907	0.998	0.975	3.13993e-119	CF	SLC25A3	Conv.Mono
RPL30	7.59503e-123	0.326659	1	1	1.93992e-118	CF	RPL30	Conv.Mono
S100A4	4.17029e-122	0.452628	1	1	1.06518e-117	CF	S100A4	Conv.Mono
CLIC1	1.38324e-121	0.40989	1	0.996	3.53308e-117	CF	CLIC1	Conv.Mono
RPL35	3.33106e-121	0.345978	1	1	8.50819e-117	CF	RPL35	Conv.Mono
PTMA	4.25684e-121	0.342141	1	1	1.08728e-116	CF	PTMA	Conv.Mono
UBL5	3.68799e-120	0.353299	1	0.998	9.41986e-116	CF	UBL5	Conv.Mono
HSP90AA1	7.92601e-119	0.451761	1	1	2.02446e-114	CF	HSP90AA1	Conv.Mono
RPL37A	2.43127e-118	0.324518	1	1	6.20994e-114	CF	RPL37A	Conv.Mono
ATP5MF	4.53768e-117	0.406252	1	0.983	1.15901e-112	CF	ATP5MF	Conv.Mono
PAK2	2.05973e-116	0.4187	0.997	0.98	5.26096e-112	CF	PAK2	Conv.Mono
PFN1	1.6408e-115	0.374815	1	1	4.19094e-111	CF	PFN1	Conv.Mono
RPL31	1.79612e-115	0.425776	1	0.999	4.58764e-111	CF	RPL31	Conv.Mono
RPS15	3.73978e-115	0.312789	1	1	9.55215e-111	CF	RPS15	Conv.Mono
COX4I1	3.45058e-114	0.362228	1	0.999	8.81347e-110	CF	COX4I1	Conv.Mono
CAST	9.5104e-114	0.375241	1	0.996	2.42915e-109	CF	CAST	Conv.Mono
DAB2	1.70519e-113	0.455235	1	0.984	4.3554e-109	CF	DAB2	Conv.Mono
EPRS	4.63165e-113	0.564891	0.88	0.664	1.18301e-108	CF	EPRS	Conv.Mono
RPS13	5.4556e-113	0.32939	1	1	1.39347e-108	CF	RPS13	Conv.Mono
RPS15A	1.46623e-112	0.335759	1	1	3.74505e-108	CF	RPS15A	Conv.Mono
PSMA7	1.96461e-112	0.414408	1	0.998	5.018e-108	CF	PSMA7	Conv.Mono
MDH1	2.28758e-112	0.513187	0.987	0.919	5.84294e-108	CF	MDH1	Conv.Mono
RPL36A	2.58709e-112	0.420529	1	0.999	6.60795e-108	CF	RPL36A	Conv.Mono
TPM4	1.07762e-111	0.513814	0.993	0.96	2.75246e-107	CF	TPM4	Conv.Mono
IQGAP2	2.34912e-111	0.555171	0.915	0.746	6.00012e-107	CF	IQGAP2	Conv.Mono
BLOC1S1	8.73824e-111	0.408221	1	0.981	2.23192e-106	CF	BLOC1S1	Conv.Mono
ARPC3	1.02314e-110	0.348076	1	1	2.61331e-106	CF	ARPC3	Conv.Mono
CD52	2.23053e-110	0.527648	1	0.999	5.69721e-106	CF	CD52	Conv.Mono
AKR1A1	2.92771e-110	0.470362	0.982	0.907	7.47795e-106	CF	AKR1A1	Conv.Mono
RPS7	4.53795e-110	0.348715	1	1	1.15908e-105	CF	RPS7	Conv.Mono
EIF4A1	8.58527e-110	0.413075	1	0.984	2.19285e-105	CF	EIF4A1	Conv.Mono
RPLP0	1.32503e-109	0.381862	1	0.999	3.38439e-105	CF	RPLP0	Conv.Mono
SERPINB1	2.522e-109	0.43993	0.997	0.977	6.44168e-105	CF	SERPINB1	Conv.Mono
NDUFB4	2.69612e-109	0.423118	0.996	0.959	6.88643e-105	CF	NDUFB4	Conv.Mono
APOE	5.52695e-109	0.819169	0.998	0.992	1.41169e-104	CF	APOE	Conv.Mono
MT-CO1	1.28849e-108	0.373099	1	1	3.29107e-104	CF	MT-CO1	Conv.Mono
LMNA	2.66664e-108	0.649064	0.979	0.924	6.81114e-104	CF	LMNA	Conv.Mono
TXN	8.07379e-108	0.412955	1	0.999	2.06221e-103	CF	TXN	Conv.Mono
CTSL	1.61416e-107	0.703033	1	0.986	4.12288e-103	CF	CTSL	Conv.Mono
RHOA	3.63315e-107	0.356451	1	0.998	9.2798e-103	CF	RHOA	Conv.Mono
S100A10	4.70968e-105	0.419683	1	1	1.20295e-100	CF	S100A10	Conv.Mono
NOL7	6.30408e-105	0.460137	0.954	0.852	1.61019e-100	CF	NOL7	Conv.Mono
ATP5MC3	3.60031e-104	0.378487	1	0.996	9.19592e-100	CF	ATP5MC3	Conv.Mono
CSTB	2.4835e-103	0.48541	1	1	6.34335e-99	CF	CSTB	Conv.Mono
COX7C	3.72262e-103	0.312027	1	0.999	9.50832e-99	CF	COX7C	Conv.Mono
GNAS	4.20027e-103	0.400946	1	0.994	1.07283e-98	CF	GNAS	Conv.Mono
SEC61B	4.88487e-103	0.359588	1	0.989	1.24769e-98	CF	SEC61B	Conv.Mono
NME4	5.816e-103	0.39706	0.286	0.072	1.48552e-98	CF	NME4	Conv.Mono
EFHD2	7.8498e-103	0.409731	0.999	0.983	2.005e-98	CF	EFHD2	Conv.Mono
NDUFA1	9.89762e-103	0.372172	0.999	0.98	2.52805e-98	CF	NDUFA1	Conv.Mono
HIST1H4C	2.36039e-102	0.542217	0.737	0.479	6.0289e-98	CF	HIST1H4C	Conv.Mono
RNH1	5.4169e-102	0.452566	0.995	0.949	1.38359e-97	CF	RNH1	Conv.Mono
XRCC5	1.99301e-101	0.408496	0.992	0.946	5.09055e-97	CF	XRCC5	Conv.Mono
PRDX1	1.99754e-101	0.414078	1	0.998	5.10213e-97	CF	PRDX1	Conv.Mono
ARPC1B	2.3624e-101	0.340296	1	1	6.03404e-97	CF	ARPC1B	Conv.Mono
BHLHE41	4.30837e-101	0.6603	0.908	0.797	1.10044e-96	CF	BHLHE41	Conv.Mono
LCP1	1.22426e-100	0.404148	1	0.999	3.12702e-96	CF	LCP1	Conv.Mono
SEM1	3.78822e-100	0.383939	0.998	0.964	9.67588e-96	CF	SEM1	Conv.Mono
SERF2	4.70172e-100	0.278482	1	1	1.20091e-95	CF	SERF2	Conv.Mono
ROCK1	6.29412e-100	0.435836	0.993	0.942	1.60764e-95	CF	ROCK1	Conv.Mono
RPL27	8.20903e-100	0.300385	1	1	2.09675e-95	CF	RPL27	Conv.Mono
PKM	1.05805e-99	0.424193	0.994	0.961	2.70246e-95	CF	PKM	Conv.Mono
LRRFIP1	1.46654e-99	0.414737	1	0.998	3.74584e-95	CF	LRRFIP1	Conv.Mono
BRI3	1.57381e-99	0.309095	1	1	4.01984e-95	CF	BRI3	Conv.Mono
ARPC5	4.24572e-99	0.321529	1	1	1.08444e-94	CF	ARPC5	Conv.Mono
UBC	6.32112e-99	0.473584	1	0.963	1.61454e-94	CF	UBC	Conv.Mono
RPS19	6.42631e-99	0.303868	1	1	1.64141e-94	CF	RPS19	Conv.Mono
RPS27A	8.36164e-99	0.289783	1	1	2.13573e-94	CF	RPS27A	Conv.Mono
RPS3A	1.06186e-98	0.323293	1	1	2.7122e-94	CF	RPS3A	Conv.Mono
PSMB1	1.14659e-98	0.4057	0.991	0.938	2.92863e-94	CF	PSMB1	Conv.Mono
TM9SF3	1.27683e-98	0.473892	0.929	0.791	3.26127e-94	CF	TM9SF3	Conv.Mono
MTRNR2L8	3.19391e-98	0.501167	0.975	0.936	8.15789e-94	CF	MTRNR2L8	Conv.Mono
COX5B	3.50407e-98	0.346957	1	0.995	8.95008e-94	CF	COX5B	Conv.Mono
DBI	6.15763e-98	0.373493	1	0.996	1.57278e-93	CF	DBI	Conv.Mono
TMA7	7.64746e-98	0.38542	0.997	0.988	1.95331e-93	CF	TMA7	Conv.Mono
CCT5	2.05255e-97	0.429718	0.988	0.915	5.24261e-93	CF	CCT5	Conv.Mono
IGF2R	2.12042e-97	0.479486	0.944	0.799	5.41597e-93	CF	IGF2R	Conv.Mono
TRAPPC5	2.32765e-97	0.444186	0.994	0.938	5.94527e-93	CF	TRAPPC5	Conv.Mono
RAN	3.51071e-97	0.404781	0.997	0.956	8.96705e-93	CF	RAN	Conv.Mono
IQGAP1	1.09455e-96	0.391621	0.998	0.985	2.79569e-92	CF	IQGAP1	Conv.Mono
HSPA4	1.52191e-96	0.460612	0.88	0.643	3.88726e-92	CF	HSPA4	Conv.Mono
MT-ND2	3.5054e-96	0.394884	1	0.999	8.9535e-92	CF	MT-ND2	Conv.Mono
SNX2	8.61396e-96	0.399937	0.998	0.976	2.20018e-91	CF	SNX2	Conv.Mono
CBL	1.93967e-95	0.480983	0.811	0.585	4.9543e-91	CF	CBL	Conv.Mono
ACTR3	2.44672e-95	0.3495	1	0.989	6.24941e-91	CF	ACTR3	Conv.Mono
APRT	3.39558e-95	0.431256	0.989	0.932	8.673e-91	CF	APRT	Conv.Mono
ELOB	3.40773e-95	0.324272	1	0.998	8.70402e-91	CF	ELOB	Conv.Mono
PDCD5	3.87534e-95	0.471165	0.899	0.721	9.89838e-91	CF	PDCD5	Conv.Mono
RBM3	6.76864e-95	0.391371	0.997	0.972	1.72885e-90	CF	RBM3	Conv.Mono
RAP1B	2.05244e-94	0.375169	1	0.987	5.24234e-90	CF	RAP1B	Conv.Mono
PGK1	2.39288e-94	0.374039	0.999	0.984	6.11189e-90	CF	PGK1	Conv.Mono
C15orf48	2.51755e-94	0.995104	0.595	0.344	6.43034e-90	CF	C15orf48	Conv.Mono
LAP3	6.0402e-94	0.448993	0.991	0.944	1.54279e-89	CF	LAP3	Conv.Mono
NPM1	8.77522e-94	0.393973	1	0.986	2.24137e-89	CF	NPM1	Conv.Mono
RNF130	1.26885e-93	0.463162	0.988	0.957	3.2409e-89	CF	RNF130	Conv.Mono
MYL6	1.50342e-93	0.33903	1	1	3.84003e-89	CF	MYL6	Conv.Mono
COX7B	2.72125e-93	0.359213	1	0.994	6.95061e-89	CF	COX7B	Conv.Mono
RPL23A	3.01319e-93	0.308709	1	1	7.69629e-89	CF	RPL23A	Conv.Mono
RPL39	4.93489e-93	0.292663	1	1	1.26047e-88	CF	RPL39	Conv.Mono
RPL36AL	3.2726e-92	0.327544	1	0.993	8.35886e-88	CF	RPL36AL	Conv.Mono
RPL7A	3.95874e-92	0.353869	1	1	1.01114e-87	CF	RPL7A	Conv.Mono
ATP5MD	1.6948e-91	0.334458	1	0.991	4.32887e-87	CF	ATP5MD	Conv.Mono
RPL32	4.00162e-91	0.293248	1	1	1.02209e-86	CF	RPL32	Conv.Mono
UQCR11	5.36979e-91	0.311225	1	0.996	1.37155e-86	CF	UQCR11	Conv.Mono
UQCR10	1.01335e-90	0.329299	1	0.996	2.58829e-86	CF	UQCR10	Conv.Mono
RPS27	1.50345e-90	0.28592	1	1	3.84012e-86	CF	RPS27	Conv.Mono
GUK1	1.56303e-90	0.371371	0.995	0.949	3.99229e-86	CF	GUK1	Conv.Mono
MT-ATP8	1.68654e-90	0.48039	0.856	0.654	4.30775e-86	CF	MT-ATP8	Conv.Mono
CRIP1	1.74621e-90	0.492626	1	1	4.46017e-86	CF	CRIP1	Conv.Mono
FBP1	1.91034e-90	0.5353	1	1	4.8794e-86	CF	FBP1	Conv.Mono
PRDX2	3.76472e-90	0.499766	0.535	0.269	9.61586e-86	CF	PRDX2	Conv.Mono
RPS20	4.2034e-90	0.317267	1	1	1.07363e-85	CF	RPS20	Conv.Mono
RPL10A	4.93627e-90	0.348808	1	1	1.26082e-85	CF	RPL10A	Conv.Mono
RPL23	8.49352e-90	0.32744	1	1	2.16942e-85	CF	RPL23	Conv.Mono
RPSA	9.08819e-90	0.33397	1	0.998	2.32131e-85	CF	RPSA	Conv.Mono
PPP1R14B	1.05587e-89	0.482264	0.889	0.728	2.69689e-85	CF	PPP1R14B	Conv.Mono
RPS24	2.39781e-89	0.277048	1	1	6.12449e-85	CF	RPS24	Conv.Mono
EIF4G2	5.34358e-89	0.374501	0.997	0.976	1.36486e-84	CF	EIF4G2	Conv.Mono
DECR1	5.52557e-89	0.401348	0.99	0.932	1.41134e-84	CF	DECR1	Conv.Mono
RPL35A	1.17681e-88	0.324846	1	1	3.00581e-84	CF	RPL35A	Conv.Mono
PDXK	1.20642e-88	0.437474	0.973	0.885	3.08143e-84	CF	PDXK	Conv.Mono
RAB2A	1.26786e-88	0.38162	0.988	0.933	3.23837e-84	CF	RAB2A	Conv.Mono
PTGES3	2.74712e-88	0.378216	0.999	0.974	7.0167e-84	CF	PTGES3	Conv.Mono
ATP5MPL	6.19616e-88	0.349249	1	0.987	1.58262e-83	CF	ATP5MPL	Conv.Mono
RPL24	1.00466e-87	0.30754	1	1	2.56611e-83	CF	RPL24	Conv.Mono
RPL38	1.40861e-87	0.266684	1	1	3.59788e-83	CF	RPL38	Conv.Mono
CCDC88A	2.83485e-87	0.419007	0.999	0.987	7.24077e-83	CF	CCDC88A	Conv.Mono
FDFT1	3.8427e-87	0.497603	0.698	0.433	9.81503e-83	CF	FDFT1	Conv.Mono
OST4	1.75679e-86	0.336897	1	0.994	4.4872e-82	CF	OST4	Conv.Mono
ANXA11	1.80816e-86	0.409679	0.98	0.897	4.61841e-82	CF	ANXA11	Conv.Mono
TOMM7	2.38187e-86	0.298356	1	0.999	6.08378e-82	CF	TOMM7	Conv.Mono
TPI1	3.26346e-86	0.393334	0.995	0.945	8.33552e-82	CF	TPI1	Conv.Mono
RPL15	3.54652e-86	0.28103	1	1	9.05853e-82	CF	RPL15	Conv.Mono
RPL21	4.14702e-86	0.290004	1	1	1.05923e-81	CF	RPL21	Conv.Mono
ARL6IP5	4.39072e-86	0.359489	1	0.991	1.12148e-81	CF	ARL6IP5	Conv.Mono
CD63	4.66921e-86	0.373536	1	1	1.19261e-81	CF	CD63	Conv.Mono
TUBA1C	4.68499e-86	0.473766	0.829	0.61	1.19664e-81	CF	TUBA1C	Conv.Mono
COPS9	1.06187e-85	0.365504	0.995	0.957	2.71224e-81	CF	COPS9	Conv.Mono
ATP5F1B	1.48779e-85	0.41181	0.981	0.91	3.8001e-81	CF	ATP5F1B	Conv.Mono
PEBP1	2.31801e-85	0.379595	0.999	0.984	5.92066e-81	CF	PEBP1	Conv.Mono
NACA	3.25158e-85	0.308329	1	0.999	8.30518e-81	CF	NACA	Conv.Mono
NDUFA4	3.79671e-85	0.308037	1	1	9.69757e-81	CF	NDUFA4	Conv.Mono
ROMO1	4.55919e-85	0.383162	0.974	0.884	1.16451e-80	CF	ROMO1	Conv.Mono
PSMA2	7.61192e-85	0.373338	0.991	0.936	1.94424e-80	CF	PSMA2	Conv.Mono
DNAJA1	2.59113e-84	0.379345	1	0.981	6.61826e-80	CF	DNAJA1	Conv.Mono
FTL	3.3312e-84	0.384251	1	1	8.50856e-80	CF	FTL	Conv.Mono
PPA1	6.49196e-84	0.452493	0.874	0.711	1.65818e-79	CF	PPA1	Conv.Mono
PRELID1	7.97405e-84	0.362304	0.997	0.961	2.03673e-79	CF	PRELID1	Conv.Mono
SLIRP	9.34431e-84	0.376057	0.969	0.886	2.38672e-79	CF	SLIRP	Conv.Mono
NDUFAB1	1.09332e-83	0.378449	0.988	0.922	2.79256e-79	CF	NDUFAB1	Conv.Mono
PPIB	3.61798e-83	0.36793	0.998	0.978	9.24105e-79	CF	PPIB	Conv.Mono
RPL26	3.75591e-83	0.309778	1	1	9.59335e-79	CF	RPL26	Conv.Mono
MICOS10	4.9642e-83	0.325279	1	0.99	1.26795e-78	CF	MICOS10	Conv.Mono
CLTC	8.65474e-83	0.402956	0.98	0.921	2.21059e-78	CF	CLTC	Conv.Mono
NDUFB11	1.17251e-82	0.375393	0.986	0.93	2.99482e-78	CF	NDUFB11	Conv.Mono
PSMA3	3.09882e-82	0.395656	0.957	0.842	7.915e-78	CF	PSMA3	Conv.Mono
NCL	3.1827e-82	0.38825	0.997	0.973	8.12924e-78	CF	NCL	Conv.Mono
DHRS4	6.43656e-82	0.443183	0.418	0.194	1.64403e-77	CF	DHRS4	Conv.Mono
FDX1	7.4455e-82	0.509634	0.932	0.815	1.90173e-77	CF	FDX1	Conv.Mono
S100A8	9.4229e-82	0.62478	0.993	0.991	2.4068e-77	CF	S100A8	Conv.Mono
AIF1	2.47965e-81	0.350554	1	0.999	6.33351e-77	CF	AIF1	Conv.Mono
MRC1	3.12731e-81	0.398161	1	0.999	7.98776e-77	CF	MRC1	Conv.Mono
LDHA	5.02984e-81	0.391118	0.992	0.961	1.28472e-76	CF	LDHA	Conv.Mono
ATP5F1A	5.96688e-81	0.398357	0.969	0.898	1.52406e-76	CF	ATP5F1A	Conv.Mono
WASF2	1.28793e-80	0.362485	0.987	0.942	3.28964e-76	CF	WASF2	Conv.Mono
NAGK	1.39077e-80	0.451446	0.844	0.636	3.55231e-76	CF	NAGK	Conv.Mono
RPL19	1.78787e-80	0.277525	1	1	4.56657e-76	CF	RPL19	Conv.Mono
CCT6A	1.90095e-80	0.418102	0.935	0.826	4.8554e-76	CF	CCT6A	Conv.Mono
RAC1	3.27918e-80	0.278765	1	1	8.37569e-76	CF	RAC1	Conv.Mono
GAPDH	6.30603e-80	0.37818	1	0.988	1.61069e-75	CF	GAPDH	Conv.Mono
C4orf48	1.28553e-79	0.373652	0.985	0.93	3.2835e-75	CF	C4orf48	Conv.Mono
ATP5F1D	1.60039e-79	0.362922	0.991	0.944	4.08772e-75	CF	ATP5F1D	Conv.Mono
BCL2A1	1.86843e-79	0.448172	0.977	0.89	4.77235e-75	CF	BCL2A1	Conv.Mono
NDUFA6	2.02601e-79	0.410494	0.945	0.812	5.17483e-75	CF	NDUFA6	Conv.Mono
VDAC1	3.40222e-79	0.354991	0.997	0.97	8.68995e-75	CF	VDAC1	Conv.Mono
EIF3K	5.21517e-79	0.32859	1	0.987	1.33206e-74	CF	EIF3K	Conv.Mono
SELENOH	1.24302e-78	0.332903	1	0.968	3.17493e-74	CF	SELENOH	Conv.Mono
SEPTIN7	1.26274e-78	0.364667	0.996	0.968	3.2253e-74	CF	SEPTIN7	Conv.Mono
ATP5PF	1.26975e-78	0.32391	1	0.987	3.24321e-74	CF	ATP5PF	Conv.Mono
CD14	1.46204e-78	0.489948	0.972	0.886	3.73435e-74	CF	CD14	Conv.Mono
COX6B1	1.56811e-78	0.299498	1	0.995	4.00527e-74	CF	COX6B1	Conv.Mono
EIF5	2.73413e-78	0.401227	0.98	0.922	6.98352e-74	CF	EIF5	Conv.Mono
RPS2	3.40505e-78	0.29345	1	1	8.69718e-74	CF	RPS2	Conv.Mono
CLTA	4.07464e-78	0.313528	1	0.981	1.04074e-73	CF	CLTA	Conv.Mono
RPL14	4.73384e-78	0.285851	1	1	1.20912e-73	CF	RPL14	Conv.Mono
COA6	5.74856e-78	0.413163	0.946	0.844	1.4683e-73	CF	COA6	Conv.Mono
PRKDC	6.73698e-78	0.398703	0.945	0.844	1.72076e-73	CF	PRKDC	Conv.Mono
RPS14	1.3247e-77	0.272477	1	1	3.38355e-73	CF	RPS14	Conv.Mono
NAA20	2.06866e-77	0.395109	0.963	0.861	5.28376e-73	CF	NAA20	Conv.Mono
ATP6V0D1	6.03007e-77	0.359661	0.996	0.948	1.5402e-72	CF	ATP6V0D1	Conv.Mono
EVL	7.43805e-77	0.458089	0.936	0.822	1.89983e-72	CF	EVL	Conv.Mono
RPL13	7.73344e-77	0.293306	1	1	1.97528e-72	CF	RPL13	Conv.Mono
SNRPG	8.44565e-77	0.337427	0.995	0.948	2.15719e-72	CF	SNRPG	Conv.Mono
NDUFB7	9.87679e-77	0.334381	0.998	0.957	2.52273e-72	CF	NDUFB7	Conv.Mono
RPL5	1.0406e-76	0.324665	1	0.999	2.65789e-72	CF	RPL5	Conv.Mono
H3F3B	1.16223e-76	0.328014	1	0.997	2.96858e-72	CF	H3F3B	Conv.Mono
LAIR1	1.24664e-76	0.381662	0.975	0.889	3.18417e-72	CF	LAIR1	Conv.Mono
TMOD3	1.26298e-76	0.355303	0.981	0.922	3.2259e-72	CF	TMOD3	Conv.Mono
C1D	1.28706e-76	0.385084	0.896	0.75	3.28742e-72	CF	C1D	Conv.Mono
COX5A	5.13913e-76	0.344134	0.995	0.934	1.31264e-71	CF	COX5A	Conv.Mono
RBM8A	5.5655e-76	0.364065	0.97	0.9	1.42154e-71	CF	RBM8A	Conv.Mono
FABP5	7.29539e-76	0.415459	1	1	1.86339e-71	CF	FABP5	Conv.Mono
GNG5	7.33871e-76	0.291325	1	1	1.87445e-71	CF	GNG5	Conv.Mono
NDUFB8	8.48791e-76	0.362598	0.99	0.932	2.16798e-71	CF	NDUFB8	Conv.Mono
MRPL41	8.54114e-76	0.360542	0.97	0.887	2.18158e-71	CF	MRPL41	Conv.Mono
PGLS	1.85312e-75	0.368437	0.969	0.885	4.73325e-71	CF	PGLS	Conv.Mono
MT-ND4L	2.53747e-75	0.428367	0.967	0.911	6.4812e-71	CF	MT-ND4L	Conv.Mono
CTSZ	2.76224e-75	0.382547	1	0.998	7.05532e-71	CF	CTSZ	Conv.Mono
TXNDC17	3.19424e-75	0.360045	0.992	0.95	8.15872e-71	CF	TXNDC17	Conv.Mono
SSBP1	3.36935e-75	0.354062	0.985	0.904	8.60599e-71	CF	SSBP1	Conv.Mono
GLRX2	3.76304e-75	0.409168	0.798	0.572	9.61157e-71	CF	GLRX2	Conv.Mono
RPL34	4.54367e-75	0.283801	1	1	1.16054e-70	CF	RPL34	Conv.Mono
RPL6	8.2481e-75	0.291499	1	1	2.10673e-70	CF	RPL6	Conv.Mono
SUCLG1	9.30658e-75	0.397627	0.826	0.618	2.37709e-70	CF	SUCLG1	Conv.Mono
UQCRQ	2.14416e-74	0.325319	0.998	0.97	5.47662e-70	CF	UQCRQ	Conv.Mono
SOD2	4.54563e-74	0.761188	0.903	0.781	1.16104e-69	CF	SOD2	Conv.Mono
VEGFB	5.76245e-74	0.419882	0.903	0.78	1.47184e-69	CF	VEGFB	Conv.Mono
FLNA	7.24196e-74	0.380734	0.995	0.958	1.84974e-69	CF	FLNA	Conv.Mono
HNRNPA3	7.5762e-74	0.388059	0.989	0.938	1.93511e-69	CF	HNRNPA3	Conv.Mono
MICOS13	1.6665e-73	0.355572	0.984	0.938	4.25657e-69	CF	MICOS13	Conv.Mono
RPL22	1.68003e-73	0.259295	1	1	4.29114e-69	CF	RPL22	Conv.Mono
DDX21	2.31048e-73	0.405341	0.976	0.892	5.90142e-69	CF	DDX21	Conv.Mono
TOMM6	2.6014e-73	0.306669	0.998	0.984	6.64449e-69	CF	TOMM6	Conv.Mono
SLC3A2	2.97634e-73	0.426385	0.935	0.803	7.60218e-69	CF	SLC3A2	Conv.Mono
TYROBP	3.62104e-73	0.253331	1	1	9.24886e-69	CF	TYROBP	Conv.Mono
MRPL52	5.58329e-73	0.393066	0.906	0.767	1.42608e-68	CF	MRPL52	Conv.Mono
VPS4B	6.51341e-73	0.396808	0.918	0.794	1.66365e-68	CF	VPS4B	Conv.Mono
SNX6	1.26841e-72	0.338722	0.99	0.941	3.23977e-68	CF	SNX6	Conv.Mono
ATP5MG	1.53675e-72	0.266526	1	0.999	3.92516e-68	CF	ATP5MG	Conv.Mono
YWHAZ	2.06865e-72	0.330853	1	0.996	5.28375e-68	CF	YWHAZ	Conv.Mono
HSPD1	2.60258e-72	0.40595	0.983	0.933	6.64751e-68	CF	HSPD1	Conv.Mono
COTL1	3.04474e-72	0.333181	1	0.991	7.77689e-68	CF	COTL1	Conv.Mono
CTSB	8.72109e-72	0.378639	1	0.998	2.22754e-67	CF	CTSB	Conv.Mono
MAP1LC3B	2.62235e-71	0.345394	0.984	0.923	6.69802e-67	CF	MAP1LC3B	Conv.Mono
AHNAK	3.27895e-71	0.432783	0.991	0.977	8.3751e-67	CF	AHNAK	Conv.Mono
SON	3.52225e-71	0.328888	0.995	0.965	8.99653e-67	CF	SON	Conv.Mono
CCT2	3.82596e-71	0.40826	0.848	0.649	9.77226e-67	CF	CCT2	Conv.Mono
CDV3	4.84702e-71	0.358751	0.992	0.945	1.23803e-66	CF	CDV3	Conv.Mono
COPE	5.08803e-71	0.361578	0.977	0.904	1.29959e-66	CF	COPE	Conv.Mono
PSMD8	7.21462e-71	0.359553	0.988	0.912	1.84276e-66	CF	PSMD8	Conv.Mono
MYDGF	1.20582e-70	0.352778	0.993	0.938	3.07991e-66	CF	MYDGF	Conv.Mono
ATOX1	1.47799e-70	0.367655	0.997	0.965	3.77507e-66	CF	ATOX1	Conv.Mono
ACTR2	1.53424e-70	0.274678	1	0.999	3.91876e-66	CF	ACTR2	Conv.Mono
SPCS2	1.76603e-70	0.337364	0.992	0.949	4.51079e-66	CF	SPCS2	Conv.Mono
TMBIM6	2.0803e-70	0.284409	1	0.997	5.3135e-66	CF	TMBIM6	Conv.Mono
MACC1	2.08927e-70	0.532381	0.614	0.388	5.33641e-66	CF	MACC1	Conv.Mono
DDX18	3.4553e-70	0.37216	0.959	0.854	8.82554e-66	CF	DDX18	Conv.Mono
SCGB1A1	3.75169e-70	0.423018	0.298	0.106	9.58255e-66	CF	SCGB1A1	Conv.Mono
TTC1	3.94242e-70	0.381564	0.863	0.696	1.00697e-65	CF	TTC1	Conv.Mono
PAFAH1B1	4.25801e-70	0.400917	0.884	0.705	1.08758e-65	CF	PAFAH1B1	Conv.Mono
EDF1	8.30627e-70	0.319895	0.994	0.946	2.12159e-65	CF	EDF1	Conv.Mono
SLC25A5	1.30084e-69	0.364319	0.998	0.973	3.32261e-65	CF	SLC25A5	Conv.Mono
RTN4	1.42469e-69	0.295223	1	0.998	3.63895e-65	CF	RTN4	Conv.Mono
CCT8	3.93855e-69	0.360917	0.956	0.863	1.00599e-64	CF	CCT8	Conv.Mono
GNG10	5.15424e-69	0.321199	1	0.979	1.3165e-64	CF	GNG10	Conv.Mono
PJA2	5.72799e-69	0.375024	0.936	0.842	1.46304e-64	CF	PJA2	Conv.Mono
TDRD3	9.61043e-69	0.473019	0.422	0.215	2.4547e-64	CF	TDRD3	Conv.Mono
BZW1	9.88498e-69	0.35277	0.981	0.919	2.52482e-64	CF	BZW1	Conv.Mono
NDUFS6	1.07342e-68	0.345831	0.981	0.912	2.74174e-64	CF	NDUFS6	Conv.Mono
ARF1	2.53754e-68	0.33684	0.993	0.952	6.48138e-64	CF	ARF1	Conv.Mono
EIF1	2.68094e-68	0.286263	1	1	6.84767e-64	CF	EIF1	Conv.Mono
DDX3Y	4.56362e-68	0.399089	0.423	0.206	1.16564e-63	CF	DDX3Y	Conv.Mono
SCD	5.12466e-68	0.504112	0.968	0.889	1.30894e-63	CF	SCD	Conv.Mono
S100A13	5.78774e-68	0.440463	0.947	0.845	1.4783e-63	CF	S100A13	Conv.Mono
C1QBP	9.66369e-68	0.389359	0.908	0.768	2.4683e-63	CF	C1QBP	Conv.Mono
NOP10	1.06178e-67	0.266793	1	0.998	2.71199e-63	CF	NOP10	Conv.Mono
TUBA1A	1.10552e-67	0.525269	0.843	0.673	2.82371e-63	CF	TUBA1A	Conv.Mono
NDUFV2	1.23523e-67	0.328338	0.996	0.958	3.15503e-63	CF	NDUFV2	Conv.Mono
PTP4A2	1.35339e-67	0.316088	0.993	0.967	3.45682e-63	CF	PTP4A2	Conv.Mono
BNIP2	1.35881e-67	0.341242	0.969	0.901	3.47068e-63	CF	BNIP2	Conv.Mono
POMP	1.36732e-67	0.279084	1	0.993	3.49242e-63	CF	POMP	Conv.Mono
CAP1	1.80187e-67	0.291303	1	0.995	4.60234e-63	CF	CAP1	Conv.Mono
WDR83OS	2.01949e-67	0.31028	0.994	0.965	5.15818e-63	CF	WDR83OS	Conv.Mono
SRRM1	6.16361e-67	0.340006	0.988	0.958	1.57431e-62	CF	SRRM1	Conv.Mono
SUB1	7.33474e-67	0.296571	0.995	0.967	1.87344e-62	CF	SUB1	Conv.Mono
MT-ND4	7.85055e-67	0.313592	1	1	2.00519e-62	CF	MT-ND4	Conv.Mono
EIF2S2	8.57853e-67	0.347429	0.989	0.94	2.19113e-62	CF	EIF2S2	Conv.Mono
PPIA	1.34023e-66	0.273353	1	0.999	3.42321e-62	CF	PPIA	Conv.Mono
RWDD1	2.01388e-66	0.337657	0.98	0.933	5.14386e-62	CF	RWDD1	Conv.Mono
TIMM8B	2.29394e-66	0.350296	0.969	0.882	5.85918e-62	CF	TIMM8B	Conv.Mono
ACAA2	4.13278e-66	0.373042	0.905	0.742	1.05559e-61	CF	ACAA2	Conv.Mono
LACTB	4.89255e-66	0.348995	0.984	0.915	1.24966e-61	CF	LACTB	Conv.Mono
ATP5F1C	6.79889e-66	0.319849	0.989	0.935	1.73657e-61	CF	ATP5F1C	Conv.Mono
PSMD1	7.5437e-66	0.398911	0.871	0.694	1.92681e-61	CF	PSMD1	Conv.Mono
CFL1	7.96233e-66	0.277824	1	1	2.03374e-61	CF	CFL1	Conv.Mono
PLXDC2	8.22673e-66	0.344086	0.998	0.992	2.10127e-61	CF	PLXDC2	Conv.Mono
TALDO1	1.11343e-65	0.359298	0.997	0.948	2.84393e-61	CF	TALDO1	Conv.Mono
HINT1	1.5332e-65	0.275982	1	0.995	3.91609e-61	CF	HINT1	Conv.Mono
ATP5PO	2.11572e-65	0.339291	0.978	0.909	5.40397e-61	CF	ATP5PO	Conv.Mono
AKR1C3	2.76e-65	0.422653	0.542	0.298	7.0496e-61	CF	AKR1C3	Conv.Mono
SPRED1	3.02621e-65	0.534964	0.778	0.609	7.72955e-61	CF	SPRED1	Conv.Mono
ATP5PD	3.08871e-65	0.309401	0.998	0.972	7.88919e-61	CF	ATP5PD	Conv.Mono
SAP18	6.37799e-65	0.297439	0.999	0.974	1.62907e-60	CF	SAP18	Conv.Mono
PLEKHB2	1.23257e-64	0.357534	0.952	0.865	3.14822e-60	CF	PLEKHB2	Conv.Mono
CHCHD10	1.60293e-64	0.343031	0.996	0.968	4.09421e-60	CF	CHCHD10	Conv.Mono
HSPA5	2.49822e-64	0.36994	0.988	0.93	6.38095e-60	CF	HSPA5	Conv.Mono
PSMB4	3.86587e-64	0.397912	0.89	0.738	9.8742e-60	CF	PSMB4	Conv.Mono
DEK	3.88933e-64	0.345223	0.991	0.964	9.93411e-60	CF	DEK	Conv.Mono
BLOC1S6	7.67601e-64	0.41626	0.788	0.615	1.96061e-59	CF	BLOC1S6	Conv.Mono
HIGD2A	1.24924e-63	0.315181	0.993	0.957	3.19081e-59	CF	HIGD2A	Conv.Mono
PSMB7	1.3343e-63	0.374851	0.842	0.65	3.40808e-59	CF	PSMB7	Conv.Mono
NIFK	2.52654e-63	0.377987	0.812	0.611	6.45328e-59	CF	NIFK	Conv.Mono
UBXN4	2.90896e-63	0.335965	0.986	0.939	7.43006e-59	CF	UBXN4	Conv.Mono
AP2M1	3.53286e-63	0.363125	0.97	0.915	9.02364e-59	CF	AP2M1	Conv.Mono
FCGR2B	5.02826e-63	0.679947	0.332	0.147	1.28432e-58	CF	FCGR2B	Conv.Mono
UBB	5.32537e-63	0.319213	1	1	1.36021e-58	CF	UBB	Conv.Mono
IFI27L2	6.19599e-63	0.36716	0.94	0.846	1.58258e-58	CF	IFI27L2	Conv.Mono
HLA-DPB1	8.24326e-63	0.326463	1	1	2.10549e-58	CF	HLA-DPB1	Conv.Mono
TMEM70	1.18856e-62	0.433082	0.824	0.628	3.03582e-58	CF	TMEM70	Conv.Mono
KRTCAP2	1.20128e-62	0.323571	0.993	0.969	3.06832e-58	CF	KRTCAP2	Conv.Mono
RAB10	1.33736e-62	0.327246	0.989	0.935	3.41589e-58	CF	RAB10	Conv.Mono
TCF25	1.46259e-62	0.33296	0.972	0.899	3.73575e-58	CF	TCF25	Conv.Mono
MRPL51	1.75639e-62	0.334663	0.971	0.906	4.48617e-58	CF	MRPL51	Conv.Mono
STXBP2	1.89549e-62	0.524008	0.973	0.934	4.84146e-58	CF	STXBP2	Conv.Mono
SET	2.67011e-62	0.310327	0.994	0.971	6.82001e-58	CF	SET	Conv.Mono
M6PR	1.26864e-61	0.323315	0.992	0.956	3.24035e-57	CF	M6PR	Conv.Mono
APPL1	1.35094e-61	0.355897	0.949	0.878	3.45058e-57	CF	APPL1	Conv.Mono
ZNF706	1.72419e-61	0.283796	0.999	0.98	4.40392e-57	CF	ZNF706	Conv.Mono
TUBB	1.93925e-61	0.367461	0.985	0.947	4.95322e-57	CF	TUBB	Conv.Mono
COX14	3.41413e-61	0.332355	0.976	0.911	8.72037e-57	CF	COX14	Conv.Mono
SRSF3	5.74457e-61	0.347707	0.968	0.903	1.46728e-56	CF	SRSF3	Conv.Mono
MRPS36	6.22898e-61	0.347846	0.932	0.813	1.59101e-56	CF	MRPS36	Conv.Mono
KPNB1	6.56827e-61	0.346945	0.938	0.843	1.67767e-56	CF	KPNB1	Conv.Mono
SH3BGRL3	7.59474e-61	0.255974	1	1	1.93985e-56	CF	SH3BGRL3	Conv.Mono
HNRNPAB	1.30846e-60	0.339211	0.979	0.915	3.34207e-56	CF	HNRNPAB	Conv.Mono
TUFM	1.58877e-60	0.351524	0.907	0.802	4.05803e-56	CF	TUFM	Conv.Mono
PAPSS1	2.58194e-60	0.367478	0.881	0.717	6.59479e-56	CF	PAPSS1	Conv.Mono
AKAP13	3.65642e-60	0.344641	0.978	0.933	9.33922e-56	CF	AKAP13	Conv.Mono
GRHPR	7.28265e-60	0.400052	0.694	0.498	1.86013e-55	CF	GRHPR	Conv.Mono
RPL18	7.58094e-60	0.266265	1	1	1.93632e-55	CF	RPL18	Conv.Mono
GBP3	8.6159e-60	0.387379	0.647	0.434	2.20067e-55	CF	GBP3	Conv.Mono
LINC00963	8.81744e-60	0.408602	0.658	0.46	2.25215e-55	CF	LINC00963	Conv.Mono
GNB4	8.86789e-60	0.383964	0.884	0.734	2.26504e-55	CF	GNB4	Conv.Mono
SNRPF	8.91407e-60	0.328554	0.963	0.892	2.27683e-55	CF	SNRPF	Conv.Mono
RPL4	1.21741e-59	0.28377	1	0.994	3.10951e-55	CF	RPL4	Conv.Mono
TUBB4B	1.31933e-59	0.386349	0.791	0.588	3.36982e-55	CF	TUBB4B	Conv.Mono
DRAP1	1.33857e-59	0.324778	0.957	0.88	3.41897e-55	CF	DRAP1	Conv.Mono
PSMA5	1.66472e-59	0.345365	0.942	0.836	4.25204e-55	CF	PSMA5	Conv.Mono
RPL17	1.9555e-59	0.250289	1	1	4.99473e-55	CF	RPL17	Conv.Mono
CALM3	2.9504e-59	0.366161	0.904	0.774	7.53591e-55	CF	CALM3	Conv.Mono
ELOC	3.43273e-59	0.319414	0.973	0.903	8.76789e-55	CF	ELOC	Conv.Mono
EIF1AY	5.20555e-59	0.325326	0.398	0.193	1.3296e-54	CF	EIF1AY	Conv.Mono
MT-CO3	5.28683e-59	0.284197	1	1	1.35036e-54	CF	MT-CO3	Conv.Mono
MORF4L1	6.90616e-59	0.282634	1	0.983	1.76397e-54	CF	MORF4L1	Conv.Mono
SPCS1	7.64354e-59	0.294499	0.993	0.96	1.95231e-54	CF	SPCS1	Conv.Mono
ANAPC11	1.08909e-58	0.289579	0.993	0.953	2.78176e-54	CF	ANAPC11	Conv.Mono
GPCPD1	1.36324e-58	0.333896	0.997	0.987	3.48198e-54	CF	GPCPD1	Conv.Mono
SUGT1	2.55955e-58	0.362328	0.807	0.633	6.53761e-54	CF	SUGT1	Conv.Mono
BCAP31	2.59903e-58	0.311031	0.995	0.958	6.63844e-54	CF	BCAP31	Conv.Mono
NDUFA7	5.46297e-58	0.324631	0.958	0.857	1.39535e-53	CF	NDUFA7	Conv.Mono
LSM7	6.80931e-58	0.312636	0.968	0.899	1.73923e-53	CF	LSM7	Conv.Mono
CCL18	7.87247e-58	0.901973	0.953	0.821	2.01079e-53	CF	CCL18	Conv.Mono
CBX3	1.03826e-57	0.320984	0.985	0.928	2.65194e-53	CF	CBX3	Conv.Mono
SEPTIN11	1.1029e-57	0.349542	0.988	0.956	2.81703e-53	CF	SEPTIN11	Conv.Mono
TUBB6	1.15478e-57	0.379852	0.807	0.618	2.94955e-53	CF	TUBB6	Conv.Mono
GNAI2	1.25489e-57	0.267922	1	0.994	3.20524e-53	CF	GNAI2	Conv.Mono
MTPN	1.38853e-57	0.259185	1	0.995	3.54657e-53	CF	MTPN	Conv.Mono
SSB	1.46637e-57	0.317354	0.992	0.949	3.7454e-53	CF	SSB	Conv.Mono
GOLGA4	1.58911e-57	0.361326	0.941	0.841	4.05891e-53	CF	GOLGA4	Conv.Mono
ATP6V1G1	2.62237e-57	0.262601	0.998	0.992	6.69805e-53	CF	ATP6V1G1	Conv.Mono
GRB2	2.69769e-57	0.29485	1	0.992	6.89044e-53	CF	GRB2	Conv.Mono
CD46	2.94157e-57	0.295941	0.993	0.96	7.51335e-53	CF	CD46	Conv.Mono
ATP5MC2	3.47562e-57	0.252699	1	0.998	8.87742e-53	CF	ATP5MC2	Conv.Mono
METTL9	5.28939e-57	0.412373	0.8	0.609	1.35102e-52	CF	METTL9	Conv.Mono
WARS	8.19035e-57	0.438348	0.757	0.569	2.09198e-52	CF	WARS	Conv.Mono
HSPA9	9.56577e-57	0.348093	0.89	0.739	2.44329e-52	CF	HSPA9	Conv.Mono
DNAJC8	1.03346e-56	0.316088	0.962	0.896	2.63965e-52	CF	DNAJC8	Conv.Mono
EIF5B	1.08097e-56	0.345872	0.941	0.855	2.76102e-52	CF	EIF5B	Conv.Mono
MAP4	1.16489e-56	0.373846	0.82	0.669	2.97537e-52	CF	MAP4	Conv.Mono
SERBP1	1.4596e-56	0.292595	0.998	0.968	3.7281e-52	CF	SERBP1	Conv.Mono
SSR3	2.19774e-56	0.289607	0.996	0.962	5.61348e-52	CF	SSR3	Conv.Mono
MTLN	2.4702e-56	0.376458	0.834	0.672	6.30939e-52	CF	MTLN	Conv.Mono
SMCO4	2.92245e-56	0.338342	0.976	0.918	7.46451e-52	CF	SMCO4	Conv.Mono
PDIA3	3.32094e-56	0.343024	0.987	0.936	8.48235e-52	CF	PDIA3	Conv.Mono
ANOS1	3.35421e-56	0.398189	0.535	0.334	8.56733e-52	CF	ANOS1	Conv.Mono
TOMM5	4.22517e-56	0.298556	0.992	0.962	1.07919e-51	CF	TOMM5	Conv.Mono
NDUFC2	4.27739e-56	0.291155	0.995	0.961	1.09253e-51	CF	NDUFC2	Conv.Mono
EMP3	4.8013e-56	0.41212	0.999	0.989	1.22635e-51	CF	EMP3	Conv.Mono
RACK1	7.42829e-56	0.284215	1	0.999	1.89733e-51	CF	RACK1	Conv.Mono
VPS29	7.90375e-56	0.282291	0.996	0.962	2.01877e-51	CF	VPS29	Conv.Mono
TXNRD1	8.53432e-56	0.37466	0.888	0.764	2.17984e-51	CF	TXNRD1	Conv.Mono
TMEM126A	8.7023e-56	0.343398	0.799	0.613	2.22274e-51	CF	TMEM126A	Conv.Mono
PSMB5	1.13898e-55	0.357837	0.886	0.731	2.90919e-51	CF	PSMB5	Conv.Mono
PSMB8	1.17184e-55	0.337118	0.98	0.925	2.99312e-51	CF	PSMB8	Conv.Mono
SEPTIN2	1.5917e-55	0.325696	0.949	0.858	4.06551e-51	CF	SEPTIN2	Conv.Mono
RPN2	1.86711e-55	0.315494	0.969	0.896	4.76896e-51	CF	RPN2	Conv.Mono
ZNF106	2.35121e-55	0.332694	0.958	0.859	6.00547e-51	CF	ZNF106	Conv.Mono
YWHAH	2.82407e-55	0.344805	1	0.997	7.21325e-51	CF	YWHAH	Conv.Mono
PSMC4	2.94361e-55	0.373592	0.725	0.525	7.51856e-51	CF	PSMC4	Conv.Mono
ARL6IP4	3.42703e-55	0.30338	0.99	0.944	8.75333e-51	CF	ARL6IP4	Conv.Mono
HSPH1	4.74314e-55	0.369718	0.939	0.816	1.21149e-50	CF	HSPH1	Conv.Mono
C5AR1	5.05643e-55	0.324206	0.991	0.957	1.29151e-50	CF	C5AR1	Conv.Mono
SQOR	5.32471e-55	0.33778	0.95	0.84	1.36004e-50	CF	SQOR	Conv.Mono
C1orf122	5.89497e-55	0.381603	0.785	0.603	1.50569e-50	CF	C1orf122	Conv.Mono
FUOM	6.17636e-55	0.344643	0.949	0.867	1.57757e-50	CF	FUOM	Conv.Mono
CD33	6.58662e-55	0.360196	0.683	0.487	1.68235e-50	CF	CD33	Conv.Mono
SRP72	9.29426e-55	0.346149	0.906	0.788	2.37394e-50	CF	SRP72	Conv.Mono
AURKAIP1	1.08336e-54	0.308223	0.963	0.89	2.76712e-50	CF	AURKAIP1	Conv.Mono
REX1BD	1.35487e-54	0.316151	0.944	0.835	3.46061e-50	CF	REX1BD	Conv.Mono
TXNL4A	1.36189e-54	0.327184	0.916	0.818	3.47855e-50	CF	TXNL4A	Conv.Mono
PRRC2C	1.41792e-54	0.290305	0.992	0.969	3.62166e-50	CF	PRRC2C	Conv.Mono
OSBPL8	1.68011e-54	0.341745	0.929	0.847	4.29133e-50	CF	OSBPL8	Conv.Mono
PYCARD	1.94163e-54	0.289216	1	0.99	4.95932e-50	CF	PYCARD	Conv.Mono
UQCRFS1	2.12579e-54	0.302479	0.953	0.86	5.42969e-50	CF	UQCRFS1	Conv.Mono
UBE2L3	2.15866e-54	0.278023	0.982	0.919	5.51365e-50	CF	UBE2L3	Conv.Mono
MT-CYB	2.18178e-54	0.286984	1	1	5.5727e-50	CF	MT-CYB	Conv.Mono
PPDPF	2.54553e-54	0.305547	0.989	0.968	6.50179e-50	CF	PPDPF	Conv.Mono
BID	2.80538e-54	0.331152	0.945	0.84	7.16551e-50	CF	BID	Conv.Mono
HSPE1	3.92724e-54	0.295472	0.997	0.971	1.00309e-49	CF	HSPE1	Conv.Mono
GTF3A	4.82145e-54	0.305952	0.977	0.907	1.2315e-49	CF	GTF3A	Conv.Mono
TWF2	4.8381e-54	0.346771	0.898	0.802	1.23575e-49	CF	TWF2	Conv.Mono
ATP6V1F	5.09902e-54	0.261213	1	0.997	1.30239e-49	CF	ATP6V1F	Conv.Mono
ACP1	5.54334e-54	0.363349	0.767	0.582	1.41588e-49	CF	ACP1	Conv.Mono
CD59	6.02065e-54	0.340418	0.968	0.865	1.53779e-49	CF	CD59	Conv.Mono
TMEM258	6.55976e-54	0.265952	0.998	0.987	1.6755e-49	CF	TMEM258	Conv.Mono
MTDH	7.74638e-54	0.27108	1	0.99	1.97858e-49	CF	MTDH	Conv.Mono
HNRNPU	1.00717e-53	0.312097	0.993	0.951	2.57252e-49	CF	HNRNPU	Conv.Mono
CKLF	1.10651e-53	0.376792	0.988	0.955	2.82624e-49	CF	CKLF	Conv.Mono
ATP5PB	1.2312e-53	0.285859	0.977	0.915	3.14472e-49	CF	ATP5PB	Conv.Mono
XRCC6	1.49346e-53	0.32849	0.89	0.755	3.8146e-49	CF	XRCC6	Conv.Mono
WASHC3	1.68817e-53	0.342672	0.787	0.605	4.31192e-49	CF	WASHC3	Conv.Mono
SLCO2B1	1.96949e-53	0.326774	0.984	0.928	5.03046e-49	CF	SLCO2B1	Conv.Mono
HLA-DMB	2.07127e-53	0.311699	0.989	0.962	5.29043e-49	CF	HLA-DMB	Conv.Mono
CD44	3.13813e-53	0.306569	1	0.996	8.01541e-49	CF	CD44	Conv.Mono
LSM14A	3.55125e-53	0.342086	0.798	0.627	9.0706e-49	CF	LSM14A	Conv.Mono
TRIR	3.59625e-53	0.283578	0.993	0.958	9.18554e-49	CF	TRIR	Conv.Mono
GK	3.90916e-53	0.384649	0.775	0.581	9.98477e-49	CF	GK	Conv.Mono
MAP2K2	4.81283e-53	0.356293	0.787	0.619	1.22929e-48	CF	MAP2K2	Conv.Mono
ALDH1A1	5.1697e-53	0.355041	0.929	0.818	1.32044e-48	CF	ALDH1A1	Conv.Mono
DHX36	5.43653e-53	0.329529	0.947	0.86	1.3886e-48	CF	DHX36	Conv.Mono
LSM3	5.79006e-53	0.299102	0.953	0.875	1.4789e-48	CF	LSM3	Conv.Mono
SQSTM1	5.85638e-53	0.347321	0.964	0.896	1.49584e-48	CF	SQSTM1	Conv.Mono
FAM50A	7.37443e-53	0.345782	0.838	0.682	1.88358e-48	CF	FAM50A	Conv.Mono
LASP1	7.67664e-53	0.345112	0.689	0.493	1.96077e-48	CF	LASP1	Conv.Mono
LRPAP1	9.32189e-53	0.292136	1	0.984	2.381e-48	CF	LRPAP1	Conv.Mono
RER1	1.1656e-52	0.30911	0.973	0.901	2.97717e-48	CF	RER1	Conv.Mono
TCP1	1.50057e-52	0.351327	0.852	0.697	3.83276e-48	CF	TCP1	Conv.Mono
SPAG9	1.53661e-52	0.36998	0.785	0.615	3.9248e-48	CF	SPAG9	Conv.Mono
SERPING1	1.59696e-52	0.436951	0.945	0.866	4.07895e-48	CF	SERPING1	Conv.Mono
HNRNPR	1.77361e-52	0.32248	0.942	0.871	4.53014e-48	CF	HNRNPR	Conv.Mono
PEPD	2.12502e-52	0.341779	0.908	0.796	5.42772e-48	CF	PEPD	Conv.Mono
NRIP1	2.34542e-52	0.373778	0.909	0.789	5.99068e-48	CF	NRIP1	Conv.Mono
TGFBR1	2.65603e-52	0.422016	0.641	0.47	6.78404e-48	CF	TGFBR1	Conv.Mono
RBIS	3.10304e-52	0.29915	0.962	0.891	7.92579e-48	CF	RBIS	Conv.Mono
SEC11C	4.22149e-52	0.334337	0.93	0.823	1.07825e-47	CF	SEC11C	Conv.Mono
PSMC5	5.63514e-52	0.35196	0.843	0.668	1.43933e-47	CF	PSMC5	Conv.Mono
SELENOS	5.86854e-52	0.306337	0.972	0.902	1.49894e-47	CF	SELENOS	Conv.Mono
SELENOW	5.87404e-52	0.305729	0.975	0.917	1.50035e-47	CF	SELENOW	Conv.Mono
NDUFB3	6.09689e-52	0.269947	0.994	0.958	1.55727e-47	CF	NDUFB3	Conv.Mono
SYNCRIP	1.10931e-51	0.319406	0.929	0.82	2.8334e-47	CF	SYNCRIP	Conv.Mono
SBDS	1.15461e-51	0.352647	0.806	0.636	2.94909e-47	CF	SBDS	Conv.Mono
MAP3K2	1.22245e-51	0.359661	0.866	0.721	3.12239e-47	CF	MAP3K2	Conv.Mono
CORO1C	2.26619e-51	0.300571	0.99	0.937	5.78831e-47	CF	CORO1C	Conv.Mono
PDCD6	4.24922e-51	0.293988	0.957	0.878	1.08534e-46	CF	PDCD6	Conv.Mono
SCCPDH	6.68087e-51	0.330717	0.904	0.752	1.70643e-46	CF	SCCPDH	Conv.Mono
ATP6AP2	7.26991e-51	0.284818	0.995	0.97	1.85688e-46	CF	ATP6AP2	Conv.Mono
FAM107B	7.58329e-51	0.359749	0.942	0.862	1.93692e-46	CF	FAM107B	Conv.Mono
UBE2D2	8.753e-51	0.329795	0.896	0.78	2.23569e-46	CF	UBE2D2	Conv.Mono
RPL7	9.43703e-51	0.256038	1	0.999	2.41041e-46	CF	RPL7	Conv.Mono
ARHGEF28	9.53917e-51	0.371058	0.614	0.418	2.4365e-46	CF	ARHGEF28	Conv.Mono
CSDE1	1.05274e-50	0.272043	0.996	0.964	2.6889e-46	CF	CSDE1	Conv.Mono
BLOC1S2	1.08375e-50	0.314589	0.945	0.855	2.7681e-46	CF	BLOC1S2	Conv.Mono
NDUFB6	1.20142e-50	0.309542	0.912	0.772	3.06866e-46	CF	NDUFB6	Conv.Mono
UFD1	1.47545e-50	0.350391	0.783	0.596	3.7686e-46	CF	UFD1	Conv.Mono
ATP2B1	1.7917e-50	0.384651	0.912	0.805	4.57635e-46	CF	ATP2B1	Conv.Mono
IFNAR1	1.94939e-50	0.359439	0.811	0.65	4.97914e-46	CF	IFNAR1	Conv.Mono
PRPF40A	2.18041e-50	0.291147	0.984	0.926	5.56921e-46	CF	PRPF40A	Conv.Mono
ATL3	3.05922e-50	0.348794	0.724	0.54	7.81385e-46	CF	ATL3	Conv.Mono
GNPDA1	3.2278e-50	0.360821	0.712	0.529	8.24446e-46	CF	GNPDA1	Conv.Mono
SH3GLB1	3.41147e-50	0.292756	0.973	0.914	8.71356e-46	CF	SH3GLB1	Conv.Mono
EIF3M	4.69222e-50	0.320287	0.931	0.827	1.19849e-45	CF	EIF3M	Conv.Mono
KIF5B	1.02574e-49	0.273097	0.986	0.927	2.61996e-45	CF	KIF5B	Conv.Mono
MBNL1	1.13997e-49	0.297162	0.989	0.965	2.9117e-45	CF	MBNL1	Conv.Mono
TMEM219	1.31031e-49	0.277647	0.982	0.934	3.3468e-45	CF	TMEM219	Conv.Mono
APBB1IP	1.32056e-49	0.333	0.91	0.82	3.37299e-45	CF	APBB1IP	Conv.Mono
OIP5-AS1	1.48499e-49	0.351505	0.729	0.557	3.79297e-45	CF	OIP5-AS1	Conv.Mono
DNAJC3	2.30774e-49	0.304828	0.963	0.875	5.89443e-45	CF	DNAJC3	Conv.Mono
TAX1BP1	2.72431e-49	0.258541	1	0.99	6.95843e-45	CF	TAX1BP1	Conv.Mono
KCNQ1	3.81095e-49	0.331118	0.426	0.248	9.73393e-45	CF	KCNQ1	Conv.Mono
HNRNPA2B1	4.80285e-49	0.257684	1	0.992	1.22674e-44	CF	HNRNPA2B1	Conv.Mono
PIN4	4.8851e-49	0.330928	0.728	0.548	1.24775e-44	CF	PIN4	Conv.Mono
MRPL40	7.0335e-49	0.321846	0.77	0.579	1.7965e-44	CF	MRPL40	Conv.Mono
SEC62	7.06596e-49	0.260373	0.994	0.971	1.80479e-44	CF	SEC62	Conv.Mono
VCP	8.87851e-49	0.346498	0.842	0.693	2.26775e-44	CF	VCP	Conv.Mono
PTPN11	1.02426e-48	0.364931	0.71	0.538	2.61616e-44	CF	PTPN11	Conv.Mono
ITGB2	1.1486e-48	0.286447	0.998	0.982	2.93376e-44	CF	ITGB2	Conv.Mono
TMEM208	1.38573e-48	0.346727	0.791	0.634	3.53942e-44	CF	TMEM208	Conv.Mono
MRPL54	1.67423e-48	0.306934	0.912	0.796	4.27631e-44	CF	MRPL54	Conv.Mono
ATP1B3	1.74343e-48	0.282188	0.99	0.935	4.45307e-44	CF	ATP1B3	Conv.Mono
KTN1	1.80647e-48	0.28933	0.992	0.972	4.61408e-44	CF	KTN1	Conv.Mono
TCEA1	2.26432e-48	0.33153	0.918	0.831	5.78352e-44	CF	TCEA1	Conv.Mono
PSMD2	2.59792e-48	0.344667	0.741	0.557	6.6356e-44	CF	PSMD2	Conv.Mono
SMC3	2.88284e-48	0.331355	0.817	0.646	7.36335e-44	CF	SMC3	Conv.Mono
ADRM1	3.25908e-48	0.327885	0.829	0.644	8.32434e-44	CF	ADRM1	Conv.Mono
PSMC2	3.34428e-48	0.324298	0.795	0.614	8.54197e-44	CF	PSMC2	Conv.Mono
BAG1	3.9301e-48	0.325851	0.848	0.706	1.00383e-43	CF	BAG1	Conv.Mono
PGP	4.38148e-48	0.339057	0.767	0.595	1.11912e-43	CF	PGP	Conv.Mono
CYC1	4.7269e-48	0.331268	0.77	0.587	1.20735e-43	CF	CYC1	Conv.Mono
TGFBI	5.27644e-48	0.382481	0.935	0.871	1.34771e-43	CF	TGFBI	Conv.Mono
PSMA6	5.33661e-48	0.252437	0.999	0.976	1.36308e-43	CF	PSMA6	Conv.Mono
COX17	5.67373e-48	0.2854	0.992	0.964	1.44919e-43	CF	COX17	Conv.Mono
PTPN6	5.94728e-48	0.281566	0.971	0.9	1.51905e-43	CF	PTPN6	Conv.Mono
NDUFA3	6.873e-48	0.258958	0.974	0.84	1.7555e-43	CF	NDUFA3	Conv.Mono
NCOA4	7.44142e-48	0.307921	0.922	0.819	1.90069e-43	CF	NCOA4	Conv.Mono
PHB	1.14981e-47	0.300193	0.901	0.775	2.93684e-43	CF	PHB	Conv.Mono
PRDX6	1.30335e-47	0.292383	0.955	0.878	3.32903e-43	CF	PRDX6	Conv.Mono
NEMF	1.37682e-47	0.334016	0.795	0.615	3.51668e-43	CF	NEMF	Conv.Mono
LY86	2.09712e-47	0.333623	0.919	0.827	5.35645e-43	CF	LY86	Conv.Mono
EIF3A	2.65533e-47	0.272236	0.993	0.964	6.78224e-43	CF	EIF3A	Conv.Mono
PSMD4	2.65551e-47	0.319721	0.803	0.619	6.78269e-43	CF	PSMD4	Conv.Mono
ACTG1	2.6901e-47	0.270592	1	0.997	6.87106e-43	CF	ACTG1	Conv.Mono
NDUFC1	2.98161e-47	0.280672	0.973	0.917	7.61562e-43	CF	NDUFC1	Conv.Mono
SEC61G	3.17035e-47	0.260745	0.996	0.976	8.09771e-43	CF	SEC61G	Conv.Mono
CYBB	4.61744e-47	0.294141	0.999	0.999	1.17939e-42	CF	CYBB	Conv.Mono
SMDT1	5.28021e-47	0.282224	0.973	0.911	1.34867e-42	CF	SMDT1	Conv.Mono
ATP5MC1	5.80977e-47	0.288405	0.958	0.868	1.48393e-42	CF	ATP5MC1	Conv.Mono
ARHGDIA	8.72943e-47	0.295008	0.943	0.834	2.22967e-42	CF	ARHGDIA	Conv.Mono
PARAL1	1.12013e-46	0.305693	0.869	0.696	2.86103e-42	CF	PARAL1	Conv.Mono
PAPOLA	1.20493e-46	0.29653	0.963	0.905	3.07764e-42	CF	PAPOLA	Conv.Mono
TIPRL	2.18527e-46	0.305162	0.819	0.651	5.58162e-42	CF	TIPRL	Conv.Mono
MRPS23	2.472e-46	0.304323	0.747	0.551	6.31398e-42	CF	MRPS23	Conv.Mono
TOMM20	2.61796e-46	0.264629	0.991	0.958	6.68678e-42	CF	TOMM20	Conv.Mono
PHLDA3	2.82707e-46	0.35256	0.912	0.8	7.2209e-42	CF	PHLDA3	Conv.Mono
SNRPB	3.09904e-46	0.296111	0.931	0.847	7.91557e-42	CF	SNRPB	Conv.Mono
TMED5	4.19533e-46	0.280124	0.981	0.923	1.07157e-41	CF	TMED5	Conv.Mono
COMMD6	4.35966e-46	0.250693	1	0.99	1.11355e-41	CF	COMMD6	Conv.Mono
FAM49B	4.95033e-46	0.283811	0.964	0.889	1.26441e-41	CF	FAM49B	Conv.Mono
SELENOF	5.00422e-46	0.271627	0.959	0.878	1.27818e-41	CF	SELENOF	Conv.Mono
TPR	5.33355e-46	0.302249	0.947	0.868	1.36229e-41	CF	TPR	Conv.Mono
TLN1	5.76431e-46	0.277317	0.992	0.971	1.47232e-41	CF	TLN1	Conv.Mono
PPIG	6.29981e-46	0.304287	0.959	0.897	1.6091e-41	CF	PPIG	Conv.Mono
NRP1	7.43252e-46	0.347926	0.765	0.601	1.89841e-41	CF	NRP1	Conv.Mono
DSE	7.6373e-46	0.34168	0.935	0.85	1.95072e-41	CF	DSE	Conv.Mono
SNRPD1	7.77395e-46	0.276693	0.945	0.865	1.98562e-41	CF	SNRPD1	Conv.Mono
METRNL	8.05222e-46	0.369339	0.798	0.645	2.0567e-41	CF	METRNL	Conv.Mono
CCT3	1.01267e-45	0.309062	0.86	0.709	2.58657e-41	CF	CCT3	Conv.Mono
NRDC	1.0198e-45	0.316567	0.852	0.712	2.60477e-41	CF	NRDC	Conv.Mono
BLVRA	1.23223e-45	0.296972	0.962	0.893	3.14736e-41	CF	BLVRA	Conv.Mono
CEBPZ	1.54596e-45	0.331705	0.705	0.532	3.94868e-41	CF	CEBPZ	Conv.Mono
SEL1L	1.95073e-45	0.284649	0.96	0.88	4.98255e-41	CF	SEL1L	Conv.Mono
PPP1R12A	2.63819e-45	0.314082	0.887	0.761	6.73848e-41	CF	PPP1R12A	Conv.Mono
C19orf53	2.70737e-45	0.255641	0.987	0.94	6.91516e-41	CF	C19orf53	Conv.Mono
MRPL57	3.31065e-45	0.268205	0.97	0.919	8.45607e-41	CF	MRPL57	Conv.Mono
NANS	3.67341e-45	0.316409	0.906	0.786	9.38263e-41	CF	NANS	Conv.Mono
ANP32B	3.70899e-45	0.254661	0.996	0.973	9.4735e-41	CF	ANP32B	Conv.Mono
PSME2	3.73761e-45	0.304285	0.998	0.956	9.54661e-41	CF	PSME2	Conv.Mono
UBE2V1	5.2448e-45	0.281958	0.953	0.866	1.33963e-40	CF	UBE2V1	Conv.Mono
TRAM1	6.57299e-45	0.295454	0.97	0.915	1.67887e-40	CF	TRAM1	Conv.Mono
ATP1A1	7.00737e-45	0.328907	0.775	0.622	1.78982e-40	CF	ATP1A1	Conv.Mono
UPP1	7.03692e-45	0.268387	0.978	0.917	1.79737e-40	CF	UPP1	Conv.Mono
SCAF11	7.66566e-45	0.26192	0.996	0.97	1.95796e-40	CF	SCAF11	Conv.Mono
MRPS10	8.15948e-45	0.308938	0.67	0.491	2.08409e-40	CF	MRPS10	Conv.Mono
VDAC2	8.78489e-45	0.273802	0.979	0.904	2.24384e-40	CF	VDAC2	Conv.Mono
PLEC	9.3986e-45	0.350494	0.866	0.746	2.40059e-40	CF	PLEC	Conv.Mono
CERT1	1.56481e-44	0.317158	0.925	0.83	3.99683e-40	CF	CERT1	Conv.Mono
HLA-DRA	2.14254e-44	0.27221	1	1	5.47247e-40	CF	HLA-DRA	Conv.Mono
OSTM1	2.62493e-44	0.303553	0.858	0.718	6.70459e-40	CF	OSTM1	Conv.Mono
PRKAR1A	2.64234e-44	0.289789	0.906	0.777	6.74905e-40	CF	PRKAR1A	Conv.Mono
EEA1	3.64096e-44	0.316481	0.93	0.822	9.29975e-40	CF	EEA1	Conv.Mono
EIF2A	3.95167e-44	0.30532	0.859	0.728	1.00933e-39	CF	EIF2A	Conv.Mono
DHRS7	4.10589e-44	0.32974	0.833	0.697	1.04873e-39	CF	DHRS7	Conv.Mono
UXT	4.74189e-44	0.278795	0.964	0.887	1.21117e-39	CF	UXT	Conv.Mono
STUB1	4.81772e-44	0.299971	0.827	0.672	1.23054e-39	CF	STUB1	Conv.Mono
ETF1	5.11166e-44	0.319854	0.784	0.613	1.30562e-39	CF	ETF1	Conv.Mono
GSPT1	6.513e-44	0.294797	0.939	0.861	1.66355e-39	CF	GSPT1	Conv.Mono
SRSF7	6.69112e-44	0.296923	0.938	0.853	1.70905e-39	CF	SRSF7	Conv.Mono
SPPL2A	6.77822e-44	0.283087	0.953	0.871	1.73129e-39	CF	SPPL2A	Conv.Mono
CCDC47	7.27167e-44	0.29493	0.893	0.76	1.85733e-39	CF	CCDC47	Conv.Mono
KRAS	8.43525e-44	0.318038	0.861	0.723	2.15453e-39	CF	KRAS	Conv.Mono
PTTG1IP	9.08494e-44	0.277723	0.983	0.943	2.32048e-39	CF	PTTG1IP	Conv.Mono
NAMPT	9.23157e-44	0.451981	0.931	0.863	2.35793e-39	CF	NAMPT	Conv.Mono
PPCS	1.00227e-43	0.274269	0.946	0.852	2.56001e-39	CF	PPCS	Conv.Mono
NDUFB9	1.04904e-43	0.279136	0.965	0.885	2.67945e-39	CF	NDUFB9	Conv.Mono
SHTN1	1.11197e-43	0.295251	0.96	0.886	2.8402e-39	CF	SHTN1	Conv.Mono
BOD1L1	1.29007e-43	0.32259	0.923	0.844	3.2951e-39	CF	BOD1L1	Conv.Mono
PA2G4	1.35242e-43	0.291776	0.939	0.838	3.45436e-39	CF	PA2G4	Conv.Mono
XRN2	1.38112e-43	0.266134	0.972	0.923	3.52765e-39	CF	XRN2	Conv.Mono
HEBP2	1.86866e-43	0.354782	0.791	0.646	4.77293e-39	CF	HEBP2	Conv.Mono
GPN3	2.04099e-43	0.332893	0.613	0.441	5.2131e-39	CF	GPN3	Conv.Mono
UHMK1	2.1077e-43	0.304575	0.763	0.595	5.38348e-39	CF	UHMK1	Conv.Mono
URI1	2.17496e-43	0.318347	0.734	0.553	5.55527e-39	CF	URI1	Conv.Mono
PPP1R7	2.71796e-43	0.299426	0.79	0.626	6.94222e-39	CF	PPP1R7	Conv.Mono
GLA	2.87314e-43	0.35226	0.621	0.443	7.33857e-39	CF	GLA	Conv.Mono
PTPRE	3.55328e-43	0.457335	0.5	0.342	9.07578e-39	CF	PTPRE	Conv.Mono
PICALM	4.51343e-43	0.297334	0.898	0.765	1.15282e-38	CF	PICALM	Conv.Mono
MLEC	5.31901e-43	0.30681	0.882	0.75	1.35858e-38	CF	MLEC	Conv.Mono
SLC25A24	5.62594e-43	0.281836	0.956	0.885	1.43698e-38	CF	SLC25A24	Conv.Mono
PRDX4	6.01555e-43	0.31976	0.806	0.656	1.53649e-38	CF	PRDX4	Conv.Mono
PSMB10	6.40982e-43	0.323104	0.904	0.797	1.6372e-38	CF	PSMB10	Conv.Mono
PLAAT3	6.74289e-43	0.302815	0.979	0.919	1.72227e-38	CF	PLAAT3	Conv.Mono
LIMS1	1.03232e-42	0.335041	0.928	0.87	2.63674e-38	CF	LIMS1	Conv.Mono
PRDX5	1.04362e-42	0.266024	0.988	0.942	2.66562e-38	CF	PRDX5	Conv.Mono
ILF2	1.4103e-42	0.29807	0.741	0.56	3.6022e-38	CF	ILF2	Conv.Mono
PRDX3	1.54796e-42	0.258777	0.975	0.906	3.95379e-38	CF	PRDX3	Conv.Mono
TMEM165	1.57875e-42	0.266383	0.948	0.867	4.03243e-38	CF	TMEM165	Conv.Mono
FAM174C	1.85879e-42	0.295812	0.811	0.642	4.74772e-38	CF	FAM174C	Conv.Mono
DNAJC7	1.91838e-42	0.295084	0.895	0.802	4.89993e-38	CF	DNAJC7	Conv.Mono
PLGRKT	1.95669e-42	0.316669	0.587	0.412	4.99777e-38	CF	PLGRKT	Conv.Mono
RALA	2.53761e-42	0.365278	0.697	0.534	6.48157e-38	CF	RALA	Conv.Mono
DDRGK1	2.64258e-42	0.281738	0.731	0.538	6.74969e-38	CF	DDRGK1	Conv.Mono
PBDC1	3.58718e-42	0.287751	0.849	0.698	9.16238e-38	CF	PBDC1	Conv.Mono
HAX1	3.61358e-42	0.290087	0.764	0.611	9.2298e-38	CF	HAX1	Conv.Mono
CPVL	3.78236e-42	0.30834	0.961	0.895	9.6609e-38	CF	CPVL	Conv.Mono
ARL8B	3.92925e-42	0.294431	0.89	0.766	1.00361e-37	CF	ARL8B	Conv.Mono
FAM120A	4.40036e-42	0.293283	0.943	0.86	1.12394e-37	CF	FAM120A	Conv.Mono
MRPL3	4.61859e-42	0.311841	0.692	0.51	1.17968e-37	CF	MRPL3	Conv.Mono
PPP1CA	5.06242e-42	0.257017	0.976	0.92	1.29304e-37	CF	PPP1CA	Conv.Mono
FAM204A	5.26042e-42	0.297586	0.865	0.731	1.34362e-37	CF	FAM204A	Conv.Mono
TMBIM1	5.45834e-42	0.314954	0.825	0.685	1.39417e-37	CF	TMBIM1	Conv.Mono
NDUFA11	6.24208e-42	0.257744	0.997	0.968	1.59435e-37	CF	NDUFA11	Conv.Mono
SMARCA5	6.62368e-42	0.286466	0.925	0.822	1.69182e-37	CF	SMARCA5	Conv.Mono
CPE	6.97484e-42	0.293401	0.47	0.286	1.78151e-37	CF	CPE	Conv.Mono
EIF3H	7.36482e-42	0.25671	0.982	0.937	1.88112e-37	CF	EIF3H	Conv.Mono
GGCT	1.03571e-41	0.332706	0.708	0.537	2.6454e-37	CF	GGCT	Conv.Mono
NDUFAF8	1.15581e-41	0.322245	0.645	0.481	2.95216e-37	CF	NDUFAF8	Conv.Mono
LRRFIP2	1.20839e-41	0.324706	0.688	0.518	3.08647e-37	CF	LRRFIP2	Conv.Mono
TRPV2	1.25648e-41	0.291009	0.852	0.704	3.20931e-37	CF	TRPV2	Conv.Mono
SDHB	1.57382e-41	0.281806	0.871	0.724	4.01984e-37	CF	SDHB	Conv.Mono
SLTM	1.62872e-41	0.292652	0.913	0.816	4.16007e-37	CF	SLTM	Conv.Mono
SERPINB6	2.18807e-41	0.274026	0.949	0.858	5.58877e-37	CF	SERPINB6	Conv.Mono
ACADVL	2.54623e-41	0.315204	0.9	0.805	6.50359e-37	CF	ACADVL	Conv.Mono
HOOK3	2.96648e-41	0.331039	0.836	0.7	7.57699e-37	CF	HOOK3	Conv.Mono
GHITM	3.17588e-41	0.268458	0.957	0.886	8.11183e-37	CF	GHITM	Conv.Mono
CD99	3.63868e-41	0.367566	0.928	0.903	9.29391e-37	CF	CD99	Conv.Mono
DENR	3.76839e-41	0.283468	0.819	0.669	9.62521e-37	CF	DENR	Conv.Mono
TSPAN4	3.86965e-41	0.311665	0.748	0.55	9.88387e-37	CF	TSPAN4	Conv.Mono
MRPS18C	4.69605e-41	0.282485	0.922	0.824	1.19947e-36	CF	MRPS18C	Conv.Mono
DDX46	4.97773e-41	0.279321	0.937	0.868	1.27141e-36	CF	DDX46	Conv.Mono
RAB31	5.23874e-41	0.271425	0.99	0.959	1.33808e-36	CF	RAB31	Conv.Mono
RNF7	5.92537e-41	0.252038	0.979	0.927	1.51346e-36	CF	RNF7	Conv.Mono
GTF3C6	6.03719e-41	0.276844	0.94	0.833	1.54202e-36	CF	GTF3C6	Conv.Mono
PSMD12	6.41514e-41	0.291621	0.79	0.615	1.63855e-36	CF	PSMD12	Conv.Mono
RBM39	7.15442e-41	0.263948	0.975	0.928	1.82738e-36	CF	RBM39	Conv.Mono
MRPL11	8.99842e-41	0.276838	0.843	0.692	2.29838e-36	CF	MRPL11	Conv.Mono
NDUFB10	1.00029e-40	0.25138	0.987	0.942	2.55495e-36	CF	NDUFB10	Conv.Mono
SRSF5	1.50761e-40	0.268273	0.952	0.88	3.85073e-36	CF	SRSF5	Conv.Mono
GDI2	1.86241e-40	0.255082	0.962	0.886	4.75696e-36	CF	GDI2	Conv.Mono
PSMA4	1.89837e-40	0.260186	0.994	0.955	4.8488e-36	CF	PSMA4	Conv.Mono
DIAPH1	2.00935e-40	0.295908	0.935	0.867	5.13228e-36	CF	DIAPH1	Conv.Mono
USP14	3.09134e-40	0.296819	0.842	0.7	7.89589e-36	CF	USP14	Conv.Mono
RAB14	3.73017e-40	0.25615	0.976	0.925	9.5276e-36	CF	RAB14	Conv.Mono
VPS13C	3.82675e-40	0.283287	0.953	0.88	9.7743e-36	CF	VPS13C	Conv.Mono
CYP27A1	4.0686e-40	0.297454	0.984	0.925	1.0392e-35	CF	CYP27A1	Conv.Mono
PLAUR	4.46098e-40	0.263484	0.994	0.963	1.13942e-35	CF	PLAUR	Conv.Mono
CAB39	5.02318e-40	0.30892	0.756	0.609	1.28302e-35	CF	CAB39	Conv.Mono
FEZ2	5.04035e-40	0.314816	0.853	0.744	1.28741e-35	CF	FEZ2	Conv.Mono
EMP1	5.19396e-40	0.465977	0.461	0.296	1.32664e-35	CF	EMP1	Conv.Mono
ERP44	6.37205e-40	0.269081	0.924	0.805	1.62755e-35	CF	ERP44	Conv.Mono
DDT	6.66413e-40	0.264275	0.966	0.9	1.70215e-35	CF	DDT	Conv.Mono
XPO1	7.40079e-40	0.306576	0.821	0.678	1.89031e-35	CF	XPO1	Conv.Mono
SMIM26	8.673e-40	0.265592	0.955	0.889	2.21526e-35	CF	SMIM26	Conv.Mono
RNF181	8.79635e-40	0.259218	0.966	0.883	2.24676e-35	CF	RNF181	Conv.Mono
SLC8A1	9.0393e-40	0.326912	0.905	0.808	2.30882e-35	CF	SLC8A1	Conv.Mono
NME1	1.19048e-39	0.335924	0.718	0.561	3.04072e-35	CF	NME1	Conv.Mono
PPM1G	1.19863e-39	0.273496	0.933	0.858	3.06154e-35	CF	PPM1G	Conv.Mono
SEPHS2	1.59536e-39	0.312829	0.754	0.589	4.07487e-35	CF	SEPHS2	Conv.Mono
WDR1	1.8041e-39	0.265068	0.939	0.838	4.60803e-35	CF	WDR1	Conv.Mono
PTPN1	2.23725e-39	0.315497	0.676	0.508	5.71439e-35	CF	PTPN1	Conv.Mono
CCT4	2.40648e-39	0.278547	0.901	0.79	6.14664e-35	CF	CCT4	Conv.Mono
CLINT1	2.46314e-39	0.296479	0.884	0.781	6.29135e-35	CF	CLINT1	Conv.Mono
DNAJC21	3.43935e-39	0.304409	0.761	0.596	8.7848e-35	CF	DNAJC21	Conv.Mono
ESF1	4.06942e-39	0.298211	0.721	0.558	1.03941e-34	CF	ESF1	Conv.Mono
ATG3	4.40219e-39	0.255161	0.941	0.854	1.12441e-34	CF	ATG3	Conv.Mono
IQSEC1	4.59421e-39	0.288573	0.778	0.615	1.17345e-34	CF	IQSEC1	Conv.Mono
UBXN1	4.61505e-39	0.268081	0.962	0.893	1.17878e-34	CF	UBXN1	Conv.Mono
FERMT3	4.6942e-39	0.269736	0.928	0.84	1.19899e-34	CF	FERMT3	Conv.Mono
DNTTIP2	5.14681e-39	0.299523	0.628	0.461	1.3146e-34	CF	DNTTIP2	Conv.Mono
SRSF10	5.45835e-39	0.282855	0.807	0.645	1.39417e-34	CF	SRSF10	Conv.Mono
ETFA	5.83101e-39	0.295031	0.804	0.646	1.48936e-34	CF	ETFA	Conv.Mono
DNMT1	7.93504e-39	0.357752	0.699	0.545	2.02677e-34	CF	DNMT1	Conv.Mono
FUNDC2	8.81231e-39	0.27775	0.76	0.59	2.25084e-34	CF	FUNDC2	Conv.Mono
TMEM160	9.55239e-39	0.282594	0.872	0.761	2.43987e-34	CF	TMEM160	Conv.Mono
ACBD3	1.09734e-38	0.29128	0.793	0.642	2.80284e-34	CF	ACBD3	Conv.Mono
GPRIN3	1.34319e-38	0.295924	0.967	0.923	3.43077e-34	CF	GPRIN3	Conv.Mono
PNPLA6	1.3984e-38	0.282869	0.947	0.882	3.57178e-34	CF	PNPLA6	Conv.Mono
RIOK3	1.42497e-38	0.296014	0.865	0.759	3.63966e-34	CF	RIOK3	Conv.Mono
EIF4E2	1.81959e-38	0.284984	0.827	0.681	4.6476e-34	CF	EIF4E2	Conv.Mono
HCK	2.03344e-38	0.278476	0.947	0.861	5.19381e-34	CF	HCK	Conv.Mono
HSPB1	2.05453e-38	0.279523	0.996	0.981	5.24768e-34	CF	HSPB1	Conv.Mono
MKNK1	2.62568e-38	0.319417	0.643	0.497	6.70651e-34	CF	MKNK1	Conv.Mono
HAVCR2	2.73657e-38	0.320952	0.684	0.53	6.98974e-34	CF	HAVCR2	Conv.Mono
SIRPB1	2.79633e-38	0.289529	0.662	0.484	7.14239e-34	CF	SIRPB1	Conv.Mono
NDUFA8	2.82967e-38	0.271315	0.733	0.558	7.22755e-34	CF	NDUFA8	Conv.Mono
CCT7	3.34031e-38	0.320734	0.657	0.503	8.53183e-34	CF	CCT7	Conv.Mono
VPS26A	3.82278e-38	0.278974	0.84	0.711	9.76414e-34	CF	VPS26A	Conv.Mono
RAB32	4.45814e-38	0.287698	0.873	0.757	1.1387e-33	CF	RAB32	Conv.Mono
SRSF2	4.68079e-38	0.276843	0.927	0.84	1.19557e-33	CF	SRSF2	Conv.Mono
PDIA6	4.82828e-38	0.257887	0.975	0.911	1.23324e-33	CF	PDIA6	Conv.Mono
MRPS34	5.56008e-38	0.292893	0.819	0.687	1.42016e-33	CF	MRPS34	Conv.Mono
GGA2	6.2065e-38	0.2882	0.931	0.843	1.58526e-33	CF	GGA2	Conv.Mono
ZFP36L2	8.64349e-38	0.291546	0.982	0.958	2.20772e-33	CF	ZFP36L2	Conv.Mono
ARFGAP3	8.75149e-38	0.323686	0.713	0.56	2.23531e-33	CF	ARFGAP3	Conv.Mono
DCP2	9.1585e-38	0.316299	0.718	0.574	2.33926e-33	CF	DCP2	Conv.Mono
QKI	9.61628e-38	0.258103	0.987	0.949	2.45619e-33	CF	QKI	Conv.Mono
GRK3	9.62278e-38	0.288747	0.78	0.631	2.45785e-33	CF	GRK3	Conv.Mono
MRPS28	1.03224e-37	0.303035	0.631	0.467	2.63654e-33	CF	MRPS28	Conv.Mono
TKT	1.35154e-37	0.254143	1	0.985	3.4521e-33	CF	TKT	Conv.Mono
NDUFA5	1.35832e-37	0.257117	0.882	0.746	3.46943e-33	CF	NDUFA5	Conv.Mono
CD86	1.74809e-37	0.301682	0.831	0.706	4.46497e-33	CF	CD86	Conv.Mono
FPR3	2.22114e-37	0.396712	0.697	0.557	5.67324e-33	CF	FPR3	Conv.Mono
REEP3	2.52233e-37	0.264134	0.916	0.814	6.44253e-33	CF	REEP3	Conv.Mono
ERLEC1	2.7619e-37	0.267907	0.877	0.748	7.05446e-33	CF	ERLEC1	Conv.Mono
TERF2IP	2.81578e-37	0.281934	0.836	0.704	7.19207e-33	CF	TERF2IP	Conv.Mono
POLR2J3	3.25952e-37	0.34162	0.665	0.508	8.32547e-33	CF	POLR2J3	Conv.Mono
LPCAT2	3.39581e-37	0.309604	0.759	0.624	8.67357e-33	CF	LPCAT2	Conv.Mono
THEMIS2	3.99486e-37	0.281398	0.92	0.844	1.02037e-32	CF	THEMIS2	Conv.Mono
CLIC4	4.40636e-37	0.298788	0.859	0.738	1.12547e-32	CF	CLIC4	Conv.Mono
PBRM1	4.64558e-37	0.28929	0.87	0.739	1.18657e-32	CF	PBRM1	Conv.Mono
RBM47	4.68022e-37	0.287348	0.936	0.875	1.19542e-32	CF	RBM47	Conv.Mono
MRPS7	4.72628e-37	0.287922	0.711	0.556	1.20719e-32	CF	MRPS7	Conv.Mono
CTNNA1	5.60292e-37	0.274091	0.894	0.792	1.4311e-32	CF	CTNNA1	Conv.Mono
NAA38	5.64079e-37	0.306721	0.831	0.723	1.44077e-32	CF	NAA38	Conv.Mono
RPA3	5.77096e-37	0.273031	0.755	0.599	1.47402e-32	CF	RPA3	Conv.Mono
HDLBP	5.94988e-37	0.280522	0.892	0.788	1.51972e-32	CF	HDLBP	Conv.Mono
CD9	6.21905e-37	0.308593	0.999	0.996	1.58847e-32	CF	CD9	Conv.Mono
SDCCAG8	6.30822e-37	0.284731	0.888	0.793	1.61125e-32	CF	SDCCAG8	Conv.Mono
CISD3	6.58968e-37	0.275154	0.785	0.629	1.68314e-32	CF	CISD3	Conv.Mono
LPIN2	7.92568e-37	0.309391	0.689	0.543	2.02438e-32	CF	LPIN2	Conv.Mono
NHP2	7.97936e-37	0.277691	0.835	0.711	2.03809e-32	CF	NHP2	Conv.Mono
C1orf43	8.05785e-37	0.255511	0.907	0.822	2.05814e-32	CF	C1orf43	Conv.Mono
COPB2	8.25317e-37	0.277985	0.758	0.593	2.10803e-32	CF	COPB2	Conv.Mono
SMIM19	8.78619e-37	0.2806	0.677	0.518	2.24417e-32	CF	SMIM19	Conv.Mono
ATP2A2	9.80124e-37	0.306963	0.676	0.531	2.50343e-32	CF	ATP2A2	Conv.Mono
PSMC1	1.0388e-36	0.289623	0.773	0.619	2.6533e-32	CF	PSMC1	Conv.Mono
CAPN2	1.05621e-36	0.329641	0.721	0.573	2.69776e-32	CF	CAPN2	Conv.Mono
CBR1	1.07414e-36	0.283812	0.835	0.696	2.74358e-32	CF	CBR1	Conv.Mono
NUDC	1.10847e-36	0.273027	0.87	0.758	2.83125e-32	CF	NUDC	Conv.Mono
EIF4H	1.1508e-36	0.290308	0.72	0.566	2.93937e-32	CF	EIF4H	Conv.Mono
VPS36	1.30387e-36	0.274786	0.802	0.664	3.33035e-32	CF	VPS36	Conv.Mono
IARS2	1.5054e-36	0.288688	0.793	0.646	3.84508e-32	CF	IARS2	Conv.Mono
PPFIA1	1.608e-36	0.299684	0.854	0.716	4.10715e-32	CF	PPFIA1	Conv.Mono
APOC2	1.99367e-36	0.758565	0.539	0.35	5.09223e-32	CF	APOC2	Conv.Mono
SNF8	2.21297e-36	0.27273	0.866	0.753	5.65236e-32	CF	SNF8	Conv.Mono
VAMP3	2.70536e-36	0.274726	0.873	0.758	6.91003e-32	CF	VAMP3	Conv.Mono
C14orf119	2.82632e-36	0.271355	0.814	0.655	7.219e-32	CF	C14orf119	Conv.Mono
TXNL1	3.22409e-36	0.260632	0.893	0.779	8.23497e-32	CF	TXNL1	Conv.Mono
ID2	3.46924e-36	0.314066	0.951	0.897	8.86115e-32	CF	ID2	Conv.Mono
MBD2	4.30441e-36	0.29606	0.935	0.883	1.09943e-31	CF	MBD2	Conv.Mono
SLC49A3	4.77012e-36	0.288278	0.439	0.287	1.21838e-31	CF	SLC49A3	Conv.Mono
CCDC85B	4.98349e-36	0.287714	0.83	0.692	1.27288e-31	CF	CCDC85B	Conv.Mono
ATP6V1B2	5.10371e-36	0.267223	0.926	0.836	1.30359e-31	CF	ATP6V1B2	Conv.Mono
UFC1	5.79472e-36	0.26081	0.97	0.912	1.48009e-31	CF	UFC1	Conv.Mono
TOP1	6.28814e-36	0.264349	0.918	0.809	1.60612e-31	CF	TOP1	Conv.Mono
AKAP9	6.44021e-36	0.284695	0.953	0.885	1.64496e-31	CF	AKAP9	Conv.Mono
MTHFD2	6.54029e-36	0.363664	0.621	0.48	1.67052e-31	CF	MTHFD2	Conv.Mono
CLIP1	6.66542e-36	0.28714	0.797	0.653	1.70248e-31	CF	CLIP1	Conv.Mono
LARP4	7.07509e-36	0.27377	0.751	0.594	1.80712e-31	CF	LARP4	Conv.Mono
PIGP	7.58185e-36	0.273569	0.725	0.558	1.93656e-31	CF	PIGP	Conv.Mono
STX4	8.69624e-36	0.292774	0.72	0.561	2.22119e-31	CF	STX4	Conv.Mono
PNRC2	8.80954e-36	0.271775	0.833	0.706	2.25013e-31	CF	PNRC2	Conv.Mono
VPS35	1.13332e-35	0.255366	0.957	0.876	2.89472e-31	CF	VPS35	Conv.Mono
HNRNPD	1.15141e-35	0.259263	0.937	0.845	2.94093e-31	CF	HNRNPD	Conv.Mono
AGPAT2	1.18745e-35	0.296397	0.866	0.778	3.03298e-31	CF	AGPAT2	Conv.Mono
MAML2	1.29006e-35	0.309992	0.743	0.617	3.29507e-31	CF	MAML2	Conv.Mono
KPNA4	1.29907e-35	0.293205	0.783	0.654	3.31808e-31	CF	KPNA4	Conv.Mono
ARCN1	1.57423e-35	0.286325	0.74	0.593	4.0209e-31	CF	ARCN1	Conv.Mono
FAM162A	1.6147e-35	0.269258	0.875	0.762	4.12428e-31	CF	FAM162A	Conv.Mono
NTAN1	1.68682e-35	0.295297	0.673	0.514	4.30849e-31	CF	NTAN1	Conv.Mono
LPP	2.27541e-35	0.299126	0.829	0.7	5.81185e-31	CF	LPP	Conv.Mono
NMB	2.4113e-35	0.38608	0.647	0.462	6.15894e-31	CF	NMB	Conv.Mono
PLEK	3.18381e-35	0.278734	0.972	0.906	8.13209e-31	CF	PLEK	Conv.Mono
TACC1	3.19979e-35	0.290507	0.799	0.667	8.17291e-31	CF	TACC1	Conv.Mono
ZMAT2	3.45169e-35	0.26964	0.837	0.705	8.8163e-31	CF	ZMAT2	Conv.Mono
CORO1B	3.78225e-35	0.270374	0.772	0.599	9.66063e-31	CF	CORO1B	Conv.Mono
RPS6KA3	3.91405e-35	0.332502	0.747	0.611	9.99726e-31	CF	RPS6KA3	Conv.Mono
ALAS1	3.91522e-35	0.347649	0.913	0.81	1.00002e-30	CF	ALAS1	Conv.Mono
G3BP2	4.23222e-35	0.273883	0.836	0.712	1.08099e-30	CF	G3BP2	Conv.Mono
RAD23A	5.85005e-35	0.253359	0.947	0.873	1.49422e-30	CF	RAD23A	Conv.Mono
EHD4	5.91867e-35	0.288924	0.797	0.664	1.51175e-30	CF	EHD4	Conv.Mono
LYRM2	6.98794e-35	0.294447	0.764	0.63	1.78486e-30	CF	LYRM2	Conv.Mono
ME2	7.41962e-35	0.30774	0.762	0.633	1.89512e-30	CF	ME2	Conv.Mono
MAPK1	8.11565e-35	0.280086	0.85	0.727	2.0729e-30	CF	MAPK1	Conv.Mono
ECHS1	9.12887e-35	0.26465	0.831	0.697	2.33169e-30	CF	ECHS1	Conv.Mono
IFI16	9.19292e-35	0.258832	0.978	0.931	2.34806e-30	CF	IFI16	Conv.Mono
LSM4	9.6727e-35	0.266417	0.916	0.846	2.4706e-30	CF	LSM4	Conv.Mono
DDAH2	1.01795e-34	0.293899	0.856	0.741	2.60005e-30	CF	DDAH2	Conv.Mono
JAK1	1.07838e-34	0.251872	0.941	0.856	2.75439e-30	CF	JAK1	Conv.Mono
ACSL3	1.7854e-34	0.304661	0.673	0.52	4.56028e-30	CF	ACSL3	Conv.Mono
GLIPR1	2.87825e-34	0.285332	0.954	0.888	7.35163e-30	CF	GLIPR1	Conv.Mono
CENPX	2.95939e-34	0.279324	0.77	0.61	7.55886e-30	CF	CENPX	Conv.Mono
FN1	3.66797e-34	0.615759	0.967	0.969	9.36874e-30	CF	FN1	Conv.Mono
ABHD2	4.01429e-34	0.301561	0.879	0.774	1.02533e-29	CF	ABHD2	Conv.Mono
CACYBP	4.2173e-34	0.267594	0.894	0.791	1.07718e-29	CF	CACYBP	Conv.Mono
TNFAIP8	4.2946e-34	0.30266	0.697	0.552	1.09693e-29	CF	TNFAIP8	Conv.Mono
PARP14	6.16026e-34	0.272985	0.947	0.875	1.57345e-29	CF	PARP14	Conv.Mono
RGCC	6.51613e-34	0.26477	0.992	0.993	1.66435e-29	CF	RGCC	Conv.Mono
SDF2L1	6.55796e-34	0.286802	0.775	0.619	1.67503e-29	CF	SDF2L1	Conv.Mono
HIPK3	6.67451e-34	0.311683	0.654	0.522	1.7048e-29	CF	HIPK3	Conv.Mono
EZR	7.14575e-34	0.344802	0.806	0.698	1.82517e-29	CF	EZR	Conv.Mono
IDH3G	7.72893e-34	0.281819	0.635	0.483	1.97412e-29	CF	IDH3G	Conv.Mono
MDH2	8.18901e-34	0.251002	0.94	0.846	2.09164e-29	CF	MDH2	Conv.Mono
PDCL3	8.54117e-34	0.273493	0.685	0.533	2.18159e-29	CF	PDCL3	Conv.Mono
G3BP1	1.35131e-33	0.277775	0.803	0.674	3.45152e-29	CF	G3BP1	Conv.Mono
MPHOSPH10	1.37677e-33	0.312292	0.566	0.426	3.51654e-29	CF	MPHOSPH10	Conv.Mono
RHOQ	1.68425e-33	0.277172	0.877	0.765	4.30191e-29	CF	RHOQ	Conv.Mono
BCAT1	1.73465e-33	0.307282	0.414	0.269	4.43065e-29	CF	BCAT1	Conv.Mono
PLXND1	1.74919e-33	0.283631	0.395	0.251	4.46779e-29	CF	PLXND1	Conv.Mono
IMP3	1.78574e-33	0.276373	0.718	0.569	4.56115e-29	CF	IMP3	Conv.Mono
TAPBP	2.1149e-33	0.252205	0.968	0.918	5.40187e-29	CF	TAPBP	Conv.Mono
RSRC2	2.24158e-33	0.268962	0.85	0.719	5.72545e-29	CF	RSRC2	Conv.Mono
MYD88	3.0478e-33	0.264917	0.944	0.88	7.7847e-29	CF	MYD88	Conv.Mono
STRAP	3.44146e-33	0.266823	0.721	0.56	8.79019e-29	CF	STRAP	Conv.Mono
PAX8-AS1	3.48829e-33	0.305232	0.421	0.274	8.90979e-29	CF	PAX8-AS1	Conv.Mono
THRAP3	3.90667e-33	0.259841	0.89	0.795	9.97841e-29	CF	THRAP3	Conv.Mono
ANXA7	4.10132e-33	0.255289	0.865	0.769	1.04756e-28	CF	ANXA7	Conv.Mono
SEC31A	4.53694e-33	0.260122	0.824	0.689	1.15882e-28	CF	SEC31A	Conv.Mono
CCDC90B	4.60035e-33	0.258839	0.743	0.6	1.17502e-28	CF	CCDC90B	Conv.Mono
RMDN1	4.76863e-33	0.274462	0.641	0.487	1.218e-28	CF	RMDN1	Conv.Mono
EXOC5	5.04824e-33	0.270636	0.803	0.664	1.28942e-28	CF	EXOC5	Conv.Mono
DHX9	7.32561e-33	0.279425	0.667	0.521	1.87111e-28	CF	DHX9	Conv.Mono
PUF60	7.57383e-33	0.26545	0.661	0.503	1.93451e-28	CF	PUF60	Conv.Mono
TGFBR2	1.16014e-32	0.254323	0.897	0.79	2.96324e-28	CF	TGFBR2	Conv.Mono
NCF1	1.19151e-32	0.388512	0.64	0.502	3.04336e-28	CF	NCF1	Conv.Mono
MRPL32	1.60387e-32	0.281359	0.642	0.495	4.0966e-28	CF	MRPL32	Conv.Mono
APIP	1.80845e-32	0.269062	0.978	0.913	4.61913e-28	CF	APIP	Conv.Mono
YWHAQ	1.91899e-32	0.266777	0.879	0.774	4.90149e-28	CF	YWHAQ	Conv.Mono
PPIP5K2	2.2772e-32	0.272546	0.742	0.596	5.81643e-28	CF	PPIP5K2	Conv.Mono
DYNC1LI1	2.30724e-32	0.260912	0.78	0.644	5.89316e-28	CF	DYNC1LI1	Conv.Mono
ATP13A3	2.63164e-32	0.333351	0.553	0.422	6.72173e-28	CF	ATP13A3	Conv.Mono
GGNBP2	2.99159e-32	0.270657	0.753	0.606	7.64111e-28	CF	GGNBP2	Conv.Mono
RAD23B	3.10101e-32	0.256839	0.815	0.673	7.92059e-28	CF	RAD23B	Conv.Mono
LIMA1	3.36599e-32	0.335789	0.85	0.741	8.59742e-28	CF	LIMA1	Conv.Mono
SMAP1	3.58036e-32	0.271655	0.764	0.61	9.14497e-28	CF	SMAP1	Conv.Mono
CCR1	3.58304e-32	0.300081	0.753	0.624	9.15181e-28	CF	CCR1	Conv.Mono
LRMDA	3.63287e-32	0.28094	0.568	0.42	9.27907e-28	CF	LRMDA	Conv.Mono
NEAT1	3.77912e-32	0.379197	0.996	0.988	9.65263e-28	CF	NEAT1	Conv.Mono
SMARCE1	3.98329e-32	0.269123	0.758	0.618	1.01741e-27	CF	SMARCE1	Conv.Mono
MOB3B	4.25502e-32	0.289873	0.824	0.71	1.08682e-27	CF	MOB3B	Conv.Mono
STAT3	4.44635e-32	0.267282	0.849	0.739	1.13569e-27	CF	STAT3	Conv.Mono
MGAT1	5.69782e-32	0.255116	0.904	0.814	1.45534e-27	CF	MGAT1	Conv.Mono
OGFRL1	5.79131e-32	0.302914	0.813	0.676	1.47922e-27	CF	OGFRL1	Conv.Mono
EIF3D	6.26703e-32	0.264276	0.808	0.687	1.60072e-27	CF	EIF3D	Conv.Mono
SFT2D2	6.63383e-32	0.292653	0.659	0.527	1.69441e-27	CF	SFT2D2	Conv.Mono
USO1	7.06998e-32	0.269072	0.805	0.68	1.80582e-27	CF	USO1	Conv.Mono
SUPT16H	7.71843e-32	0.268532	0.788	0.652	1.97144e-27	CF	SUPT16H	Conv.Mono
IMMT	8.35259e-32	0.265142	0.773	0.624	2.13342e-27	CF	IMMT	Conv.Mono
ZYX	9.1505e-32	0.250908	0.942	0.86	2.33722e-27	CF	ZYX	Conv.Mono
POLR2A	9.31827e-32	0.266482	0.659	0.504	2.38007e-27	CF	POLR2A	Conv.Mono
LARP1	9.63829e-32	0.257981	0.82	0.693	2.46181e-27	CF	LARP1	Conv.Mono
VDAC3	1.22485e-31	0.266833	0.716	0.566	3.12851e-27	CF	VDAC3	Conv.Mono
GNAI3	1.25029e-31	0.262527	0.827	0.698	3.19348e-27	CF	GNAI3	Conv.Mono
PSMD7	1.30804e-31	0.260555	0.925	0.873	3.341e-27	CF	PSMD7	Conv.Mono
USP22	1.32828e-31	0.267622	0.571	0.427	3.3927e-27	CF	USP22	Conv.Mono
HPGD	1.33462e-31	0.278632	0.679	0.506	3.40889e-27	CF	HPGD	Conv.Mono
ITPR2	1.35263e-31	0.284075	0.793	0.661	3.45489e-27	CF	ITPR2	Conv.Mono
STOM	1.38342e-31	0.267971	0.897	0.782	3.53353e-27	CF	STOM	Conv.Mono
ANXA4	1.39993e-31	0.256296	0.923	0.849	3.5757e-27	CF	ANXA4	Conv.Mono
PTPN2	1.51831e-31	0.276216	0.765	0.634	3.87806e-27	CF	PTPN2	Conv.Mono
CLTB	1.55562e-31	0.255267	0.812	0.683	3.97337e-27	CF	CLTB	Conv.Mono
MT-ND6	1.63285e-31	0.260698	0.827	0.682	4.17063e-27	CF	MT-ND6	Conv.Mono
RGS1	1.78653e-31	0.34338	0.295	0.165	4.56315e-27	CF	RGS1	Conv.Mono
CALHM6	1.87999e-31	0.273452	0.419	0.273	4.80187e-27	CF	CALHM6	Conv.Mono
SIRPA	2.37717e-31	0.25114	0.887	0.786	6.07177e-27	CF	SIRPA	Conv.Mono
SMIM15	2.49662e-31	0.255961	0.869	0.763	6.37686e-27	CF	SMIM15	Conv.Mono
WASHC4	3.07333e-31	0.25523	0.825	0.695	7.84991e-27	CF	WASHC4	Conv.Mono
CALU	3.30142e-31	0.277553	0.85	0.734	8.43249e-27	CF	CALU	Conv.Mono
ZBTB7A	3.6213e-31	0.262051	0.874	0.771	9.24951e-27	CF	ZBTB7A	Conv.Mono
MBP	3.74204e-31	0.277768	0.858	0.751	9.55791e-27	CF	MBP	Conv.Mono
FIBP	4.0843e-31	0.258519	0.836	0.716	1.04321e-26	CF	FIBP	Conv.Mono
STK24	4.47131e-31	0.288796	0.596	0.461	1.14206e-26	CF	STK24	Conv.Mono
BOLA3	4.92125e-31	0.284347	0.629	0.482	1.25699e-26	CF	BOLA3	Conv.Mono
NAA50	4.96776e-31	0.280775	0.758	0.628	1.26887e-26	CF	NAA50	Conv.Mono
AIMP1	5.59127e-31	0.258571	0.837	0.728	1.42812e-26	CF	AIMP1	Conv.Mono
MSRB2	6.06833e-31	0.251711	0.834	0.715	1.54997e-26	CF	MSRB2	Conv.Mono
SLC1A5	6.08838e-31	0.261216	0.35	0.213	1.5551e-26	CF	SLC1A5	Conv.Mono
SLK	6.41654e-31	0.278078	0.661	0.521	1.63891e-26	CF	SLK	Conv.Mono
GUSB	6.75694e-31	0.253916	0.861	0.747	1.72586e-26	CF	GUSB	Conv.Mono
EMILIN2	1.04609e-30	0.254528	0.844	0.732	2.67192e-26	CF	EMILIN2	Conv.Mono
PRPF8	1.23405e-30	0.267958	0.668	0.522	3.15201e-26	CF	PRPF8	Conv.Mono
RPL7L1	1.5147e-30	0.269471	0.637	0.494	3.86884e-26	CF	RPL7L1	Conv.Mono
TNPO1	2.21648e-30	0.274367	0.712	0.573	5.66133e-26	CF	TNPO1	Conv.Mono
BTG2	2.62592e-30	0.331733	0.644	0.501	6.70712e-26	CF	BTG2	Conv.Mono
FYTTD1	2.6593e-30	0.265114	0.717	0.579	6.79239e-26	CF	FYTTD1	Conv.Mono
ASAP1	3.34393e-30	0.268889	0.844	0.727	8.54107e-26	CF	ASAP1	Conv.Mono
KYNU	3.36692e-30	0.275287	0.666	0.511	8.59977e-26	CF	KYNU	Conv.Mono
UBE2M	3.74272e-30	0.266276	0.718	0.567	9.55965e-26	CF	UBE2M	Conv.Mono
CHCHD7	3.88561e-30	0.28119	0.68	0.543	9.92461e-26	CF	CHCHD7	Conv.Mono
NBN	4.06254e-30	0.262515	0.638	0.482	1.03765e-25	CF	NBN	Conv.Mono
EIF4A3	4.16134e-30	0.268583	0.69	0.545	1.06289e-25	CF	EIF4A3	Conv.Mono
RECQL	4.38226e-30	0.250672	0.818	0.694	1.11932e-25	CF	RECQL	Conv.Mono
PSENEN	6.69939e-30	0.257767	0.764	0.631	1.71116e-25	CF	PSENEN	Conv.Mono
MRPL21	1.03951e-29	0.250052	0.678	0.532	2.65512e-25	CF	MRPL21	Conv.Mono
PLIN2	1.19983e-29	0.328592	0.987	0.958	3.0646e-25	CF	PLIN2	Conv.Mono
FAM177A1	1.22429e-29	0.264428	0.731	0.59	3.12708e-25	CF	FAM177A1	Conv.Mono
TRAPPC2L	1.25116e-29	0.254733	0.787	0.653	3.19572e-25	CF	TRAPPC2L	Conv.Mono
CUL3	1.25353e-29	0.276774	0.642	0.51	3.20178e-25	CF	CUL3	Conv.Mono
AKR1B1	2.04705e-29	0.25834	0.713	0.569	5.22858e-25	CF	AKR1B1	Conv.Mono
DDX6	2.63111e-29	0.256992	0.71	0.579	6.72039e-25	CF	DDX6	Conv.Mono
UBE2Q2	2.75614e-29	0.27346	0.578	0.438	7.03972e-25	CF	UBE2Q2	Conv.Mono
SMIM10L1	2.77732e-29	0.275369	0.491	0.355	7.09384e-25	CF	SMIM10L1	Conv.Mono
DOCK11	3.13063e-29	0.250756	0.905	0.806	7.99625e-25	CF	DOCK11	Conv.Mono
CCDC59	4.44924e-29	0.261586	0.659	0.512	1.13643e-24	CF	CCDC59	Conv.Mono
ZEB2	4.48435e-29	0.250906	0.988	0.977	1.14539e-24	CF	ZEB2	Conv.Mono
LMO2	5.02578e-29	0.301519	0.589	0.452	1.28369e-24	CF	LMO2	Conv.Mono
PEA15	5.48298e-29	0.308141	0.455	0.323	1.40046e-24	CF	PEA15	Conv.Mono
NSD3	7.06275e-29	0.256495	0.699	0.561	1.80397e-24	CF	NSD3	Conv.Mono
ITGB1BP1	7.15e-29	0.268922	0.673	0.536	1.82625e-24	CF	ITGB1BP1	Conv.Mono
TRIP12	9.78056e-29	0.2518	0.889	0.782	2.49815e-24	CF	TRIP12	Conv.Mono
PNN	1.14852e-28	0.276925	0.75	0.604	2.93355e-24	CF	PNN	Conv.Mono
ASPH	1.3636e-28	0.287715	0.647	0.518	3.48291e-24	CF	ASPH	Conv.Mono
TRIM44	1.97728e-28	0.261632	0.807	0.67	5.05038e-24	CF	TRIM44	Conv.Mono
FKBP3	2.26391e-28	0.263224	0.753	0.625	5.78248e-24	CF	FKBP3	Conv.Mono
HK1	2.81444e-28	0.279818	0.656	0.522	7.18864e-24	CF	HK1	Conv.Mono
IDI1	2.87551e-28	0.321312	0.514	0.388	7.34462e-24	CF	IDI1	Conv.Mono
XIAP	3.46693e-28	0.263266	0.754	0.63	8.85522e-24	CF	XIAP	Conv.Mono
KMT2E	4.29594e-28	0.251096	0.828	0.708	1.09727e-23	CF	KMT2E	Conv.Mono
CCSAP	4.83918e-28	0.266238	0.532	0.397	1.23602e-23	CF	CCSAP	Conv.Mono
STAC	4.92045e-28	0.259648	0.748	0.612	1.25678e-23	CF	STAC	Conv.Mono
ARHGAP10	5.11209e-28	0.258232	0.784	0.64	1.30573e-23	CF	ARHGAP10	Conv.Mono
DYNC1H1	5.31094e-28	0.266149	0.876	0.781	1.35652e-23	CF	DYNC1H1	Conv.Mono
RUNX1	5.31662e-28	0.265282	0.91	0.827	1.35797e-23	CF	RUNX1	Conv.Mono
MDFIC	6.25984e-28	0.255341	0.815	0.701	1.59889e-23	CF	MDFIC	Conv.Mono
UROD	6.64714e-28	0.266355	0.5	0.368	1.69781e-23	CF	UROD	Conv.Mono
HIST2H2AC	8.4564e-28	0.292239	0.402	0.276	2.15993e-23	CF	HIST2H2AC	Conv.Mono
EIF4G1	8.74723e-28	0.262796	0.7	0.563	2.23422e-23	CF	EIF4G1	Conv.Mono
IL17RA	8.96541e-28	0.281997	0.603	0.482	2.28995e-23	CF	IL17RA	Conv.Mono
LARP7	9.89817e-28	0.251591	0.84	0.733	2.52819e-23	CF	LARP7	Conv.Mono
EPB41L3	1.41543e-27	0.26501	0.694	0.566	3.61528e-23	CF	EPB41L3	Conv.Mono
RRAGC	1.52961e-27	0.27128	0.665	0.542	3.90693e-23	CF	RRAGC	Conv.Mono
EMB	1.91867e-27	0.294252	0.328	0.207	4.90068e-23	CF	EMB	Conv.Mono
DDX39B	2.23936e-27	0.254298	0.671	0.531	5.71976e-23	CF	DDX39B	Conv.Mono
PTAFR	2.29091e-27	0.268997	0.85	0.757	5.85144e-23	CF	PTAFR	Conv.Mono
FAM89A	2.60519e-27	0.25492	0.953	0.9	6.65418e-23	CF	FAM89A	Conv.Mono
TIMP1	2.88176e-27	0.321404	0.953	0.881	7.36058e-23	CF	TIMP1	Conv.Mono
ROCK2	2.89575e-27	0.27178	0.62	0.485	7.39632e-23	CF	ROCK2	Conv.Mono
DENND4C	3.24802e-27	0.274273	0.557	0.43	8.2961e-23	CF	DENND4C	Conv.Mono
NDUFS2	3.26517e-27	0.275924	0.559	0.436	8.33989e-23	CF	NDUFS2	Conv.Mono
PLEKHO2	3.28873e-27	0.259649	0.613	0.481	8.40008e-23	CF	PLEKHO2	Conv.Mono
MRPS35	3.40626e-27	0.257391	0.703	0.569	8.70026e-23	CF	MRPS35	Conv.Mono
ZDHHC3	4.43101e-27	0.250639	0.774	0.65	1.13177e-22	CF	ZDHHC3	Conv.Mono
LILRB4	4.5486e-27	0.291987	0.325	0.205	1.1618e-22	CF	LILRB4	Conv.Mono
GRK6	5.04058e-27	0.268025	0.475	0.344	1.28746e-22	CF	GRK6	Conv.Mono
RBM27	7.20318e-27	0.269762	0.634	0.513	1.83984e-22	CF	RBM27	Conv.Mono
GLS	1.18493e-26	0.253416	0.628	0.501	3.02655e-22	CF	GLS	Conv.Mono
KCTD20	1.81457e-26	0.261343	0.593	0.473	4.63477e-22	CF	KCTD20	Conv.Mono
ITPRIPL2	1.88916e-26	0.260546	0.662	0.541	4.82529e-22	CF	ITPRIPL2	Conv.Mono
FDPS	2.49087e-26	0.268425	0.548	0.415	6.36218e-22	CF	FDPS	Conv.Mono
STARD7	2.72106e-26	0.256751	0.682	0.557	6.95014e-22	CF	STARD7	Conv.Mono
KRR1	5.71181e-26	0.261138	0.606	0.485	1.45891e-21	CF	KRR1	Conv.Mono
RESF1	6.46119e-26	0.278882	0.75	0.63	1.65032e-21	CF	RESF1	Conv.Mono
NFKB1	7.93559e-26	0.271748	0.566	0.452	2.02691e-21	CF	NFKB1	Conv.Mono
CYP51A1	9.98501e-26	0.328607	0.549	0.422	2.55037e-21	CF	CYP51A1	Conv.Mono
FAM89B	1.0612e-25	0.272098	0.564	0.44	2.71051e-21	CF	FAM89B	Conv.Mono
USP3	1.16398e-25	0.260067	0.812	0.703	2.97303e-21	CF	USP3	Conv.Mono
KLF13	1.23394e-25	0.265818	0.652	0.532	3.15173e-21	CF	KLF13	Conv.Mono
CD82	1.64997e-25	0.252935	0.371	0.25	4.21435e-21	CF	CD82	Conv.Mono
MYADM	2.7296e-25	0.273661	0.949	0.926	6.97195e-21	CF	MYADM	Conv.Mono
HCFC1R1	2.74953e-25	0.257116	0.721	0.604	7.02286e-21	CF	HCFC1R1	Conv.Mono
APOL4	2.89298e-25	0.256839	0.589	0.456	7.38926e-21	CF	APOL4	Conv.Mono
SNX9	3.51204e-25	0.261578	0.53	0.41	8.97046e-21	CF	SNX9	Conv.Mono
TPMT	4.27483e-25	0.261581	0.592	0.465	1.09188e-20	CF	TPMT	Conv.Mono
MAFB	4.63613e-25	0.364023	0.681	0.568	1.18416e-20	CF	MAFB	Conv.Mono
CD83	6.40009e-25	0.259919	0.638	0.498	1.63471e-20	CF	CD83	Conv.Mono
RGS19	6.67191e-25	0.252946	0.883	0.81	1.70414e-20	CF	RGS19	Conv.Mono
PSMD6	8.31115e-25	0.251104	0.567	0.44	2.12283e-20	CF	PSMD6	Conv.Mono
NEK6	9.88475e-25	0.264169	0.616	0.488	2.52476e-20	CF	NEK6	Conv.Mono
HK3	1.09356e-24	0.250615	0.424	0.305	2.79317e-20	CF	HK3	Conv.Mono
DENND1B	1.29864e-24	0.257762	0.457	0.334	3.31698e-20	CF	DENND1B	Conv.Mono
UCP2	1.45625e-24	0.253493	0.837	0.734	3.71956e-20	CF	UCP2	Conv.Mono
TDG	1.50071e-24	0.262253	0.576	0.456	3.83311e-20	CF	TDG	Conv.Mono
IMPDH1	1.63489e-24	0.258112	0.621	0.503	4.17583e-20	CF	IMPDH1	Conv.Mono
IL1RN	2.42103e-24	0.345915	0.455	0.335	6.18378e-20	CF	IL1RN	Conv.Mono
RASSF4	2.4216e-24	0.301203	0.53	0.409	6.18526e-20	CF	RASSF4	Conv.Mono
SLC39A3	3.18888e-24	0.252874	0.442	0.322	8.14505e-20	CF	SLC39A3	Conv.Mono
CD36	3.87296e-24	0.451274	0.391	0.279	9.89231e-20	CF	CD36	Conv.Mono
MGLL	6.93089e-24	0.266594	0.46	0.328	1.77029e-19	CF	MGLL	Conv.Mono
IRF1	6.97038e-24	0.298544	0.734	0.613	1.78038e-19	CF	IRF1	Conv.Mono
KANSL1-AS1	2.68613e-23	0.252717	0.389	0.273	6.86092e-19	CF	KANSL1-AS1	Conv.Mono
HIST1H1E	3.09724e-23	0.277468	0.412	0.295	7.91097e-19	CF	HIST1H1E	Conv.Mono
FCGR1A	3.74816e-23	0.253565	0.75	0.635	9.57355e-19	CF	FCGR1A	Conv.Mono
HMGA1	3.94412e-23	0.262183	0.556	0.447	1.00741e-18	CF	HMGA1	Conv.Mono
AQP9	1.36645e-22	0.289763	0.664	0.563	3.49019e-18	CF	AQP9	Conv.Mono
CPM	2.26023e-22	0.267815	0.879	0.795	5.77308e-18	CF	CPM	Conv.Mono
PLP2	2.53808e-22	0.277133	0.685	0.56	6.48277e-18	CF	PLP2	Conv.Mono
OAS3	3.07306e-22	0.289178	0.574	0.466	7.84922e-18	CF	OAS3	Conv.Mono
FMNL1	5.42853e-22	0.252192	0.711	0.612	1.38656e-17	CF	FMNL1	Conv.Mono
ZFP36L1	1.33462e-21	0.280769	0.838	0.754	3.40888e-17	CF	ZFP36L1	Conv.Mono
SPOCD1	1.51842e-20	0.257882	0.293	0.189	3.87834e-16	CF	SPOCD1	Conv.Mono
SGK1	3.76544e-20	0.29768	0.588	0.482	9.61768e-16	CF	SGK1	Conv.Mono
ALCAM	5.82049e-20	0.25757	0.917	0.865	1.48667e-15	CF	ALCAM	Conv.Mono
HSPA1A	6.20934e-20	0.317609	0.861	0.767	1.58599e-15	CF	HSPA1A	Conv.Mono
TREM2	2.37736e-19	0.281695	0.832	0.761	6.07226e-15	CF	TREM2	Conv.Mono
LHFPL2	5.46265e-19	0.270365	0.562	0.47	1.39527e-14	CF	LHFPL2	Conv.Mono
PLD3	3.26853e-18	0.282451	0.816	0.722	8.34848e-14	CF	PLD3	Conv.Mono
MIR3945HG	4.5667e-18	0.309158	0.446	0.339	1.16643e-13	CF	MIR3945HG	Conv.Mono
ATF4	1.20166e-17	0.27327	0.685	0.593	3.06929e-13	CF	ATF4	Conv.Mono
HCST	3.81887e-17	0.260326	0.964	0.957	9.75415e-13	CF	HCST	Conv.Mono
GBP1	8.98176e-17	0.261788	0.875	0.777	2.29412e-12	CF	GBP1	Conv.Mono
KLF2	1.88939e-16	0.296447	0.595	0.493	4.82587e-12	CF	KLF2	Conv.Mono
IL3RA	9.53052e-16	0.287347	0.632	0.532	2.43429e-11	CF	IL3RA	Conv.Mono
CD163	1.15295e-15	0.258471	0.925	0.859	2.94486e-11	CF	CD163	Conv.Mono
CORO1A	9.4964e-15	0.264624	0.395	0.308	2.42557e-10	CF	CORO1A	Conv.Mono
CD84	3.00281e-11	0.253289	0.459	0.391	7.66977e-07	CF	CD84	Conv.Mono
AC026369.3	4.83331e-11	0.330801	0.907	0.863	1.23452e-06	CF	AC026369.3	Conv.Mono
VCAN	1.76229e-09	0.317441	0.921	0.955	4.50124e-05	CF	VCAN	Conv.Mono
LYZ	8.06279e-09	0.254389	1	1	0.00020594	CF	LYZ	Conv.Mono
ABCA1	1.11462e-08	0.279053	0.402	0.339	0.000284697	CF	ABCA1	Conv.Mono
LINC02345	5.18098e-08	0.251482	0.436	0.38	0.00132333	CF	LINC02345	Conv.Mono
CCL23	3.08317e-07	0.303175	0.445	0.39	0.00787503	CF	CCL23	Conv.Mono
MT2A	1.89817e-06	0.367364	0.612	0.547	0.0484831	CF	MT2A	Conv.Mono
FABP4	1.19841e-05	0.281547	0.994	0.994	0.306097	CF	FABP4	Conv.Mono
HLA-DRB51	9.57195e-34	1.25167	0.998	0.829	2.44487e-29	HC	HLA-DRB5	Int.Mono
PPIC1	4.60782e-32	0.540401	0.469	0.121	1.17693e-27	HC	PPIC	Int.Mono
XIST1	3.49283e-30	1.28677	0.378	0.08	8.92139e-26	HC	XIST	Int.Mono
PLAC81	4.53197e-30	0.699955	0.666	0.281	1.15756e-25	HC	PLAC8	Int.Mono
RBP41	1.67358e-26	0.517062	0.521	0.194	4.27465e-22	HC	RBP4	Int.Mono
THBS11	1.92478e-26	0.98521	0.801	0.592	4.91626e-22	HC	THBS1	Int.Mono
CFD1	9.92223e-26	0.656267	0.977	0.975	2.53434e-21	HC	CFD	Int.Mono
AC020656.11	4.40736e-20	0.666644	0.959	0.937	1.12573e-15	HC	AC020656.1	Int.Mono
HLA-A	2.76448e-19	0.398288	0.998	0.998	7.06103e-15	HC	HLA-A	Int.Mono
PRSS211	3.07306e-15	0.43261	0.282	0.089	7.8492e-11	HC	PRSS21	Int.Mono
CTSD	2.60764e-14	0.524584	1	1	6.66043e-10	HC	CTSD	Int.Mono
IFI27	9.26998e-14	0.740631	0.33	0.123	2.36774e-09	HC	IFI27	Int.Mono
PDK41	2.52309e-11	0.483983	0.641	0.423	6.44447e-07	HC	PDK4	Int.Mono
IFI61	1.5489e-10	0.48718	0.994	0.992	3.9562e-06	HC	IFI6	Int.Mono
LTA4H	4.79791e-10	0.343905	0.998	0.998	1.22548e-05	HC	LTA4H	Int.Mono
VCAN1	6.23764e-10	0.485712	0.905	0.805	1.59322e-05	HC	VCAN	Int.Mono
IGFBP21	1.56647e-09	0.390859	0.353	0.18	4.00109e-05	HC	IGFBP2	Int.Mono
BTN3A2	9.24249e-09	0.292746	0.303	0.156	0.000236072	HC	BTN3A2	Int.Mono
S1PR4	1.46223e-08	0.330404	0.529	0.351	0.000373484	HC	S1PR4	Int.Mono
CLDN7	2.82694e-08	0.316821	0.4	0.239	0.000722057	HC	CLDN7	Int.Mono
SIGLEC1	6.47297e-08	0.314946	0.51	0.336	0.00165333	HC	SIGLEC1	Int.Mono
GAA1	1.30347e-07	0.281589	0.844	0.767	0.00332933	HC	GAA	Int.Mono
GCHFR	1.69639e-07	0.308584	0.996	0.992	0.00433292	HC	GCHFR	Int.Mono
MCEMP1	3.03058e-07	0.258822	0.994	0.985	0.0077407	HC	MCEMP1	Int.Mono
MINK1	5.07522e-07	0.254459	0.39	0.239	0.0129631	HC	MINK1	Int.Mono
VSIG4	2.00699e-06	0.366569	0.977	0.991	0.0512626	HC	VSIG4	Int.Mono
NMT1	1.96751e-05	0.268645	0.496	0.364	0.502541	HC	NMT1	Int.Mono
NUPR1	3.6448e-05	0.251333	0.896	0.909	0.930955	HC	NUPR1	Int.Mono
LRRC75A1	5.02236e-05	0.290949	0.257	0.161	1	HC	LRRC75A	Int.Mono
RETN	0.000116187	0.299018	0.975	0.97	1	HC	RETN	Int.Mono
LY6E	0.000118178	0.262898	0.967	0.977	1	HC	LY6E	Int.Mono
C1QA	0.00022778	0.342557	0.998	0.998	1	HC	C1QA	Int.Mono
RNASE11	0.000308797	0.336314	0.45	0.34	1	HC	RNASE1	Int.Mono
TFRC	0.000642818	0.315483	0.975	0.992	1	HC	TFRC	Int.Mono
EPSTI1	0.00138857	0.258914	0.691	0.603	1	HC	EPSTI1	Int.Mono
TGM2	0.0100659	0.381923	0.782	0.888	1	HC	TGM2	Int.Mono
IL7R	0.41916	0.307208	0.826	0.951	1	HC	IL7R	Int.Mono
LGALS11	1.10066e-75	0.994207	1	1	2.8113e-71	CF	LGALS1	Int.Mono
HLA-DRB11	1.20686e-75	1.07109	1	1	3.08256e-71	CF	HLA-DRB1	Int.Mono
MTRNR2L11	5.49779e-70	1.66324	0.86	0.517	1.40425e-65	CF	MTRNR2L1	Int.Mono
CTSH1	2.63404e-55	0.769419	1	0.994	6.72787e-51	CF	CTSH	Int.Mono
MIF1	1.18078e-53	0.775267	1	0.99	3.01596e-49	CF	MIF	Int.Mono
ANXA21	1.47028e-53	0.612103	1	1	3.75539e-49	CF	ANXA2	Int.Mono
RPS231	2.51042e-53	0.5491	1	1	6.41212e-49	CF	RPS23	Int.Mono
MTRNR2L121	6.51181e-53	0.883047	1	0.996	1.66325e-48	CF	MTRNR2L12	Int.Mono
NME21	3.27266e-50	0.596951	1	0.998	8.35903e-46	CF	NME2	Int.Mono
RPL33	4.06351e-49	0.577188	1	1	1.0379e-44	CF	RPL3	Int.Mono
RPS4Y11	8.45603e-48	0.924051	0.918	0.579	2.15984e-43	CF	RPS4Y1	Int.Mono
TMSB101	1.07462e-47	0.438513	1	1	2.74479e-43	CF	TMSB10	Int.Mono
EEF1B21	2.61045e-47	0.592407	1	1	6.66762e-43	CF	EEF1B2	Int.Mono
UBC1	3.9417e-46	0.669884	1	0.979	1.00679e-41	CF	UBC	Int.Mono
S100A61	1.18022e-44	0.541626	1	1	3.01452e-40	CF	S100A6	Int.Mono
RPS71	2.23481e-44	0.494368	1	1	5.70814e-40	CF	RPS7	Int.Mono
IGSF61	5.14522e-44	0.862107	0.996	0.969	1.31419e-39	CF	IGSF6	Int.Mono
NDUFB21	1.46593e-43	0.555271	1	0.998	3.74428e-39	CF	NDUFB2	Int.Mono
NDUFS51	3.3821e-43	0.630029	1	0.985	8.63856e-39	CF	NDUFS5	Int.Mono
GSN1	4.21175e-41	0.929247	0.992	0.902	1.07577e-36	CF	GSN	Int.Mono
DNAJC151	5.42178e-41	0.680843	0.994	0.853	1.38483e-36	CF	DNAJC15	Int.Mono
HLA-DPB11	3.74502e-40	0.674158	1	1	9.56553e-36	CF	HLA-DPB1	Int.Mono
NPM11	1.15174e-39	0.598204	1	0.992	2.94176e-35	CF	NPM1	Int.Mono
FCER1G1	1.37433e-39	0.516358	1	1	3.51031e-35	CF	FCER1G	Int.Mono
ANXA51	1.92105e-39	0.484619	1	1	4.90674e-35	CF	ANXA5	Int.Mono
NRP21	2.11322e-39	0.723068	0.873	0.444	5.39758e-35	CF	NRP2	Int.Mono
CHCHD21	4.72755e-39	0.528102	1	0.99	1.20751e-34	CF	CHCHD2	Int.Mono
RNH11	1.35105e-38	0.60959	0.994	0.963	3.45084e-34	CF	RNH1	Int.Mono
CLIC11	5.23684e-38	0.507682	1	1	1.33759e-33	CF	CLIC1	Int.Mono
RPS181	1.46229e-37	0.467904	1	1	3.73499e-33	CF	RPS18	Int.Mono
ATP5F1E1	3.20198e-37	0.405006	1	1	8.17851e-33	CF	ATP5F1E	Int.Mono
VIM1	3.72372e-37	0.598915	1	1	9.51113e-33	CF	VIM	Int.Mono
SLC25A31	1.33502e-36	0.556863	1	0.985	3.40991e-32	CF	SLC25A3	Int.Mono
MT-CO11	1.52109e-36	0.502873	1	1	3.88517e-32	CF	MT-CO1	Int.Mono
RPS81	1.72745e-36	0.409051	1	1	4.41226e-32	CF	RPS8	Int.Mono
FAU1	1.77264e-36	0.400913	1	1	4.52768e-32	CF	FAU	Int.Mono
ENO11	2.75363e-36	0.572918	1	0.967	7.03333e-32	CF	ENO1	Int.Mono
HSPA81	2.75782e-36	0.612118	1	0.996	7.04402e-32	CF	HSPA8	Int.Mono
RHOA1	2.77002e-36	0.488232	1	1	7.0752e-32	CF	RHOA	Int.Mono
GAPDH1	9.00246e-36	0.585139	1	0.996	2.29941e-31	CF	GAPDH	Int.Mono
CALM11	9.21722e-36	0.607785	1	1	2.35426e-31	CF	CALM1	Int.Mono
GNAS1	9.33154e-36	0.547464	1	1	2.38346e-31	CF	GNAS	Int.Mono
PTMA1	1.00374e-35	0.449928	1	1	2.56376e-31	CF	PTMA	Int.Mono
RPS261	1.07409e-35	0.482859	1	1	2.74345e-31	CF	RPS26	Int.Mono
RPS251	2.29809e-35	0.406234	1	1	5.86979e-31	CF	RPS25	Int.Mono
DBI1	2.92618e-35	0.584024	1	1	7.47404e-31	CF	DBI	Int.Mono
RPS171	3.76518e-35	0.466714	1	1	9.61702e-31	CF	RPS17	Int.Mono
RPL351	4.50737e-35	0.427693	1	1	1.15127e-30	CF	RPL35	Int.Mono
TMEM176A1	5.17091e-35	0.816528	0.751	0.434	1.32075e-30	CF	TMEM176A	Int.Mono
COX6A11	8.50014e-35	0.498625	1	0.994	2.17111e-30	CF	COX6A1	Int.Mono
VPS281	9.9929e-35	0.615184	0.994	0.913	2.55239e-30	CF	VPS28	Int.Mono
AKR1C31	1.08714e-34	0.452303	0.581	0.172	2.77677e-30	CF	AKR1C3	Int.Mono
RPLP01	1.47527e-34	0.482389	1	1	3.76813e-30	CF	RPLP0	Int.Mono
MTRNR2L81	2.91025e-34	0.65708	0.991	0.948	7.43335e-30	CF	MTRNR2L8	Int.Mono
RPS121	3.72632e-34	0.391312	1	1	9.51777e-30	CF	RPS12	Int.Mono
COX8A1	4.2361e-34	0.440278	1	0.998	1.08199e-29	CF	COX8A	Int.Mono
POLR2L1	7.49096e-34	0.57656	0.998	0.952	1.91334e-29	CF	POLR2L	Int.Mono
TUBA1A1	9.73271e-34	0.846327	0.956	0.761	2.48593e-29	CF	TUBA1A	Int.Mono
RPS15A1	1.20362e-33	0.392816	1	1	3.07428e-29	CF	RPS15A	Int.Mono
EIF4A11	1.2908e-33	0.508753	1	0.992	3.29697e-29	CF	EIF4A1	Int.Mono
PPIA1	2.31642e-33	0.459153	1	0.998	5.9166e-29	CF	PPIA	Int.Mono
PDCD51	7.28954e-33	0.612979	0.964	0.722	1.8619e-28	CF	PDCD5	Int.Mono
TUBA1B1	7.83264e-33	0.535208	1	0.998	2.00061e-28	CF	TUBA1B	Int.Mono
TPM31	1.06521e-32	0.46522	1	1	2.72076e-28	CF	TPM3	Int.Mono
HSP90AB11	4.9115e-32	0.514662	1	1	1.2545e-27	CF	HSP90AB1	Int.Mono
CAPG1	5.48347e-32	0.529875	1	0.99	1.40059e-27	CF	CAPG	Int.Mono
CYBA1	6.13915e-32	0.443163	1	1	1.56806e-27	CF	CYBA	Int.Mono
RPL241	1.01245e-31	0.386831	1	1	2.586e-27	CF	RPL24	Int.Mono
RPLP11	1.01772e-31	0.327683	1	1	2.59947e-27	CF	RPLP1	Int.Mono
RPL181	1.12346e-31	0.418117	1	1	2.86953e-27	CF	RPL18	Int.Mono
RPS151	1.29538e-31	0.35929	1	1	3.30867e-27	CF	RPS15	Int.Mono
ARPC21	1.40631e-31	0.399291	1	1	3.592e-27	CF	ARPC2	Int.Mono
MT-ATP61	1.61813e-31	0.549857	1	1	4.13302e-27	CF	MT-ATP6	Int.Mono
PSMB61	2.21271e-31	0.549302	0.991	0.911	5.6517e-27	CF	PSMB6	Int.Mono
RPS3A1	2.68161e-31	0.389474	1	1	6.84937e-27	CF	RPS3A	Int.Mono
RBPJ1	2.68549e-31	0.677467	0.996	0.985	6.85929e-27	CF	RBPJ	Int.Mono
RPS131	2.77177e-31	0.386986	1	1	7.07965e-27	CF	RPS13	Int.Mono
NAGK1	4.19698e-31	0.659599	0.926	0.643	1.07199e-26	CF	NAGK	Int.Mono
PAK21	4.31826e-31	0.468283	0.998	0.99	1.10297e-26	CF	PAK2	Int.Mono
RAC11	4.60871e-31	0.391535	1	1	1.17716e-26	CF	RAC1	Int.Mono
YBX11	8.15354e-31	0.381789	1	1	2.08258e-26	CF	YBX1	Int.Mono
NDUFA131	8.97533e-31	0.476315	1	0.994	2.29248e-26	CF	NDUFA13	Int.Mono
RPL411	1.31641e-30	0.305952	1	1	3.36236e-26	CF	RPL41	Int.Mono
RPL271	3.70054e-30	0.373494	1	1	9.45192e-26	CF	RPL27	Int.Mono
RPLP21	4.11686e-30	0.335624	1	1	1.05153e-25	CF	RPLP2	Int.Mono
SH3BGRL31	4.33603e-30	0.415071	1	1	1.10751e-25	CF	SH3BGRL3	Int.Mono
HNRNPA31	6.83486e-30	0.524298	0.998	0.932	1.74576e-25	CF	HNRNPA3	Int.Mono
H3F3B1	1.14971e-29	0.42341	1	1	2.9366e-25	CF	H3F3B	Int.Mono
RPL131	1.57683e-29	0.364229	1	1	4.02754e-25	CF	RPL13	Int.Mono
PTPRE1	1.7473e-29	0.918251	0.712	0.467	4.46294e-25	CF	PTPRE	Int.Mono
MT-ND11	2.02869e-29	0.518083	1	1	5.18167e-25	CF	MT-ND1	Int.Mono
HLA-DRA1	2.23108e-29	0.539408	1	1	5.69862e-25	CF	HLA-DRA	Int.Mono
ATP5F1B1	3.04255e-29	0.559102	0.996	0.896	7.77127e-25	CF	ATP5F1B	Int.Mono
ANXA12	3.4226e-29	0.599607	1	0.998	8.74199e-25	CF	ANXA1	Int.Mono
ARPC31	4.33549e-29	0.39789	1	1	1.10737e-24	CF	ARPC3	Int.Mono
COX4I11	7.14535e-29	0.427763	1	1	1.82506e-24	CF	COX4I1	Int.Mono
PARK71	7.74263e-29	0.489964	1	0.965	1.97762e-24	CF	PARK7	Int.Mono
FOLR31	9.56814e-29	0.502337	0.753	0.367	2.44389e-24	CF	FOLR3	Int.Mono
CD91	1.01369e-28	0.688132	1	0.996	2.58916e-24	CF	CD9	Int.Mono
RPL321	1.19393e-28	0.365584	1	1	3.04954e-24	CF	RPL32	Int.Mono
RPL10A1	1.25138e-28	0.400865	1	1	3.19627e-24	CF	RPL10A	Int.Mono
S100A111	1.25231e-28	0.355323	1	1	3.19864e-24	CF	S100A11	Int.Mono
ACTR31	1.26584e-28	0.450146	1	0.992	3.23321e-24	CF	ACTR3	Int.Mono
RPL23A1	2.82911e-28	0.384225	1	1	7.22612e-24	CF	RPL23A	Int.Mono
COX6C1	3.01402e-28	0.424158	1	0.998	7.69841e-24	CF	COX6C	Int.Mono
C15orf481	3.2525e-28	1.04352	0.841	0.647	8.30753e-24	CF	C15orf48	Int.Mono
RPL151	3.45564e-28	0.348006	1	1	8.82641e-24	CF	RPL15	Int.Mono
PSMD81	3.47324e-28	0.502474	0.991	0.909	8.87134e-24	CF	PSMD8	Int.Mono
RNF1301	4.01246e-28	0.478756	0.998	0.979	1.02486e-23	CF	RNF130	Int.Mono
EPRS1	4.14091e-28	0.637073	0.922	0.701	1.05767e-23	CF	EPRS	Int.Mono
TPI11	4.63916e-28	0.510701	1	0.95	1.18493e-23	CF	TPI1	Int.Mono
NACA1	4.81906e-28	0.382041	1	1	1.23089e-23	CF	NACA	Int.Mono
RPL7A1	5.8247e-28	0.428406	1	1	1.48774e-23	CF	RPL7A	Int.Mono
PRELID11	6.39782e-28	0.479467	0.994	0.942	1.63413e-23	CF	PRELID1	Int.Mono
TMEM176B1	7.4686e-28	0.746693	0.905	0.641	1.90763e-23	CF	TMEM176B	Int.Mono
RPL51	7.78228e-28	0.398253	1	1	1.98775e-23	CF	RPL5	Int.Mono
NPC2	9.24762e-28	0.49023	1	1	2.36203e-23	CF	NPC2	Int.Mono
RPS241	1.03594e-27	0.34113	1	1	2.64599e-23	CF	RPS24	Int.Mono
COX7A21	1.12453e-27	0.394356	1	0.998	2.87227e-23	CF	COX7A2	Int.Mono
SEC61B1	1.24835e-27	0.49498	1	0.994	3.18853e-23	CF	SEC61B	Int.Mono
SNRPG1	1.56124e-27	0.446835	0.998	0.969	3.98771e-23	CF	SNRPG	Int.Mono
TMA71	1.59699e-27	0.443992	1	0.99	4.07903e-23	CF	TMA7	Int.Mono
PSMA71	2.10263e-27	0.453131	1	1	5.37053e-23	CF	PSMA7	Int.Mono
APRT1	2.24059e-27	0.521327	0.992	0.936	5.72293e-23	CF	APRT	Int.Mono
PPIB1	2.57083e-27	0.474257	1	0.981	6.56641e-23	CF	PPIB	Int.Mono
PPA11	2.74334e-27	0.587384	0.93	0.68	7.00704e-23	CF	PPA1	Int.Mono
GNG51	2.95628e-27	0.38308	1	1	7.55093e-23	CF	GNG5	Int.Mono
FTH11	3.15015e-27	0.475253	1	1	8.04612e-23	CF	FTH1	Int.Mono
RPL36AL1	3.45637e-27	0.42568	1	0.992	8.82825e-23	CF	RPL36AL	Int.Mono
GRHPR1	4.28274e-27	0.578845	0.748	0.413	1.0939e-22	CF	GRHPR	Int.Mono
S100A101	4.29762e-27	0.516154	1	1	1.0977e-22	CF	S100A10	Int.Mono
CLEC5A	5.45855e-27	1.02716	0.801	0.629	1.39422e-22	CF	CLEC5A	Int.Mono
DNMT11	6.53618e-27	0.7332	0.861	0.637	1.66947e-22	CF	DNMT1	Int.Mono
RPL261	1.22528e-26	0.359387	1	1	3.12961e-22	CF	RPL26	Int.Mono
GSTO11	1.46964e-26	0.475692	1	0.996	3.75376e-22	CF	GSTO1	Int.Mono
C8B	2.25704e-26	0.298996	0.332	0.054	5.76493e-22	CF	C8B	Int.Mono
SEPTIN71	2.36151e-26	0.451009	1	0.985	6.03178e-22	CF	SEPTIN7	Int.Mono
RPL301	2.64413e-26	0.34938	1	1	6.75363e-22	CF	RPL30	Int.Mono
PRDX11	3.00789e-26	0.498306	1	0.998	7.68275e-22	CF	PRDX1	Int.Mono
RPS27A1	3.23076e-26	0.332291	1	1	8.252e-22	CF	RPS27A	Int.Mono
SUB11	3.46839e-26	0.468139	1	0.975	8.85897e-22	CF	SUB1	Int.Mono
PPP1R14B1	3.60273e-26	0.632829	0.947	0.799	9.20209e-22	CF	PPP1R14B	Int.Mono
NOL71	5.01589e-26	0.488009	0.979	0.878	1.28116e-21	CF	NOL7	Int.Mono
ROCK11	5.29164e-26	0.514305	0.996	0.946	1.35159e-21	CF	ROCK1	Int.Mono
RPL311	5.78749e-26	0.432093	1	1	1.47824e-21	CF	RPL31	Int.Mono
HSPA41	5.93558e-26	0.567015	0.913	0.62	1.51607e-21	CF	HSPA4	Int.Mono
HSP90AA11	6.49329e-26	0.450746	1	1	1.65851e-21	CF	HSP90AA1	Int.Mono
TUBA1C1	7.59045e-26	0.650699	0.939	0.67	1.93875e-21	CF	TUBA1C	Int.Mono
ATP5F1D1	9.24941e-26	0.510418	1	0.959	2.36248e-21	CF	ATP5F1D	Int.Mono
RPS191	2.16542e-25	0.340647	1	1	5.53091e-21	CF	RPS19	Int.Mono
PFN11	2.30475e-25	0.360491	1	1	5.8868e-21	CF	PFN1	Int.Mono
GUK11	3.19052e-25	0.456193	0.998	0.948	8.14923e-21	CF	GUK1	Int.Mono
FABP51	4.18901e-25	0.752064	1	1	1.06996e-20	CF	FABP5	Int.Mono
RPL61	4.61445e-25	0.364719	1	1	1.17862e-20	CF	RPL6	Int.Mono
KRTCAP21	4.68331e-25	0.47871	1	0.967	1.19621e-20	CF	KRTCAP2	Int.Mono
PLP21	5.33034e-25	0.644426	0.875	0.647	1.36148e-20	CF	PLP2	Int.Mono
RPL35A1	7.20333e-25	0.354139	1	1	1.83987e-20	CF	RPL35A	Int.Mono
RPL141	8.72871e-25	0.335851	1	1	2.22949e-20	CF	RPL14	Int.Mono
S100A41	9.47357e-25	0.532943	1	1	2.41974e-20	CF	S100A4	Int.Mono
HLA-DPA1	1.11702e-24	0.483383	1	1	2.8531e-20	CF	HLA-DPA1	Int.Mono
YWHAH1	1.13362e-24	0.637593	1	0.998	2.8955e-20	CF	YWHAH	Int.Mono
PSMB11	1.24271e-24	0.487278	0.996	0.923	3.17413e-20	CF	PSMB1	Int.Mono
RAN1	1.35928e-24	0.474201	1	0.956	3.47187e-20	CF	RAN	Int.Mono
ATP5F1A1	1.46839e-24	0.500891	0.985	0.902	3.75057e-20	CF	ATP5F1A	Int.Mono
YWHAB1	1.51156e-24	0.357314	1	0.998	3.86083e-20	CF	YWHAB	Int.Mono
MT-ND21	1.75178e-24	0.461459	1	1	4.47439e-20	CF	MT-ND2	Int.Mono
MRPS231	1.9478e-24	0.532833	0.767	0.452	4.97506e-20	CF	MRPS23	Int.Mono
RBM31	3.01959e-24	0.441519	1	0.981	7.71264e-20	CF	RBM3	Int.Mono
MT-ATP81	3.03701e-24	0.549854	0.888	0.676	7.75714e-20	CF	MT-ATP8	Int.Mono
HCST1	3.8294e-24	0.653734	1	0.977	9.78106e-20	CF	HCST	Int.Mono
LGALS31	4.14085e-24	0.588046	1	1	1.05766e-19	CF	LGALS3	Int.Mono
COX7B1	4.57894e-24	0.429974	1	0.998	1.16955e-19	CF	COX7B	Int.Mono
NDUFAB11	4.78985e-24	0.453476	0.992	0.921	1.22342e-19	CF	NDUFAB1	Int.Mono
IFI301	6.82061e-24	0.521581	1	1	1.74212e-19	CF	IFI30	Int.Mono
MYL12B	6.9044e-24	0.408081	1	0.992	1.76352e-19	CF	MYL12B	Int.Mono
MT-ND41	6.99686e-24	0.443322	1	1	1.78714e-19	CF	MT-ND4	Int.Mono
EIF51	7.30042e-24	0.501748	0.991	0.905	1.86467e-19	CF	EIF5	Int.Mono
COTL11	1.16283e-23	0.457229	1	0.996	2.9701e-19	CF	COTL1	Int.Mono
GLRX21	1.30063e-23	0.533723	0.808	0.488	3.32207e-19	CF	GLRX2	Int.Mono
ATP6AP21	1.33287e-23	0.460969	1	0.983	3.40442e-19	CF	ATP6AP2	Int.Mono
COX5B1	1.50015e-23	0.373983	1	1	3.83168e-19	CF	COX5B	Int.Mono
CFL11	1.51452e-23	0.341375	1	1	3.86838e-19	CF	CFL1	Int.Mono
RACK11	1.64433e-23	0.421252	1	0.998	4.19994e-19	CF	RACK1	Int.Mono
ATP5F1C1	1.98448e-23	0.446274	0.996	0.929	5.06875e-19	CF	ATP5F1C	Int.Mono
LDHA1	2.05683e-23	0.461042	0.998	0.954	5.25354e-19	CF	LDHA	Int.Mono
MT-CYB1	2.29328e-23	0.476067	1	1	5.8575e-19	CF	MT-CYB	Int.Mono
EIF3K1	2.38173e-23	0.403107	1	0.994	6.0834e-19	CF	EIF3K	Int.Mono
LMNA1	2.59147e-23	0.762703	0.994	0.938	6.61914e-19	CF	LMNA	Int.Mono
RPL36A1	2.86771e-23	0.417067	1	1	7.3247e-19	CF	RPL36A	Int.Mono
RPL27A1	3.06187e-23	0.35471	1	1	7.82063e-19	CF	RPL27A	Int.Mono
RPSA1	3.13335e-23	0.387825	1	1	8.00321e-19	CF	RPSA	Int.Mono
MTHFD21	3.18332e-23	0.677448	0.797	0.62	8.13084e-19	CF	MTHFD2	Int.Mono
SSBP11	3.7047e-23	0.463247	0.985	0.923	9.46254e-19	CF	SSBP1	Int.Mono
CD631	3.78185e-23	0.439758	1	1	9.65961e-19	CF	CD63	Int.Mono
NME11	4.09016e-23	0.59445	0.816	0.562	1.04471e-18	CF	NME1	Int.Mono
LIMS11	4.15122e-23	0.534695	0.975	0.94	1.06031e-18	CF	LIMS1	Int.Mono
TRAPPC51	4.65408e-23	0.479053	0.994	0.932	1.18875e-18	CF	TRAPPC5	Int.Mono
EDF11	5.6011e-23	0.438027	1	0.936	1.43063e-18	CF	EDF1	Int.Mono
RPS141	5.67995e-23	0.330196	1	1	1.45077e-18	CF	RPS14	Int.Mono
SERPINB11	6.26888e-23	0.47533	1	0.973	1.6012e-18	CF	SERPINB1	Int.Mono
IQGAP11	6.46162e-23	0.447875	1	0.996	1.65043e-18	CF	IQGAP1	Int.Mono
SERF21	7.18804e-23	0.308857	1	1	1.83597e-18	CF	SERF2	Int.Mono
COA61	8.18932e-23	0.512437	0.958	0.834	2.09172e-18	CF	COA6	Int.Mono
TPM41	8.92415e-23	0.513837	1	0.95	2.27941e-18	CF	TPM4	Int.Mono
TNFAIP81	9.08735e-23	0.57066	0.751	0.479	2.32109e-18	CF	TNFAIP8	Int.Mono
AKR1A11	9.80488e-23	0.473877	0.996	0.888	2.50436e-18	CF	AKR1A1	Int.Mono
SLC25A51	1.03382e-22	0.492778	0.998	0.975	2.64057e-18	CF	SLC25A5	Int.Mono
COPE1	1.03946e-22	0.445776	0.989	0.921	2.65498e-18	CF	COPE	Int.Mono
APOC21	1.34968e-22	0.729553	0.765	0.388	3.44735e-18	CF	APOC2	Int.Mono
CCT21	1.4581e-22	0.489604	0.909	0.645	3.72427e-18	CF	CCT2	Int.Mono
RPL29	1.96148e-22	0.357312	1	1	5.01001e-18	CF	RPL29	Int.Mono
RPL191	2.11706e-22	0.336144	1	1	5.40739e-18	CF	RPL19	Int.Mono
NDUFA14	2.2011e-22	0.376456	1	0.983	5.62205e-18	CF	NDUFA1	Int.Mono
MRPL401	2.32881e-22	0.47778	0.814	0.502	5.94825e-18	CF	MRPL40	Int.Mono
PKM1	2.35982e-22	0.442413	1	0.971	6.02745e-18	CF	PKM	Int.Mono
SLC3A21	2.69251e-22	0.494382	0.973	0.846	6.87721e-18	CF	SLC3A2	Int.Mono
RAB311	3.14012e-22	0.473301	0.998	0.959	8.0205e-18	CF	RAB31	Int.Mono
FDFT11	3.78098e-22	0.401745	0.66	0.295	9.65738e-18	CF	FDFT1	Int.Mono
RPS22	3.84273e-22	0.344789	1	1	9.81509e-18	CF	RPS2	Int.Mono
PSMD14	5.20192e-22	0.492011	0.945	0.695	1.32868e-17	CF	PSMD1	Int.Mono
RBM8A1	5.52099e-22	0.447856	0.987	0.886	1.41017e-17	CF	RBM8A	Int.Mono
NIFK1	6.68057e-22	0.540547	0.861	0.577	1.70635e-17	CF	NIFK	Int.Mono
PRDX21	7.98417e-22	0.48083	0.507	0.212	2.03932e-17	CF	PRDX2	Int.Mono
RPS211	9.47004e-22	0.303452	1	1	2.41884e-17	CF	RPS21	Int.Mono
FDX11	1.04302e-21	0.466796	0.962	0.805	2.66408e-17	CF	FDX1	Int.Mono
RALA1	1.08102e-21	0.673752	0.833	0.643	2.76114e-17	CF	RALA	Int.Mono
NDUFB111	1.08718e-21	0.450784	0.992	0.944	2.77687e-17	CF	NDUFB11	Int.Mono
C1QBP1	1.25701e-21	0.514818	0.943	0.782	3.21066e-17	CF	C1QBP	Int.Mono
EMP31	1.32341e-21	0.577319	1	0.996	3.38026e-17	CF	EMP3	Int.Mono
RPS6	1.33797e-21	0.339536	1	1	3.41745e-17	CF	RPS6	Int.Mono
MRPL411	1.39249e-21	0.43556	0.987	0.88	3.55671e-17	CF	MRPL41	Int.Mono
WASF21	1.51865e-21	0.42181	0.998	0.946	3.87893e-17	CF	WASF2	Int.Mono
ELOC1	1.59469e-21	0.441403	0.992	0.909	4.07317e-17	CF	ELOC	Int.Mono
FAM49B1	1.93648e-21	0.43172	0.994	0.925	4.94615e-17	CF	FAM49B	Int.Mono
RPL361	1.99454e-21	0.326305	1	1	5.09446e-17	CF	RPL36	Int.Mono
CD74	2.09616e-21	0.344697	1	1	5.35401e-17	CF	CD74	Int.Mono
RAB321	2.88083e-21	0.484129	0.935	0.753	7.35822e-17	CF	RAB32	Int.Mono
IQGAP21	2.97838e-21	0.551356	0.964	0.776	7.60738e-17	CF	IQGAP2	Int.Mono
METRNL1	3.13146e-21	0.586412	0.92	0.768	7.99837e-17	CF	METRNL	Int.Mono
SPRED11	3.39995e-21	0.731272	0.879	0.73	8.68416e-17	CF	SPRED1	Int.Mono
RPL341	3.41772e-21	0.312835	1	1	8.72955e-17	CF	RPL34	Int.Mono
ATP5MG1	4.54707e-21	0.333315	1	1	1.16141e-16	CF	ATP5MG	Int.Mono
RGS11	4.59422e-21	0.948416	0.503	0.232	1.17346e-16	CF	RGS1	Int.Mono
HINT11	5.11505e-21	0.395665	1	0.998	1.30649e-16	CF	HINT1	Int.Mono
PSMC51	5.62402e-21	0.469714	0.903	0.66	1.43649e-16	CF	PSMC5	Int.Mono
LCP11	6.72429e-21	0.398351	1	0.998	1.71752e-16	CF	LCP1	Int.Mono
EIF11	7.38435e-21	0.344418	1	1	1.88611e-16	CF	EIF1	Int.Mono
ATP5MPL1	7.65464e-21	0.380026	0.998	0.994	1.95515e-16	CF	ATP5MPL	Int.Mono
ATP5PO1	8.73211e-21	0.46231	0.991	0.909	2.23036e-16	CF	ATP5PO	Int.Mono
SRSF31	1.07568e-20	0.437577	0.987	0.929	2.74749e-16	CF	SRSF3	Int.Mono
PARAL11	1.165e-20	0.39498	0.841	0.502	2.97564e-16	CF	PARAL1	Int.Mono
TGFBI1	1.17138e-20	0.610931	0.985	0.917	2.99194e-16	CF	TGFBI	Int.Mono
MT-ND4L1	1.17166e-20	0.557611	0.977	0.898	2.99265e-16	CF	MT-ND4L	Int.Mono
TUBB4B1	1.38997e-20	0.498601	0.913	0.602	3.55026e-16	CF	TUBB4B	Int.Mono
PGK11	1.40096e-20	0.411823	1	0.994	3.57833e-16	CF	PGK1	Int.Mono
PRKCB	1.4024e-20	0.590989	0.594	0.336	3.582e-16	CF	PRKCB	Int.Mono
UPP11	1.45012e-20	0.481679	0.994	0.917	3.70389e-16	CF	UPP1	Int.Mono
PSMB41	1.53579e-20	0.483039	0.951	0.718	3.92271e-16	CF	PSMB4	Int.Mono
ATP5PF1	1.54489e-20	0.385284	1	0.996	3.94596e-16	CF	ATP5PF	Int.Mono
DNAJC211	1.55882e-20	0.499982	0.818	0.554	3.98154e-16	CF	DNAJC21	Int.Mono
RPL171	1.73194e-20	0.317783	1	1	4.42371e-16	CF	RPL17	Int.Mono
TALDO11	1.81459e-20	0.445581	0.994	0.923	4.63482e-16	CF	TALDO1	Int.Mono
MTDH1	2.11131e-20	0.37812	1	0.996	5.39271e-16	CF	MTDH	Int.Mono
PDIA31	2.1679e-20	0.461148	1	0.959	5.53725e-16	CF	PDIA3	Int.Mono
BLOC1S11	2.26875e-20	0.359615	0.998	0.99	5.79485e-16	CF	BLOC1S1	Int.Mono
EIF4G21	2.45541e-20	0.410032	1	0.977	6.27161e-16	CF	EIF4G2	Int.Mono
COX6B11	2.88756e-20	0.367537	1	0.996	7.37541e-16	CF	COX6B1	Int.Mono
SPCS21	3.10652e-20	0.445097	0.998	0.948	7.93466e-16	CF	SPCS2	Int.Mono
RPL18A	3.16932e-20	0.312622	1	1	8.09508e-16	CF	RPL18A	Int.Mono
PDXK1	3.26837e-20	0.494655	0.987	0.894	8.34807e-16	CF	PDXK	Int.Mono
SEM11	3.31328e-20	0.399853	0.998	0.967	8.46279e-16	CF	SEM1	Int.Mono
LRRFIP11	3.43404e-20	0.436531	1	1	8.77122e-16	CF	LRRFIP1	Int.Mono
HIGD2A1	3.69017e-20	0.434679	0.996	0.952	9.42544e-16	CF	HIGD2A	Int.Mono
PLEC1	4.36396e-20	0.537833	0.909	0.786	1.11464e-15	CF	PLEC	Int.Mono
RPL11	4.38882e-20	0.296205	1	1	1.12099e-15	CF	RPL11	Int.Mono
UQCR111	4.52677e-20	0.321645	1	0.996	1.15623e-15	CF	UQCR11	Int.Mono
CCDC88A1	4.7028e-20	0.412033	1	0.99	1.20119e-15	CF	CCDC88A	Int.Mono
RPL8	5.29487e-20	0.333846	1	1	1.35241e-15	CF	RPL8	Int.Mono
MDH11	5.69801e-20	0.433968	0.989	0.882	1.45539e-15	CF	MDH1	Int.Mono
ANAPC111	5.89263e-20	0.416901	0.996	0.94	1.5051e-15	CF	ANAPC11	Int.Mono
AP2M11	6.75404e-20	0.442387	0.977	0.909	1.72512e-15	CF	AP2M1	Int.Mono
RPS3	6.89981e-20	0.340517	1	1	1.76235e-15	CF	RPS3	Int.Mono
GPN31	6.99928e-20	0.501335	0.641	0.373	1.78776e-15	CF	GPN3	Int.Mono
TM9SF31	7.24835e-20	0.482024	0.975	0.834	1.85137e-15	CF	TM9SF3	Int.Mono
CPE1	8.79962e-20	0.290967	0.507	0.207	2.2476e-15	CF	CPE	Int.Mono
SUCLG11	1.12479e-19	0.456193	0.86	0.566	2.87293e-15	CF	SUCLG1	Int.Mono
ARPC51	1.13562e-19	0.308286	1	1	2.90059e-15	CF	ARPC5	Int.Mono
PEA151	1.20287e-19	0.549984	0.731	0.539	3.07236e-15	CF	PEA15	Int.Mono
CCT6A1	1.26065e-19	0.441873	0.981	0.863	3.21995e-15	CF	CCT6A	Int.Mono
OGFRL11	1.28709e-19	0.601141	0.909	0.755	3.2875e-15	CF	OGFRL1	Int.Mono
CKLF1	1.4788e-19	0.696773	0.991	0.971	3.77715e-15	CF	CKLF	Int.Mono
UBL51	1.75315e-19	0.3254	1	0.994	4.47789e-15	CF	UBL5	Int.Mono
BLOC1S21	1.84853e-19	0.428089	0.968	0.838	4.72151e-15	CF	BLOC1S2	Int.Mono
ARL6IP41	1.85932e-19	0.409775	0.996	0.938	4.74908e-15	CF	ARL6IP4	Int.Mono
DDX211	1.99405e-19	0.467461	0.987	0.921	5.0932e-15	CF	DDX21	Int.Mono
UQCR101	1.99618e-19	0.354168	0.998	0.996	5.09864e-15	CF	UQCR10	Int.Mono
LST11	2.35701e-19	0.412061	1	0.996	6.02029e-15	CF	LST1	Int.Mono
NDUFA41	2.38044e-19	0.349359	1	1	6.08013e-15	CF	NDUFA4	Int.Mono
EEF1G	2.64752e-19	0.374039	1	0.992	6.76229e-15	CF	EEF1G	Int.Mono
CD331	2.86249e-19	0.442981	0.67	0.386	7.31137e-15	CF	CD33	Int.Mono
MSR11	2.92005e-19	0.498092	1	0.996	7.4584e-15	CF	MSR1	Int.Mono
TXNDC171	3.88746e-19	0.409838	0.998	0.963	9.92934e-15	CF	TXNDC17	Int.Mono
CD991	4.61615e-19	0.431869	0.983	0.925	1.17906e-14	CF	CD99	Int.Mono
PSMA21	4.75274e-19	0.419154	0.992	0.929	1.21395e-14	CF	PSMA2	Int.Mono
RPL231	5.20678e-19	0.315228	1	1	1.32992e-14	CF	RPL23	Int.Mono
HNRNPR1	5.44714e-19	0.423949	0.985	0.905	1.39131e-14	CF	HNRNPR	Int.Mono
LY861	5.63972e-19	0.468507	0.953	0.801	1.4405e-14	CF	LY86	Int.Mono
NCL1	6.78684e-19	0.435059	1	0.99	1.73349e-14	CF	NCL	Int.Mono
UBA52	6.8346e-19	0.272186	1	1	1.74569e-14	CF	UBA52	Int.Mono
SAP181	7.83568e-19	0.349423	1	0.973	2.00139e-14	CF	SAP18	Int.Mono
HIST1H4C1	8.17805e-19	0.498429	0.799	0.56	2.08884e-14	CF	HIST1H4C	Int.Mono
PTPRC1	8.80312e-19	0.35785	1	1	2.24849e-14	CF	PTPRC	Int.Mono
EMB1	9.27475e-19	0.56791	0.651	0.4	2.36896e-14	CF	EMB	Int.Mono
EZR1	1.14642e-18	0.586441	0.928	0.749	2.92818e-14	CF	EZR	Int.Mono
TMEM701	1.42158e-18	0.550236	0.871	0.635	3.63099e-14	CF	TMEM70	Int.Mono
ATP5MF1	1.4382e-18	0.365393	0.998	0.988	3.67345e-14	CF	ATP5MF	Int.Mono
CAST1	1.50376e-18	0.350505	1	1	3.84091e-14	CF	CAST	Int.Mono
YWHAZ1	1.6109e-18	0.373916	1	0.996	4.11456e-14	CF	YWHAZ	Int.Mono
CALM31	1.61894e-18	0.472122	0.947	0.743	4.13511e-14	CF	CALM3	Int.Mono
RPS6KA31	1.94977e-18	0.598415	0.825	0.664	4.9801e-14	CF	RPS6KA3	Int.Mono
TMSB4X	1.95681e-18	0.296227	1	1	4.99809e-14	CF	TMSB4X	Int.Mono
CAMK1	1.99863e-18	0.78237	0.461	0.224	5.1049e-14	CF	CAMK1	Int.Mono
CD141	2.12177e-18	0.589137	0.985	0.915	5.41942e-14	CF	CD14	Int.Mono
ATP5MC31	2.13509e-18	0.368398	1	0.998	5.45345e-14	CF	ATP5MC3	Int.Mono
RPL71	2.43225e-18	0.349969	1	1	6.21245e-14	CF	RPL7	Int.Mono
TMOD31	2.43368e-18	0.393341	0.991	0.917	6.2161e-14	CF	TMOD3	Int.Mono
SELENOH1	2.59305e-18	0.352292	1	0.977	6.62317e-14	CF	SELENOH	Int.Mono
XRCC61	2.95553e-18	0.42064	0.937	0.77	7.54902e-14	CF	XRCC6	Int.Mono
SNRPF1	3.68211e-18	0.406427	0.991	0.905	9.40484e-14	CF	SNRPF	Int.Mono
BLOC1S61	3.82714e-18	0.476402	0.863	0.645	9.77529e-14	CF	BLOC1S6	Int.Mono
PCBP1	3.8724e-18	0.355027	1	0.99	9.89089e-14	CF	PCBP1	Int.Mono
C1orf1221	4.11005e-18	0.464762	0.841	0.612	1.04979e-13	CF	C1orf122	Int.Mono
CTSZ1	4.23751e-18	0.402518	1	1	1.08235e-13	CF	CTSZ	Int.Mono
SCGB1A11	4.25613e-18	0.383292	0.296	0.077	1.0871e-13	CF	SCGB1A1	Int.Mono
PAFAH1B11	4.64871e-18	0.437196	0.926	0.743	1.18737e-13	CF	PAFAH1B1	Int.Mono
MRPL521	4.86647e-18	0.419751	0.972	0.828	1.24299e-13	CF	MRPL52	Int.Mono
CD831	5.10946e-18	0.516493	0.74	0.475	1.30506e-13	CF	CD83	Int.Mono
PTGES31	5.12497e-18	0.363277	0.998	0.985	1.30902e-13	CF	PTGES3	Int.Mono
NDUFA61	5.2284e-18	0.460749	0.972	0.853	1.33544e-13	CF	NDUFA6	Int.Mono
TUBB1	5.94264e-18	0.409729	1	0.977	1.51787e-13	CF	TUBB	Int.Mono
PSMC41	6.15079e-18	0.444874	0.776	0.483	1.57103e-13	CF	PSMC4	Int.Mono
CCT51	6.26738e-18	0.403445	0.994	0.925	1.60081e-13	CF	CCT5	Int.Mono
ARPC1B1	6.34246e-18	0.33331	1	0.998	1.61999e-13	CF	ARPC1B	Int.Mono
CYC11	8.30311e-18	0.458359	0.831	0.575	2.12078e-13	CF	CYC1	Int.Mono
ATP6V0B	8.64833e-18	0.334616	1	1	2.20896e-13	CF	ATP6V0B	Int.Mono
TXNL4A1	1.16291e-17	0.394669	0.975	0.822	2.97031e-13	CF	TXNL4A	Int.Mono
PLGRKT1	1.19987e-17	0.510066	0.611	0.371	3.0647e-13	CF	PLGRKT	Int.Mono
PSMA31	1.37044e-17	0.417567	0.979	0.857	3.50037e-13	CF	PSMA3	Int.Mono
RAB2A1	1.45312e-17	0.381245	0.991	0.94	3.71157e-13	CF	RAB2A	Int.Mono
MICOS101	1.58796e-17	0.361002	1	0.988	4.05596e-13	CF	MICOS10	Int.Mono
C14orf1191	1.64164e-17	0.445795	0.858	0.598	4.19308e-13	CF	C14orf119	Int.Mono
ACTR21	1.69613e-17	0.296464	1	1	4.33226e-13	CF	ACTR2	Int.Mono
DDRGK11	1.83556e-17	0.4161	0.736	0.442	4.68839e-13	CF	DDRGK1	Int.Mono
ITGB21	1.89249e-17	0.38748	1	0.994	4.83379e-13	CF	ITGB2	Int.Mono
NDUFS61	1.92243e-17	0.402673	0.992	0.929	4.91027e-13	CF	NDUFS6	Int.Mono
SOD21	1.9323e-17	0.731008	0.973	0.842	4.93547e-13	CF	SOD2	Int.Mono
HM13	2.09197e-17	0.597116	0.74	0.589	5.34332e-13	CF	HM13	Int.Mono
ATP5MC21	2.34146e-17	0.329676	1	0.994	5.98056e-13	CF	ATP5MC2	Int.Mono
PFKP	2.34886e-17	0.684014	0.474	0.257	5.99947e-13	CF	PFKP	Int.Mono
ANXA111	2.40659e-17	0.422389	0.985	0.876	6.1469e-13	CF	ANXA11	Int.Mono
COX7C1	2.74707e-17	0.296148	1	0.998	7.01657e-13	CF	COX7C	Int.Mono
RPL371	2.854e-17	0.272959	1	1	7.28969e-13	CF	RPL37	Int.Mono
RBX1	2.92628e-17	0.328012	1	0.992	7.47431e-13	CF	RBX1	Int.Mono
PSMC21	3.05155e-17	0.409007	0.846	0.577	7.79427e-13	CF	PSMC2	Int.Mono
CLEC10A	3.3311e-17	0.790456	0.56	0.34	8.50828e-13	CF	CLEC10A	Int.Mono
TMEM2081	3.45386e-17	0.455349	0.833	0.6	8.82184e-13	CF	TMEM208	Int.Mono
ASPH1	3.52155e-17	0.558007	0.704	0.49	8.99475e-13	CF	ASPH	Int.Mono
BTF3	3.57681e-17	0.311605	1	0.994	9.13589e-13	CF	BTF3	Int.Mono
NDUFB81	3.66307e-17	0.374143	0.994	0.936	9.35621e-13	CF	NDUFB8	Int.Mono
OSBPL81	3.98238e-17	0.502883	0.981	0.896	1.01718e-12	CF	OSBPL8	Int.Mono
FCGR2B1	4.25996e-17	0.831668	0.658	0.467	1.08808e-12	CF	FCGR2B	Int.Mono
NMB1	4.42693e-17	0.416816	0.708	0.39	1.13073e-12	CF	NMB	Int.Mono
DNAJC71	4.46594e-17	0.394152	0.96	0.803	1.14069e-12	CF	DNAJC7	Int.Mono
MANF	4.65923e-17	0.454134	0.786	0.535	1.19006e-12	CF	MANF	Int.Mono
MICOS131	5.24032e-17	0.387881	0.991	0.946	1.33848e-12	CF	MICOS13	Int.Mono
RPL211	6.20346e-17	0.276724	1	1	1.58449e-12	CF	RPL21	Int.Mono
HNRNPU1	6.29744e-17	0.384261	0.998	0.969	1.60849e-12	CF	HNRNPU	Int.Mono
CCDC471	6.30581e-17	0.405286	0.947	0.72	1.61063e-12	CF	CCDC47	Int.Mono
UFD11	7.06894e-17	0.425383	0.82	0.537	1.80555e-12	CF	UFD1	Int.Mono
BCL2A11	7.53802e-17	0.491927	0.989	0.873	1.92536e-12	CF	BCL2A1	Int.Mono
TWF21	7.53846e-17	0.446294	0.926	0.797	1.92547e-12	CF	TWF2	Int.Mono
F13A1	7.58292e-17	0.608196	0.338	0.12	1.93683e-12	CF	F13A1	Int.Mono
SMC31	7.63316e-17	0.430175	0.869	0.604	1.94966e-12	CF	SMC3	Int.Mono
NANS1	7.83475e-17	0.402268	0.934	0.745	2.00115e-12	CF	NANS	Int.Mono
CCT41	8.39764e-17	0.409828	0.966	0.782	2.14492e-12	CF	CCT4	Int.Mono
TYROBP1	8.45872e-17	0.279007	1	1	2.16053e-12	CF	TYROBP	Int.Mono
DEK1	8.47415e-17	0.403755	0.998	0.973	2.16447e-12	CF	DEK	Int.Mono
CD53	9.68557e-17	0.352158	1	0.959	2.47389e-12	CF	CD53	Int.Mono
EMP11	1.02178e-16	0.66249	0.824	0.658	2.60984e-12	CF	EMP1	Int.Mono
MRPL541	1.17382e-16	0.404545	0.935	0.795	2.99817e-12	CF	MRPL54	Int.Mono
MAPK11	1.21675e-16	0.421179	0.913	0.734	3.10782e-12	CF	MAPK1	Int.Mono
TIMP11	1.31053e-16	0.790445	0.975	0.898	3.34735e-12	CF	TIMP1	Int.Mono
RTRAF	1.3648e-16	0.368152	0.977	0.894	3.48596e-12	CF	RTRAF	Int.Mono
TSPAN41	1.40616e-16	0.420392	0.835	0.537	3.59162e-12	CF	TSPAN4	Int.Mono
NDUFB61	1.44511e-16	0.40183	0.939	0.737	3.6911e-12	CF	NDUFB6	Int.Mono
SGK11	1.50142e-16	0.682838	0.839	0.699	3.83492e-12	CF	SGK1	Int.Mono
CCL181	1.65378e-16	0.899041	0.964	0.813	4.22408e-12	CF	CCL18	Int.Mono
ANXA41	1.69753e-16	0.461999	0.989	0.878	4.33584e-12	CF	ANXA4	Int.Mono
PDCL31	1.71195e-16	0.45967	0.725	0.492	4.37267e-12	CF	PDCL3	Int.Mono
COX5A1	1.76262e-16	0.386219	1	0.929	4.50207e-12	CF	COX5A	Int.Mono
WDR83OS1	1.7907e-16	0.337782	0.998	0.959	4.57382e-12	CF	WDR83OS	Int.Mono
AKR1B11	1.81597e-16	0.381949	0.805	0.529	4.63835e-12	CF	AKR1B1	Int.Mono
NEMF1	1.85447e-16	0.409672	0.825	0.558	4.73669e-12	CF	NEMF	Int.Mono
ITGB11	1.95755e-16	0.326071	1	0.992	4.99998e-12	CF	ITGB1	Int.Mono
CCT81	2.07177e-16	0.39154	0.979	0.855	5.29171e-12	CF	CCT8	Int.Mono
RPS9	2.33339e-16	0.270125	1	1	5.95994e-12	CF	RPS9	Int.Mono
ATP5MD1	2.39609e-16	0.326147	1	1	6.12008e-12	CF	ATP5MD	Int.Mono
HLA-DMB1	2.40429e-16	0.404832	0.998	0.981	6.14103e-12	CF	HLA-DMB	Int.Mono
CENPX1	2.55652e-16	0.401638	0.816	0.537	6.52988e-12	CF	CENPX	Int.Mono
MRPL511	2.73258e-16	0.38723	0.985	0.909	6.97956e-12	CF	MRPL51	Int.Mono
DRAP11	2.78197e-16	0.414164	0.989	0.909	7.10571e-12	CF	DRAP1	Int.Mono
ETFA1	2.95568e-16	0.411211	0.806	0.56	7.5494e-12	CF	ETFA	Int.Mono
HSPD11	2.97698e-16	0.408016	0.998	0.932	7.6038e-12	CF	HSPD1	Int.Mono
C17orf49	3.00179e-16	0.46068	0.765	0.537	7.66718e-12	CF	C17orf49	Int.Mono
RAP2A	3.02991e-16	0.516026	0.651	0.45	7.73899e-12	CF	RAP2A	Int.Mono
URI11	3.14715e-16	0.452262	0.751	0.481	8.03845e-12	CF	URI1	Int.Mono
DGUOK	3.25122e-16	0.424185	0.837	0.608	8.30425e-12	CF	DGUOK	Int.Mono
EIF4E21	3.26134e-16	0.418065	0.86	0.635	8.33011e-12	CF	EIF4E2	Int.Mono
EIF2S21	3.30293e-16	0.392281	0.998	0.944	8.43636e-12	CF	EIF2S2	Int.Mono
GLA1	3.3603e-16	0.462295	0.653	0.402	8.58287e-12	CF	GLA	Int.Mono
RPL221	3.55957e-16	0.282961	1	0.998	9.09185e-12	CF	RPL22	Int.Mono
TRIR1	3.62065e-16	0.345512	0.994	0.95	9.24787e-12	CF	TRIR	Int.Mono
EIF3I	3.75064e-16	0.40028	0.818	0.579	9.57989e-12	CF	EIF3I	Int.Mono
AURKAIP11	3.95097e-16	0.375134	0.992	0.902	1.00916e-11	CF	AURKAIP1	Int.Mono
SNX21	4.67354e-16	0.368202	1	0.977	1.19372e-11	CF	SNX2	Int.Mono
UBE2L31	4.78575e-16	0.351945	0.992	0.898	1.22238e-11	CF	UBE2L3	Int.Mono
SNRPB1	4.81836e-16	0.391781	0.958	0.863	1.23071e-11	CF	SNRPB	Int.Mono
PGP1	5.05672e-16	0.42972	0.799	0.564	1.29159e-11	CF	PGP	Int.Mono
MORF4L11	5.12561e-16	0.327325	1	0.985	1.30918e-11	CF	MORF4L1	Int.Mono
CALHM61	5.14395e-16	0.583751	0.592	0.386	1.31387e-11	CF	CALHM6	Int.Mono
BZW11	5.50039e-16	0.400387	0.989	0.917	1.40491e-11	CF	BZW1	Int.Mono
NDUFB41	6.32659e-16	0.384786	1	0.973	1.61594e-11	CF	NDUFB4	Int.Mono
MT-CO31	6.40535e-16	0.328837	1	1	1.63606e-11	CF	MT-CO3	Int.Mono
RPL42	6.62827e-16	0.329586	1	0.996	1.69299e-11	CF	RPL4	Int.Mono
COMMD61	7.23193e-16	0.32504	0.998	1	1.84718e-11	CF	COMMD6	Int.Mono
BRK1	7.2913e-16	0.330816	1	0.959	1.86234e-11	CF	BRK1	Int.Mono
SIRPB11	7.3866e-16	0.370036	0.583	0.301	1.88668e-11	CF	SIRPB1	Int.Mono
LPCAT21	7.53826e-16	0.519315	0.835	0.649	1.92542e-11	CF	LPCAT2	Int.Mono
CST3	7.65648e-16	0.329567	1	1	1.95562e-11	CF	CST3	Int.Mono
SEC61G1	9.38923e-16	0.386728	1	0.977	2.3982e-11	CF	SEC61G	Int.Mono
MAP2K21	1.08861e-15	0.395355	0.848	0.589	2.78053e-11	CF	MAP2K2	Int.Mono
OSTC	1.13848e-15	0.415938	0.994	0.911	2.90791e-11	CF	OSTC	Int.Mono
EFHD21	1.2261e-15	0.339302	0.998	0.985	3.13169e-11	CF	EFHD2	Int.Mono
ATP5PB1	1.28824e-15	0.350383	0.996	0.902	3.29042e-11	CF	ATP5PB	Int.Mono
TGFBR11	1.31457e-15	0.549437	0.805	0.651	3.35768e-11	CF	TGFBR1	Int.Mono
CACYBP1	1.33962e-15	0.39955	0.949	0.811	3.42166e-11	CF	CACYBP	Int.Mono
HSPA51	1.48977e-15	0.467436	1	0.927	3.80518e-11	CF	HSPA5	Int.Mono
PSMA51	1.49835e-15	0.398402	0.966	0.828	3.82708e-11	CF	PSMA5	Int.Mono
SRSF9	1.56567e-15	0.361796	0.998	0.927	3.99903e-11	CF	SRSF9	Int.Mono
PLAUR1	1.61938e-15	0.428657	1	0.948	4.13622e-11	CF	PLAUR	Int.Mono
VDAC11	1.70222e-15	0.340379	0.998	0.983	4.3478e-11	CF	VDAC1	Int.Mono
CCT71	1.72469e-15	0.46714	0.685	0.479	4.4052e-11	CF	CCT7	Int.Mono
UBE2D21	1.80289e-15	0.428878	0.935	0.83	4.60495e-11	CF	UBE2D2	Int.Mono
SRP721	1.83714e-15	0.398245	0.956	0.822	4.69242e-11	CF	SRP72	Int.Mono
PRKDC1	1.91133e-15	0.402457	0.964	0.871	4.88191e-11	CF	PRKDC	Int.Mono
ITPA	1.95901e-15	0.440628	0.727	0.502	5.00371e-11	CF	ITPA	Int.Mono
ATL31	1.96006e-15	0.413111	0.793	0.539	5.00638e-11	CF	ATL3	Int.Mono
TCEA11	2.03109e-15	0.43115	0.966	0.859	5.18781e-11	CF	TCEA1	Int.Mono
NDUFB101	2.08585e-15	0.378263	0.998	0.936	5.32767e-11	CF	NDUFB10	Int.Mono
UBXN41	2.12762e-15	0.340041	0.996	0.956	5.43437e-11	CF	UBXN4	Int.Mono
SCD1	2.26622e-15	0.422083	0.951	0.886	5.78839e-11	CF	SCD	Int.Mono
NRDC1	2.29027e-15	0.401159	0.905	0.691	5.84981e-11	CF	NRDC	Int.Mono
RAB101	2.42546e-15	0.356085	0.994	0.907	6.19511e-11	CF	RAB10	Int.Mono
APPL11	2.45739e-15	0.386832	0.975	0.869	6.27667e-11	CF	APPL1	Int.Mono
ETF11	2.4785e-15	0.402421	0.831	0.608	6.3306e-11	CF	ETF1	Int.Mono
ATP6V1G11	2.5143e-15	0.307032	1	0.992	6.42202e-11	CF	ATP6V1G1	Int.Mono
CDV31	2.546e-15	0.365612	1	0.954	6.503e-11	CF	CDV3	Int.Mono
ARL6IP51	2.57549e-15	0.337434	1	0.994	6.57832e-11	CF	ARL6IP5	Int.Mono
RWDD11	2.70858e-15	0.365786	0.991	0.934	6.91826e-11	CF	RWDD1	Int.Mono
PSMD21	2.73633e-15	0.402305	0.778	0.506	6.98915e-11	CF	PSMD2	Int.Mono
HLA-DMA	2.84263e-15	0.335915	1	0.998	7.26064e-11	CF	HLA-DMA	Int.Mono
DNAJC81	2.94251e-15	0.363215	0.981	0.89	7.51576e-11	CF	DNAJC8	Int.Mono
PIN41	3.00949e-15	0.429817	0.7	0.483	7.68683e-11	CF	PIN4	Int.Mono
SMDT11	3.43082e-15	0.360278	0.977	0.896	8.763e-11	CF	SMDT1	Int.Mono
WASHC31	3.45698e-15	0.392107	0.776	0.496	8.82982e-11	CF	WASHC3	Int.Mono
MAP3K21	3.51816e-15	0.443397	0.949	0.82	8.98607e-11	CF	MAP3K2	Int.Mono
LAPTM5	3.55784e-15	0.304718	1	1	9.08743e-11	CF	LAPTM5	Int.Mono
TUBB61	3.80845e-15	0.449885	0.858	0.639	9.72755e-11	CF	TUBB6	Int.Mono
SRGN	3.8112e-15	0.376725	1	1	9.73456e-11	CF	SRGN	Int.Mono
VPS26A1	3.88588e-15	0.365397	0.877	0.654	9.92533e-11	CF	VPS26A	Int.Mono
PRDX61	3.99287e-15	0.402074	0.983	0.863	1.01986e-10	CF	PRDX6	Int.Mono
MACC11	4.26384e-15	0.487233	0.596	0.346	1.08907e-10	CF	MACC1	Int.Mono
CAPN21	4.37242e-15	0.443462	0.824	0.664	1.1168e-10	CF	CAPN2	Int.Mono
GNAI31	4.38484e-15	0.402224	0.911	0.728	1.11998e-10	CF	GNAI3	Int.Mono
DNAJC19	4.44298e-15	0.405292	0.662	0.4	1.13483e-10	CF	DNAJC19	Int.Mono
CORO1A1	5.02507e-15	0.521484	0.738	0.568	1.2835e-10	CF	CORO1A	Int.Mono
PDIA61	5.17025e-15	0.366209	0.992	0.942	1.32059e-10	CF	PDIA6	Int.Mono
PGLS1	5.27672e-15	0.414464	0.97	0.888	1.34778e-10	CF	PGLS	Int.Mono
PICALM1	5.68941e-15	0.418573	0.937	0.797	1.45319e-10	CF	PICALM	Int.Mono
RPS201	5.88883e-15	0.258618	1	1	1.50413e-10	CF	RPS20	Int.Mono
CD361	6.05162e-15	0.814647	0.583	0.396	1.54571e-10	CF	CD36	Int.Mono
SSB1	6.28437e-15	0.353033	0.998	0.94	1.60516e-10	CF	SSB	Int.Mono
RHEB	6.64413e-15	0.312645	0.998	0.929	1.69704e-10	CF	RHEB	Int.Mono
TLN11	7.18936e-15	0.34035	1	0.985	1.83631e-10	CF	TLN1	Int.Mono
NDUFB71	7.55048e-15	0.329739	0.998	0.971	1.92854e-10	CF	NDUFB7	Int.Mono
PHB1	7.73477e-15	0.383593	0.939	0.761	1.97562e-10	CF	PHB	Int.Mono
BCAT11	9.16745e-15	0.60196	0.598	0.409	2.34155e-10	CF	BCAT1	Int.Mono
PSMB3	9.40998e-15	0.385574	0.996	0.932	2.4035e-10	CF	PSMB3	Int.Mono
PSMB71	9.6123e-15	0.36816	0.892	0.612	2.45517e-10	CF	PSMB7	Int.Mono
FAM162A1	1.01845e-14	0.392408	0.945	0.763	2.60134e-10	CF	FAM162A	Int.Mono
NME41	1.06544e-14	0.425644	0.25	0.077	2.72135e-10	CF	NME4	Int.Mono
PTPN111	1.07866e-14	0.414852	0.715	0.479	2.75511e-10	CF	PTPN11	Int.Mono
EIF3A1	1.07882e-14	0.325516	0.998	0.967	2.75552e-10	CF	EIF3A	Int.Mono
FTL1	1.12569e-14	0.395235	1	1	2.87525e-10	CF	FTL	Int.Mono
SRRM11	1.27229e-14	0.331279	1	0.975	3.24968e-10	CF	SRRM1	Int.Mono
CIAO2B	1.353e-14	0.352579	0.992	0.915	3.45584e-10	CF	CIAO2B	Int.Mono
OST41	1.41051e-14	0.321525	1	0.998	3.60273e-10	CF	OST4	Int.Mono
SRP54	1.64647e-14	0.414585	0.805	0.566	4.20542e-10	CF	SRP54	Int.Mono
SRSF71	1.79941e-14	0.38595	0.973	0.869	4.59604e-10	CF	SRSF7	Int.Mono
PSMC11	1.87351e-14	0.397368	0.844	0.616	4.78532e-10	CF	PSMC1	Int.Mono
SERPINB61	2.17016e-14	0.340991	0.972	0.832	5.54302e-10	CF	SERPINB6	Int.Mono
HLA-DQB2	2.20696e-14	0.527488	0.56	0.336	5.63701e-10	CF	HLA-DQB2	Int.Mono
AHNAK1	2.27554e-14	0.406438	0.998	0.994	5.81218e-10	CF	AHNAK	Int.Mono
ATP5PD1	2.48719e-14	0.324834	0.998	0.981	6.35278e-10	CF	ATP5PD	Int.Mono
CSNK2B	2.75264e-14	0.348809	0.979	0.853	7.03078e-10	CF	CSNK2B	Int.Mono
SNRPD11	2.7793e-14	0.357012	0.975	0.876	7.09888e-10	CF	SNRPD1	Int.Mono
KIF5B1	3.08428e-14	0.316565	0.996	0.942	7.87787e-10	CF	KIF5B	Int.Mono
UBE2Q21	3.19266e-14	0.470151	0.677	0.506	8.15469e-10	CF	UBE2Q2	Int.Mono
MOB1A	3.26705e-14	0.309575	1	0.985	8.34471e-10	CF	MOB1A	Int.Mono
CCT31	3.46409e-14	0.410995	0.903	0.78	8.84799e-10	CF	CCT3	Int.Mono
GTF3A1	3.58958e-14	0.35844	0.987	0.909	9.1685e-10	CF	GTF3A	Int.Mono
ASAP11	3.89527e-14	0.412109	0.888	0.741	9.94931e-10	CF	ASAP1	Int.Mono
VPS4B1	3.89822e-14	0.38425	0.926	0.805	9.95682e-10	CF	VPS4B	Int.Mono
MYDGF1	3.91007e-14	0.36477	0.998	0.936	9.98709e-10	CF	MYDGF	Int.Mono
KRAS1	3.96358e-14	0.37024	0.939	0.772	1.01238e-09	CF	KRAS	Int.Mono
JUNB	4.01922e-14	0.399564	0.987	0.938	1.02659e-09	CF	JUNB	Int.Mono
SDF2L11	4.20683e-14	0.438451	0.835	0.587	1.07451e-09	CF	SDF2L1	Int.Mono
ERH	4.27885e-14	0.334808	0.994	0.9	1.0929e-09	CF	ERH	Int.Mono
KCTD12	4.72814e-14	0.360031	0.996	0.963	1.20766e-09	CF	KCTD12	Int.Mono
ARFGAP31	4.77244e-14	0.427624	0.814	0.6	1.21898e-09	CF	ARFGAP3	Int.Mono
RAP1A	4.77917e-14	0.365045	0.981	0.902	1.2207e-09	CF	RAP1A	Int.Mono
COMMD8	5.07608e-14	0.409326	0.765	0.589	1.29653e-09	CF	COMMD8	Int.Mono
ACAA21	5.23652e-14	0.378394	0.928	0.724	1.33751e-09	CF	ACAA2	Int.Mono
FPR31	5.25812e-14	0.413241	0.945	0.888	1.34303e-09	CF	FPR3	Int.Mono
MPC1	5.36922e-14	0.384163	0.928	0.772	1.37141e-09	CF	MPC1	Int.Mono
NDUFA111	5.45974e-14	0.31029	0.998	0.971	1.39453e-09	CF	NDUFA11	Int.Mono
PRDX41	5.57593e-14	0.337436	0.884	0.635	1.4242e-09	CF	PRDX4	Int.Mono
RPN21	6.10354e-14	0.3635	0.992	0.9	1.55897e-09	CF	RPN2	Int.Mono
CSDE11	6.40236e-14	0.327655	1	0.969	1.63529e-09	CF	CSDE1	Int.Mono
TXN1	6.61471e-14	0.292502	1	1	1.68953e-09	CF	TXN	Int.Mono
MFSD10	6.61879e-14	0.367431	0.755	0.5	1.69057e-09	CF	MFSD10	Int.Mono
UXT1	6.8647e-14	0.328569	0.985	0.873	1.75338e-09	CF	UXT	Int.Mono
TOMM71	6.99549e-14	0.269323	1	1	1.78679e-09	CF	TOMM7	Int.Mono
PDCD61	7.82843e-14	0.356395	0.97	0.876	1.99954e-09	CF	PDCD6	Int.Mono
PSMB51	8.03124e-14	0.356492	0.926	0.703	2.05134e-09	CF	PSMB5	Int.Mono
SET1	8.17856e-14	0.338704	0.998	0.981	2.08897e-09	CF	SET	Int.Mono
CPVL1	8.6159e-14	0.406188	0.975	0.9	2.20067e-09	CF	CPVL	Int.Mono
FUNDC21	9.093e-14	0.376768	0.776	0.548	2.32253e-09	CF	FUNDC2	Int.Mono
ILF21	1.15824e-13	0.374879	0.765	0.541	2.95838e-09	CF	ILF2	Int.Mono
MAP1LC3B1	1.17927e-13	0.3696	0.983	0.907	3.01209e-09	CF	MAP1LC3B	Int.Mono
ARHGEF40	1.26653e-13	0.382146	0.302	0.118	3.23497e-09	CF	ARHGEF40	Int.Mono
MBNL11	1.35154e-13	0.342842	1	0.99	3.4521e-09	CF	MBNL1	Int.Mono
PEPD1	1.38594e-13	0.36535	0.924	0.795	3.53996e-09	CF	PEPD	Int.Mono
GABARAP	1.47342e-13	0.26262	1	1	3.7634e-09	CF	GABARAP	Int.Mono
CD861	1.47977e-13	0.41713	0.915	0.734	3.77963e-09	CF	CD86	Int.Mono
NHP21	1.5244e-13	0.386547	0.903	0.739	3.89362e-09	CF	NHP2	Int.Mono
NAA201	1.55962e-13	0.374542	0.973	0.873	3.98358e-09	CF	NAA20	Int.Mono
AKAP131	1.60763e-13	0.399273	0.987	0.927	4.1062e-09	CF	AKAP13	Int.Mono
GNAI21	1.60768e-13	0.296696	1	0.996	4.10634e-09	CF	GNAI2	Int.Mono
MRPL321	1.71371e-13	0.376428	0.649	0.419	4.37717e-09	CF	MRPL32	Int.Mono
TCP11	1.72748e-13	0.34981	0.911	0.73	4.41232e-09	CF	TCP1	Int.Mono
LSM31	1.77616e-13	0.341544	0.987	0.892	4.53666e-09	CF	LSM3	Int.Mono
WARS1	1.80459e-13	0.416373	0.81	0.577	4.60929e-09	CF	WARS	Int.Mono
ATOX11	1.9696e-13	0.432039	1	0.973	5.03076e-09	CF	ATOX1	Int.Mono
ROCK21	2.02903e-13	0.403	0.634	0.413	5.18255e-09	CF	ROCK2	Int.Mono
G3BP21	2.0476e-13	0.371825	0.892	0.707	5.22999e-09	CF	G3BP2	Int.Mono
AIF11	2.31899e-13	0.326507	1	1	5.92316e-09	CF	AIF1	Int.Mono
MAGOH	2.35747e-13	0.360268	0.844	0.595	6.02144e-09	CF	MAGOH	Int.Mono
ADRM11	2.43056e-13	0.365314	0.86	0.643	6.20814e-09	CF	ADRM1	Int.Mono
FAM204A1	2.4659e-13	0.381173	0.903	0.741	6.29839e-09	CF	FAM204A	Int.Mono
ATP5MC11	2.58241e-13	0.340039	0.979	0.867	6.59599e-09	CF	ATP5MC1	Int.Mono
BOLA31	2.58549e-13	0.406545	0.639	0.407	6.60385e-09	CF	BOLA3	Int.Mono
CYFIP1	2.68194e-13	0.437759	0.86	0.716	6.85022e-09	CF	CYFIP1	Int.Mono
PAPSS11	2.68401e-13	0.36278	0.932	0.749	6.8555e-09	CF	PAPSS1	Int.Mono
SEPTIN21	2.7058e-13	0.352741	0.977	0.892	6.91115e-09	CF	SEPTIN2	Int.Mono
DHRS71	2.78504e-13	0.350592	0.926	0.693	7.11355e-09	CF	DHRS7	Int.Mono
SLIRP1	2.84629e-13	0.338493	0.991	0.884	7.26999e-09	CF	SLIRP	Int.Mono
CCR2	2.89173e-13	0.574043	0.436	0.237	7.38606e-09	CF	CCR2	Int.Mono
MYL12A	3.15546e-13	0.28414	1	0.998	8.05968e-09	CF	MYL12A	Int.Mono
FBP11	3.16595e-13	0.441887	1	1	8.08648e-09	CF	FBP1	Int.Mono
SBDS1	3.18327e-13	0.378705	0.837	0.614	8.13072e-09	CF	SBDS	Int.Mono
IKBIP	3.22284e-13	0.477316	0.539	0.355	8.23177e-09	CF	IKBIP	Int.Mono
ATG31	3.39305e-13	0.353023	0.956	0.871	8.66653e-09	CF	ATG3	Int.Mono
VDAC31	3.44682e-13	0.374062	0.761	0.533	8.80387e-09	CF	VDAC3	Int.Mono
LAMTOR4	3.5338e-13	0.301266	1	0.983	9.02602e-09	CF	LAMTOR4	Int.Mono
LINC009631	3.5471e-13	0.411451	0.729	0.556	9.05999e-09	CF	LINC00963	Int.Mono
TCF251	3.6786e-13	0.340798	0.991	0.892	9.39587e-09	CF	TCF25	Int.Mono
MDH21	3.70008e-13	0.345235	0.958	0.834	9.45074e-09	CF	MDH2	Int.Mono
GHITM1	3.77244e-13	0.298439	0.987	0.888	9.63557e-09	CF	GHITM	Int.Mono
LSM8	3.81455e-13	0.355242	0.973	0.857	9.74312e-09	CF	LSM8	Int.Mono
CAP11	4.03423e-13	0.295606	1	0.996	1.03042e-08	CF	CAP1	Int.Mono
HNRNPDL	4.08609e-13	0.340541	0.992	0.925	1.04367e-08	CF	HNRNPDL	Int.Mono
FGFR1OP2	4.18617e-13	0.395012	0.808	0.608	1.06923e-08	CF	FGFR1OP2	Int.Mono
GLS1	4.30898e-13	0.446673	0.668	0.475	1.1006e-08	CF	GLS	Int.Mono
IFI27L21	4.53491e-13	0.341982	0.983	0.894	1.15831e-08	CF	IFI27L2	Int.Mono
FGL2	4.66637e-13	0.620979	0.769	0.693	1.19188e-08	CF	FGL2	Int.Mono
STRAP1	4.89441e-13	0.377497	0.78	0.583	1.25013e-08	CF	STRAP	Int.Mono
KCNN4	4.97431e-13	0.37819	0.374	0.172	1.27054e-08	CF	KCNN4	Int.Mono
ZFP36L21	5.02021e-13	0.399395	0.994	0.963	1.28226e-08	CF	ZFP36L2	Int.Mono
TIMM8B1	5.09883e-13	0.351763	0.992	0.884	1.30234e-08	CF	TIMM8B	Int.Mono
HLA-DQB1	5.30015e-13	0.383825	1	1	1.35376e-08	CF	HLA-DQB1	Int.Mono
SERPING11	5.38417e-13	0.260145	0.935	0.83	1.37522e-08	CF	SERPING1	Int.Mono
ATP2B11	5.38539e-13	0.462658	0.928	0.834	1.37554e-08	CF	ATP2B1	Int.Mono
HEBP21	5.387e-13	0.364512	0.873	0.651	1.37595e-08	CF	HEBP2	Int.Mono
MYL61	5.4014e-13	0.25671	1	1	1.37963e-08	CF	MYL6	Int.Mono
ZNF7061	5.69379e-13	0.287675	1	0.988	1.45431e-08	CF	ZNF706	Int.Mono
PSMD41	5.87134e-13	0.340576	0.829	0.608	1.49966e-08	CF	PSMD4	Int.Mono
NTAN11	6.17498e-13	0.405462	0.715	0.485	1.57721e-08	CF	NTAN1	Int.Mono
KHDRBS1	6.40245e-13	0.33902	0.987	0.888	1.63531e-08	CF	KHDRBS1	Int.Mono
MRPL211	6.49361e-13	0.390673	0.691	0.504	1.6586e-08	CF	MRPL21	Int.Mono
SSR2	6.53679e-13	0.386309	0.987	0.878	1.66963e-08	CF	SSR2	Int.Mono
GTF3C61	6.58049e-13	0.352167	0.983	0.861	1.68079e-08	CF	GTF3C6	Int.Mono
COPB21	6.62465e-13	0.36384	0.782	0.548	1.69207e-08	CF	COPB2	Int.Mono
UBE2M1	6.84485e-13	0.388439	0.757	0.537	1.74831e-08	CF	UBE2M	Int.Mono
KPNB11	7.06621e-13	0.349202	0.979	0.9	1.80485e-08	CF	KPNB1	Int.Mono
NIN	7.1507e-13	0.393687	0.704	0.477	1.82643e-08	CF	NIN	Int.Mono
BID1	7.1891e-13	0.327093	0.941	0.826	1.83624e-08	CF	BID	Int.Mono
CCND2	7.25284e-13	0.502225	0.395	0.203	1.85252e-08	CF	CCND2	Int.Mono
CLINT11	7.32349e-13	0.371404	0.913	0.786	1.87056e-08	CF	CLINT1	Int.Mono
TMEM126A1	7.53173e-13	0.340427	0.829	0.566	1.92376e-08	CF	TMEM126A	Int.Mono
PLEK1	7.7676e-13	0.348061	0.987	0.909	1.984e-08	CF	PLEK	Int.Mono
SEC621	8.12768e-13	0.28613	0.998	0.979	2.07597e-08	CF	SEC62	Int.Mono
EIF4H1	8.18337e-13	0.375038	0.784	0.589	2.0902e-08	CF	EIF4H	Int.Mono
LSM71	8.38977e-13	0.350398	0.987	0.898	2.14291e-08	CF	LSM7	Int.Mono
HSPE11	8.40454e-13	0.322534	1	0.967	2.14669e-08	CF	HSPE1	Int.Mono
GSPT11	8.43474e-13	0.342706	0.981	0.896	2.1544e-08	CF	GSPT1	Int.Mono
PDCD2	8.44506e-13	0.355738	0.645	0.432	2.15704e-08	CF	PDCD2	Int.Mono
UBE2D3	8.99753e-13	0.287576	1	0.994	2.29815e-08	CF	UBE2D3	Int.Mono
EIF3M1	9.19343e-13	0.341897	0.973	0.867	2.34819e-08	CF	EIF3M	Int.Mono
PSMB101	9.57151e-13	0.40214	0.949	0.79	2.44476e-08	CF	PSMB10	Int.Mono
CD40	1.04095e-12	0.541716	0.469	0.284	2.65879e-08	CF	CD40	Int.Mono
IMP31	1.05347e-12	0.366723	0.715	0.488	2.69076e-08	CF	IMP3	Int.Mono
LAMTOR5	1.09316e-12	0.282732	1	0.95	2.79216e-08	CF	LAMTOR5	Int.Mono
PCMT1	1.17875e-12	0.372252	0.964	0.836	3.01075e-08	CF	PCMT1	Int.Mono
HNRNPAB1	1.18388e-12	0.384064	0.992	0.917	3.02387e-08	CF	HNRNPAB	Int.Mono
XRCC51	1.19453e-12	0.331078	0.996	0.95	3.05107e-08	CF	XRCC5	Int.Mono
M6PR1	1.19698e-12	0.306101	0.996	0.954	3.05733e-08	CF	M6PR	Int.Mono
STUB11	1.24945e-12	0.348655	0.86	0.678	3.19134e-08	CF	STUB1	Int.Mono
SSNA1	1.25221e-12	0.356837	0.808	0.593	3.1984e-08	CF	SSNA1	Int.Mono
ACOT7	1.3237e-12	0.343108	0.501	0.276	3.381e-08	CF	ACOT7	Int.Mono
NDUFC21	1.34442e-12	0.295739	0.996	0.954	3.43391e-08	CF	NDUFC2	Int.Mono
SLTM1	1.38766e-12	0.386077	0.947	0.826	3.54436e-08	CF	SLTM	Int.Mono
LAP31	1.44286e-12	0.352197	0.992	0.942	3.68535e-08	CF	LAP3	Int.Mono
TSG101	1.44965e-12	0.341111	0.767	0.552	3.7027e-08	CF	TSG101	Int.Mono
ECHS11	1.46911e-12	0.36084	0.898	0.714	3.7524e-08	CF	ECHS1	Int.Mono
TBCB	1.48232e-12	0.364298	0.892	0.737	3.78613e-08	CF	TBCB	Int.Mono
MS4A6A	1.55313e-12	0.492518	0.983	0.977	3.96701e-08	CF	MS4A6A	Int.Mono
VPS291	1.57756e-12	0.290883	0.998	0.969	4.02941e-08	CF	VPS29	Int.Mono
KPNA41	1.6705e-12	0.358445	0.858	0.658	4.26678e-08	CF	KPNA4	Int.Mono
DECR11	1.7087e-12	0.319037	0.983	0.888	4.36436e-08	CF	DECR1	Int.Mono
CLTA1	1.80152e-12	0.283177	0.998	0.971	4.60144e-08	CF	CLTA	Int.Mono
CFLAR	1.84432e-12	0.36296	0.869	0.67	4.71076e-08	CF	CFLAR	Int.Mono
SERBP11	1.86495e-12	0.330624	0.996	0.975	4.76346e-08	CF	SERBP1	Int.Mono
METTL91	1.94245e-12	0.385574	0.801	0.583	4.96141e-08	CF	METTL9	Int.Mono
RGS10	2.00287e-12	0.385627	0.973	0.944	5.11572e-08	CF	RGS10	Int.Mono
HNRNPF	2.00592e-12	0.314837	0.989	0.921	5.12351e-08	CF	HNRNPF	Int.Mono
SH3BGRL	2.01207e-12	0.271842	1	1	5.13924e-08	CF	SH3BGRL	Int.Mono
RANBP1	2.16024e-12	0.349984	0.937	0.793	5.51768e-08	CF	RANBP1	Int.Mono
FMNL11	2.18949e-12	0.384468	0.784	0.595	5.5924e-08	CF	FMNL1	Int.Mono
PJA21	2.50015e-12	0.36829	0.972	0.859	6.38588e-08	CF	PJA2	Int.Mono
ITGB1BP11	2.51685e-12	0.42163	0.746	0.535	6.42855e-08	CF	ITGB1BP1	Int.Mono
SYNCRIP1	2.58663e-12	0.352108	0.975	0.859	6.60678e-08	CF	SYNCRIP	Int.Mono
SEPHS21	2.67611e-12	0.366231	0.751	0.512	6.83531e-08	CF	SEPHS2	Int.Mono
C4orf3	2.75078e-12	0.304443	0.996	0.932	7.02604e-08	CF	C4orf3	Int.Mono
ZNF593	2.86331e-12	0.410806	0.562	0.378	7.31346e-08	CF	ZNF593	Int.Mono
RPS5	2.94665e-12	0.255919	1	0.998	7.52633e-08	CF	RPS5	Int.Mono
DDAH21	3.21251e-12	0.395212	0.907	0.782	8.2054e-08	CF	DDAH2	Int.Mono
PSMA1	3.22182e-12	0.31652	0.981	0.902	8.22916e-08	CF	PSMA1	Int.Mono
HIKESHI	3.26405e-12	0.41037	0.56	0.384	8.33703e-08	CF	HIKESHI	Int.Mono
CBX31	3.46546e-12	0.349703	0.996	0.936	8.85148e-08	CF	CBX3	Int.Mono
BLVRA1	3.46744e-12	0.310629	0.956	0.807	8.85653e-08	CF	BLVRA	Int.Mono
SON1	3.51535e-12	0.29162	1	0.967	8.97892e-08	CF	SON	Int.Mono
DCP21	3.58759e-12	0.378291	0.751	0.562	9.16342e-08	CF	DCP2	Int.Mono
NDUFAF81	3.72355e-12	0.407119	0.643	0.459	9.5107e-08	CF	NDUFAF8	Int.Mono
TAOK1	3.73737e-12	0.325217	0.875	0.71	9.54598e-08	CF	TAOK1	Int.Mono
ARHGAP101	3.84198e-12	0.381773	0.812	0.6	9.81317e-08	CF	ARHGAP10	Int.Mono
NAP1L1	3.89321e-12	0.345203	1	0.996	9.94403e-08	CF	NAP1L1	Int.Mono
UQCRC2	3.98662e-12	0.328518	0.852	0.651	1.01826e-07	CF	UQCRC2	Int.Mono
CD841	4.02865e-12	0.467134	0.763	0.629	1.029e-07	CF	CD84	Int.Mono
BRI31	4.06612e-12	0.251674	1	1	1.03857e-07	CF	BRI3	Int.Mono
MT-ND5	4.28198e-12	0.298912	1	0.998	1.0937e-07	CF	MT-ND5	Int.Mono
SF3B6	4.37711e-12	0.325509	0.983	0.913	1.118e-07	CF	SF3B6	Int.Mono
ANOS11	4.47106e-12	0.411493	0.323	0.143	1.142e-07	CF	ANOS1	Int.Mono
EMILIN21	4.61331e-12	0.347481	0.896	0.755	1.17833e-07	CF	EMILIN2	Int.Mono
CLIC41	4.69497e-12	0.358954	0.896	0.726	1.19919e-07	CF	CLIC4	Int.Mono
PNN1	4.87772e-12	0.355215	0.791	0.564	1.24587e-07	CF	PNN	Int.Mono
RPS19BP1	5.1556e-12	0.342815	0.962	0.836	1.31684e-07	CF	RPS19BP1	Int.Mono
PSMC6	5.64303e-12	0.32349	0.803	0.581	1.44134e-07	CF	PSMC6	Int.Mono
DHX91	5.80007e-12	0.405462	0.677	0.508	1.48145e-07	CF	DHX9	Int.Mono
ANP32B1	5.86883e-12	0.28354	1	0.983	1.49902e-07	CF	ANP32B	Int.Mono
RER11	5.99613e-12	0.301465	0.989	0.896	1.53153e-07	CF	RER1	Int.Mono
NDFIP1	6.13175e-12	0.345672	0.905	0.739	1.56617e-07	CF	NDFIP1	Int.Mono
REX1BD1	6.96886e-12	0.338169	0.972	0.838	1.77999e-07	CF	REX1BD	Int.Mono
COMT	7.01019e-12	0.305998	0.998	0.959	1.79054e-07	CF	COMT	Int.Mono
SELENOS1	7.13492e-12	0.339777	0.991	0.902	1.8224e-07	CF	SELENOS	Int.Mono
EIF3D1	7.32231e-12	0.35545	0.875	0.67	1.87027e-07	CF	EIF3D	Int.Mono
LACTB1	7.65759e-12	0.334812	0.992	0.923	1.9559e-07	CF	LACTB	Int.Mono
VDAC21	7.74576e-12	0.313573	0.991	0.894	1.97842e-07	CF	VDAC2	Int.Mono
HNRNPA2B11	8.11842e-12	0.257527	1	0.998	2.07361e-07	CF	HNRNPA2B1	Int.Mono
OSTM11	8.1595e-12	0.328739	0.905	0.689	2.0841e-07	CF	OSTM1	Int.Mono
COMMD1	8.25596e-12	0.323801	0.713	0.483	2.10874e-07	CF	COMMD1	Int.Mono
MTPN1	8.64062e-12	0.2848	1	0.992	2.20699e-07	CF	MTPN	Int.Mono
UQCRQ1	8.83762e-12	0.318502	0.998	0.971	2.2573e-07	CF	UQCRQ	Int.Mono
MRPL18	9.17743e-12	0.324239	0.854	0.664	2.3441e-07	CF	MRPL18	Int.Mono
SIVA1	1.04619e-11	0.307633	0.918	0.759	2.67219e-07	CF	SIVA1	Int.Mono
ARL8B1	1.08124e-11	0.360314	0.953	0.828	2.76169e-07	CF	ARL8B	Int.Mono
DAD1	1.13507e-11	0.309411	0.991	0.94	2.89921e-07	CF	DAD1	Int.Mono
SPAG91	1.14712e-11	0.377793	0.801	0.61	2.92999e-07	CF	SPAG9	Int.Mono
SRM	1.26119e-11	0.374349	0.67	0.469	3.22133e-07	CF	SRM	Int.Mono
PIGP1	1.26641e-11	0.306015	0.712	0.456	3.23466e-07	CF	PIGP	Int.Mono
TMEM1601	1.3064e-11	0.332186	0.93	0.782	3.3368e-07	CF	TMEM160	Int.Mono
MAP41	1.32732e-11	0.388154	0.884	0.722	3.39024e-07	CF	MAP4	Int.Mono
PPP1R12A1	1.33781e-11	0.366294	0.937	0.811	3.41705e-07	CF	PPP1R12A	Int.Mono
CYCS	1.47031e-11	0.319869	0.994	0.917	3.75546e-07	CF	CYCS	Int.Mono
TMEM9B	1.48359e-11	0.320011	0.882	0.689	3.78939e-07	CF	TMEM9B	Int.Mono
CAMTA1	1.54208e-11	0.32845	0.941	0.795	3.93878e-07	CF	CAMTA1	Int.Mono
MEAF6	1.54503e-11	0.350882	0.744	0.556	3.94632e-07	CF	MEAF6	Int.Mono
MGLL1	1.55083e-11	0.286268	0.442	0.214	3.96112e-07	CF	MGLL	Int.Mono
COPB1	1.5657e-11	0.325414	0.899	0.707	3.99912e-07	CF	COPB1	Int.Mono
PAPOLA1	1.56955e-11	0.33097	0.985	0.932	4.00896e-07	CF	PAPOLA	Int.Mono
TMBIM61	1.57515e-11	0.262475	1	1	4.02325e-07	CF	TMBIM6	Int.Mono
CEBPZ1	1.61333e-11	0.386391	0.713	0.492	4.12076e-07	CF	CEBPZ	Int.Mono
FAM50A1	1.63514e-11	0.34282	0.907	0.716	4.17647e-07	CF	FAM50A	Int.Mono
EIF4A31	1.70264e-11	0.359925	0.693	0.49	4.34889e-07	CF	EIF4A3	Int.Mono
GDI21	1.76345e-11	0.305854	0.981	0.915	4.5042e-07	CF	GDI2	Int.Mono
APOE1	1.86905e-11	0.502358	0.992	0.985	4.77394e-07	CF	APOE	Int.Mono
TRAPPC2L1	1.8725e-11	0.332858	0.799	0.591	4.78274e-07	CF	TRAPPC2L	Int.Mono
RAP1B1	1.87969e-11	0.297361	1	0.988	4.80111e-07	CF	RAP1B	Int.Mono
CBL1	1.92043e-11	0.359677	0.801	0.629	4.90515e-07	CF	CBL	Int.Mono
TOMM61	1.93713e-11	0.280299	0.998	0.983	4.94781e-07	CF	TOMM6	Int.Mono
COPS91	2.0675e-11	0.299161	0.996	0.959	5.28082e-07	CF	COPS9	Int.Mono
BAG11	2.09735e-11	0.353736	0.896	0.724	5.35705e-07	CF	BAG1	Int.Mono
TERF2IP1	2.13088e-11	0.363788	0.86	0.683	5.4427e-07	CF	TERF2IP	Int.Mono
ACSL31	2.20567e-11	0.413333	0.74	0.558	5.63373e-07	CF	ACSL3	Int.Mono
TRAM11	2.31722e-11	0.330029	0.992	0.94	5.91865e-07	CF	TRAM1	Int.Mono
NDUFV21	2.39872e-11	0.306098	0.996	0.948	6.1268e-07	CF	NDUFV2	Int.Mono
IL13RA1	2.44823e-11	0.33196	0.934	0.793	6.25326e-07	CF	IL13RA1	Int.Mono
GBP31	2.52588e-11	0.300829	0.558	0.324	6.45159e-07	CF	GBP3	Int.Mono
CHCHD101	2.6005e-11	0.300981	1	0.979	6.6422e-07	CF	CHCHD10	Int.Mono
SPCS11	2.66221e-11	0.281295	0.996	0.963	6.79981e-07	CF	SPCS1	Int.Mono
SNX17	2.68113e-11	0.314584	0.835	0.656	6.84815e-07	CF	SNX17	Int.Mono
GOLGA41	2.74979e-11	0.366326	0.964	0.857	7.02352e-07	CF	GOLGA4	Int.Mono
NIT2	2.91931e-11	0.315659	0.59	0.367	7.4565e-07	CF	NIT2	Int.Mono
PSMG2	2.96813e-11	0.292546	0.96	0.834	7.5812e-07	CF	PSMG2	Int.Mono
TMED10	3.10017e-11	0.293168	1	0.975	7.91846e-07	CF	TMED10	Int.Mono
NORAD	3.14055e-11	0.405567	0.683	0.515	8.0216e-07	CF	NORAD	Int.Mono
C1orf54	3.26687e-11	0.493529	0.362	0.191	8.34423e-07	CF	C1orf54	Int.Mono
ACP11	3.51543e-11	0.341302	0.784	0.583	8.97911e-07	CF	ACP1	Int.Mono
SPCS3	3.59013e-11	0.312665	0.996	0.956	9.16992e-07	CF	SPCS3	Int.Mono
ANXA71	3.64155e-11	0.316283	0.937	0.757	9.30124e-07	CF	ANXA7	Int.Mono
JUND	3.93151e-11	0.354763	0.987	0.977	1.00419e-06	CF	JUND	Int.Mono
GTF2A2	4.09514e-11	0.299556	0.96	0.834	1.04598e-06	CF	GTF2A2	Int.Mono
ACTG11	4.12048e-11	0.288933	1	1	1.05245e-06	CF	ACTG1	Int.Mono
UBE2B	4.14249e-11	0.30742	0.983	0.898	1.05808e-06	CF	UBE2B	Int.Mono
TIMP2	4.20274e-11	0.267664	1	0.981	1.07346e-06	CF	TIMP2	Int.Mono
FAM177A11	4.33002e-11	0.346039	0.767	0.541	1.10597e-06	CF	FAM177A1	Int.Mono
CTNNA11	4.35899e-11	0.312833	0.958	0.801	1.11337e-06	CF	CTNNA1	Int.Mono
PIN1	4.39102e-11	0.332178	0.696	0.477	1.12155e-06	CF	PIN1	Int.Mono
PPCS1	4.40018e-11	0.293891	0.962	0.828	1.12389e-06	CF	PPCS	Int.Mono
TEX264	4.48064e-11	0.340213	0.702	0.494	1.14445e-06	CF	TEX264	Int.Mono
FEZ21	4.56723e-11	0.341379	0.877	0.705	1.16656e-06	CF	FEZ2	Int.Mono
SRSF51	4.58116e-11	0.299495	0.975	0.882	1.17012e-06	CF	SRSF5	Int.Mono
MRPL13	4.72932e-11	0.350372	0.873	0.691	1.20796e-06	CF	MRPL13	Int.Mono
FLNA1	4.73149e-11	0.334959	1	0.952	1.20852e-06	CF	FLNA	Int.Mono
PHPT1	4.77866e-11	0.333625	0.964	0.878	1.22057e-06	CF	PHPT1	Int.Mono
CLTB1	4.95272e-11	0.35352	0.822	0.664	1.26502e-06	CF	CLTB	Int.Mono
SRSF101	5.02631e-11	0.359353	0.833	0.633	1.28382e-06	CF	SRSF10	Int.Mono
ROMO11	5.0616e-11	0.283582	0.989	0.888	1.29283e-06	CF	ROMO1	Int.Mono
LMO21	5.55509e-11	0.480066	0.594	0.444	1.41888e-06	CF	LMO2	Int.Mono
HAVCR21	5.56439e-11	0.364662	0.78	0.624	1.42126e-06	CF	HAVCR2	Int.Mono
FXYD5	5.62077e-11	0.270911	0.994	0.95	1.43566e-06	CF	FXYD5	Int.Mono
GALM	5.71325e-11	0.346608	0.376	0.195	1.45928e-06	CF	GALM	Int.Mono
HNRNPD1	5.77295e-11	0.33824	0.983	0.871	1.47453e-06	CF	HNRNPD	Int.Mono
EID1	6.0892e-11	0.304247	0.981	0.888	1.5553e-06	CF	EID1	Int.Mono
LARP41	6.13474e-11	0.326525	0.738	0.498	1.56694e-06	CF	LARP4	Int.Mono
ADH5	6.18619e-11	0.283447	0.854	0.643	1.58008e-06	CF	ADH5	Int.Mono
RNF71	6.18792e-11	0.276779	0.991	0.915	1.58052e-06	CF	RNF7	Int.Mono
IFI161	6.20434e-11	0.308063	0.994	0.934	1.58471e-06	CF	IFI16	Int.Mono
ARHGDIA1	6.22011e-11	0.297803	0.972	0.863	1.58874e-06	CF	ARHGDIA	Int.Mono
H2AFZ	6.54212e-11	0.289273	1	0.994	1.67099e-06	CF	H2AFZ	Int.Mono
AKIRIN2	6.57468e-11	0.303526	0.879	0.728	1.67931e-06	CF	AKIRIN2	Int.Mono
OSTF1	6.6131e-11	0.282095	0.996	0.936	1.68912e-06	CF	OSTF1	Int.Mono
DENR1	6.63783e-11	0.359084	0.822	0.643	1.69543e-06	CF	DENR	Int.Mono
MRPS361	6.81332e-11	0.351777	0.966	0.84	1.74026e-06	CF	MRPS36	Int.Mono
MTRNR2L10	6.97778e-11	0.426423	0.634	0.467	1.78226e-06	CF	MTRNR2L10	Int.Mono
CAB391	7.06169e-11	0.35784	0.78	0.602	1.8037e-06	CF	CAB39	Int.Mono
BNIP21	7.29361e-11	0.332321	0.983	0.89	1.86293e-06	CF	BNIP2	Int.Mono
EIF5B1	7.55257e-11	0.330129	0.975	0.871	1.92908e-06	CF	EIF5B	Int.Mono
SSR31	7.83056e-11	0.295058	1	0.959	2.00008e-06	CF	SSR3	Int.Mono
ATP13A31	7.87148e-11	0.543249	0.649	0.533	2.01053e-06	CF	ATP13A3	Int.Mono
LSM41	8.11974e-11	0.326593	0.953	0.873	2.07394e-06	CF	LSM4	Int.Mono
TUFM1	8.24776e-11	0.305014	0.956	0.805	2.10664e-06	CF	TUFM	Int.Mono
RABAC1	8.47918e-11	0.354937	0.943	0.799	2.16575e-06	CF	RABAC1	Int.Mono
TMEM14C	8.60435e-11	0.305879	0.989	0.905	2.19772e-06	CF	TMEM14C	Int.Mono
GABARAPL2	8.98919e-11	0.318372	0.989	0.905	2.29602e-06	CF	GABARAPL2	Int.Mono
HOOK31	9.22173e-11	0.345957	0.894	0.743	2.35541e-06	CF	HOOK3	Int.Mono
MRPL27	9.29477e-11	0.331619	0.784	0.556	2.37407e-06	CF	MRPL27	Int.Mono
ITPRID2	9.47741e-11	0.388718	0.603	0.452	2.42072e-06	CF	ITPRID2	Int.Mono
GK1	9.49274e-11	0.366801	0.746	0.527	2.42464e-06	CF	GK	Int.Mono
NSD31	9.81341e-11	0.356243	0.727	0.51	2.50654e-06	CF	NSD3	Int.Mono
TOMM201	9.9806e-11	0.289655	1	0.959	2.54924e-06	CF	TOMM20	Int.Mono
POMP1	1.01501e-10	0.260884	1	0.996	2.59254e-06	CF	POMP	Int.Mono
PRRC2C1	1.02258e-10	0.29024	1	0.967	2.61187e-06	CF	PRRC2C	Int.Mono
HERPUD1	1.03433e-10	0.349998	0.911	0.776	2.64188e-06	CF	HERPUD1	Int.Mono
CAPRIN1	1.04333e-10	0.334675	0.922	0.79	2.66488e-06	CF	CAPRIN1	Int.Mono
TOMM51	1.06984e-10	0.251991	0.996	0.954	2.73259e-06	CF	TOMM5	Int.Mono
C1D1	1.07522e-10	0.318769	0.917	0.72	2.74634e-06	CF	C1D	Int.Mono
GLIPR11	1.08011e-10	0.339422	0.983	0.905	2.75882e-06	CF	GLIPR1	Int.Mono
SSR4	1.08786e-10	0.317432	0.998	0.973	2.77861e-06	CF	SSR4	Int.Mono
LAMTOR2	1.09011e-10	0.295038	0.992	0.954	2.78436e-06	CF	LAMTOR2	Int.Mono
PTTG1IP1	1.12908e-10	0.29626	0.996	0.956	2.88389e-06	CF	PTTG1IP	Int.Mono
RAB141	1.1672e-10	0.288933	0.987	0.94	2.98125e-06	CF	RAB14	Int.Mono
SNRPC	1.20258e-10	0.322969	0.789	0.573	3.07163e-06	CF	SNRPC	Int.Mono
OIP5-AS11	1.20733e-10	0.353792	0.774	0.6	3.08377e-06	CF	OIP5-AS1	Int.Mono
VPS351	1.26047e-10	0.276628	0.973	0.882	3.2195e-06	CF	VPS35	Int.Mono
PPIG1	1.2654e-10	0.300842	0.991	0.892	3.23209e-06	CF	PPIG	Int.Mono
GMFG	1.26862e-10	0.266707	1	0.988	3.2403e-06	CF	GMFG	Int.Mono
VPS361	1.30513e-10	0.333493	0.824	0.627	3.33356e-06	CF	VPS36	Int.Mono
PSMD9	1.32003e-10	0.331351	0.89	0.73	3.37162e-06	CF	PSMD9	Int.Mono
SMARCE11	1.37928e-10	0.318424	0.793	0.6	3.52294e-06	CF	SMARCE1	Int.Mono
IER3	1.52128e-10	0.580997	0.624	0.498	3.88566e-06	CF	IER3	Int.Mono
SELENOW1	1.54803e-10	0.316902	0.994	0.911	3.95397e-06	CF	SELENOW	Int.Mono
LAIR11	1.55409e-10	0.32507	0.991	0.849	3.96946e-06	CF	LAIR1	Int.Mono
CAPZB	1.59525e-10	0.29366	0.987	0.925	4.07458e-06	CF	CAPZB	Int.Mono
MLEC1	1.60038e-10	0.336007	0.922	0.753	4.08769e-06	CF	MLEC	Int.Mono
UQCRFS11	1.61924e-10	0.295554	0.987	0.859	4.13586e-06	CF	UQCRFS1	Int.Mono
SNRPD2	1.64045e-10	0.305659	0.994	0.961	4.19005e-06	CF	SNRPD2	Int.Mono
DCXR	1.68236e-10	0.428112	0.438	0.276	4.29708e-06	CF	DCXR	Int.Mono
SDHB1	1.77651e-10	0.370342	0.894	0.749	4.53755e-06	CF	SDHB	Int.Mono
TMEM14B	1.81938e-10	0.295165	0.991	0.902	4.64705e-06	CF	TMEM14B	Int.Mono
ACAA1	1.88543e-10	0.28736	0.774	0.546	4.81577e-06	CF	ACAA1	Int.Mono
C4orf481	1.89212e-10	0.286268	0.987	0.952	4.83286e-06	CF	C4orf48	Int.Mono
RGS191	1.94782e-10	0.317725	0.905	0.811	4.97513e-06	CF	RGS19	Int.Mono
ANKH	1.98077e-10	0.42001	0.383	0.216	5.05929e-06	CF	ANKH	Int.Mono
EXOC51	2.09602e-10	0.334032	0.797	0.595	5.35364e-06	CF	EXOC5	Int.Mono
DEGS1	2.18366e-10	0.339643	0.789	0.583	5.57751e-06	CF	DEGS1	Int.Mono
HAX11	2.18583e-10	0.300788	0.769	0.539	5.58306e-06	CF	HAX1	Int.Mono
DHRS41	2.40373e-10	0.346485	0.336	0.168	6.13962e-06	CF	DHRS4	Int.Mono
FLOT1	2.45428e-10	0.343967	0.852	0.668	6.26871e-06	CF	FLOT1	Int.Mono
UBE2J1	2.52298e-10	0.361398	0.713	0.539	6.44419e-06	CF	UBE2J1	Int.Mono
EIF3G	2.54016e-10	0.294729	0.932	0.774	6.48808e-06	CF	EIF3G	Int.Mono
SDHD	2.62711e-10	0.289108	0.973	0.846	6.71016e-06	CF	SDHD	Int.Mono
FYTTD11	2.64633e-10	0.35197	0.719	0.541	6.75927e-06	CF	FYTTD1	Int.Mono
MRPS24	2.69654e-10	0.31542	0.875	0.689	6.88749e-06	CF	MRPS24	Int.Mono
PSMD121	2.71351e-10	0.303404	0.776	0.577	6.93085e-06	CF	PSMD12	Int.Mono
TPT1	2.71874e-10	0.253411	1	1	6.94422e-06	CF	TPT1	Int.Mono
RAD23A1	2.76535e-10	0.306486	0.983	0.867	7.06325e-06	CF	RAD23A	Int.Mono
PTP4A21	2.76719e-10	0.253482	1	0.975	7.06795e-06	CF	PTP4A2	Int.Mono
GNB41	2.86271e-10	0.358692	0.97	0.851	7.31192e-06	CF	GNB4	Int.Mono
AGFG1	2.99635e-10	0.337023	0.854	0.67	7.65326e-06	CF	AGFG1	Int.Mono
SUGT11	3.00537e-10	0.322865	0.863	0.668	7.67631e-06	CF	SUGT1	Int.Mono
DDX39B1	3.19835e-10	0.342468	0.71	0.521	8.16923e-06	CF	DDX39B	Int.Mono
GPR183	3.20297e-10	0.597292	0.49	0.311	8.18104e-06	CF	GPR183	Int.Mono
TMEM2581	3.24058e-10	0.263063	0.998	0.994	8.2771e-06	CF	TMEM258	Int.Mono
STX41	3.26808e-10	0.308696	0.765	0.554	8.34734e-06	CF	STX4	Int.Mono
SPAG7	3.41356e-10	0.340885	0.672	0.479	8.71892e-06	CF	SPAG7	Int.Mono
MRPS18C1	3.49007e-10	0.302027	0.943	0.809	8.91433e-06	CF	MRPS18C	Int.Mono
RSL24D1	3.67277e-10	0.307593	0.968	0.89	9.38099e-06	CF	RSL24D1	Int.Mono
[truncated: 8,430 more rows]
